# Supplementary material for: C,N‐Chelated Organogermanium(II) Hydride as Catalyst for Esterification of Aldehydes
Source: Chemistry. 2025 Jul 2;31(40):e202501543. doi: 10.1002/chem.202501543 (PMC12272026; doi:10.1002/chem.202501543)
Supplement: Supplementary file 2 — Supporting Information [file CHEM-31-e202501543-s001.zip]

Archive with 5 entries (5 files):
- 2-mon.xyz
- complex_2.xyz
- Intermediate_Int1.xyz
- mo_rj190718ge1_2.cif
- mo_rj201215Ge1_3.cif
