# Supplementary material for: C,N‐Chelated Organogermanium(II) Hydride as Catalyst for Esterification of Aldehydes
Source: Chemistry. 2025 Jul 2;31(40):e202501543. doi: 10.1002/chem.202501543 (PMC12272026; doi:10.1002/chem.202501543)
Supplement: Supplementary file 2 — Supporting Information [file CHEM-31-e202501543-s001.zip › 2-mon.xyz]

K        2.820408000     -0.475521000      1.072463000
B        0.666251000      1.369316000      2.145792000
H       -0.053253000      2.144837000      2.762145000
H        0.825014000      0.309706000      2.754089000
H        1.745320000      1.903429000      1.840479000
Ge      -0.251487000      0.986468000      0.306057000
H       -0.072694000      2.146344000     -0.741639000
O        0.795724000     -0.308020000     -0.615464000
C        1.058493000     -0.338387000     -2.008731000
C        1.733249000     -1.682740000     -2.276000000
H        1.057469000     -2.516352000     -2.019697000
H        2.647386000     -1.775507000     -1.660778000
H        2.023841000     -1.787626000     -3.336185000
C        2.025000000      0.781423000     -2.389029000
H        2.934945000      0.724594000     -1.763462000
H        1.565204000      1.770596000     -2.230605000
H        2.330761000      0.709639000     -3.447813000
C       -0.215514000     -0.233362000     -2.838940000
H       -0.917932000     -1.045678000     -2.588968000
H        0.014075000     -0.296215000     -3.916294000
H       -0.729845000      0.724425000     -2.656806000
O        4.803584000     -1.586722000     -0.386588000
C       -2.187653000      0.432798000      0.033591000
C       -4.836278000     -0.553183000     -0.479312000
C       -2.489456000     -0.948996000      0.045332000
C       -3.270672000      1.333645000     -0.183832000
C       -4.542389000      0.809675000     -0.449471000
C       -3.784207000     -1.416829000     -0.205700000
H       -5.363394000      1.501092000     -0.642630000
H       -3.947456000     -2.498221000     -0.183795000
C       -6.258455000     -1.025222000     -0.772641000
C       -7.213344000     -0.463303000      0.285508000
H       -7.217231000      0.638633000      0.295688000
H       -6.926840000     -0.806984000      1.293875000
H       -8.246463000     -0.799973000      0.089505000
C       -6.685413000     -0.530999000     -2.158268000
H       -6.669543000      0.568590000     -2.227452000
H       -7.712415000     -0.865734000     -2.386797000
H       -6.014601000     -0.926371000     -2.939712000
C       -6.375408000     -2.546711000     -0.755325000
H       -6.112064000     -2.967818000      0.229389000
H       -5.728275000     -3.017140000     -1.514385000
H       -7.414683000     -2.842925000     -0.975074000
C       -3.151373000      2.874695000     -0.180377000
C       -2.256524000      3.378601000      0.954688000
H       -2.562045000      2.947852000      1.923224000
H       -2.333478000      4.476520000      1.031638000
H       -1.189881000      3.161519000      0.812959000
C       -2.624808000      3.350229000     -1.539792000
H       -1.629483000      2.939495000     -1.765433000
H       -2.549151000      4.452358000     -1.557963000
H       -3.314116000      3.043745000     -2.345570000
C       -4.507070000      3.562627000      0.035088000
H       -5.003325000      3.214209000      0.956860000
H       -5.203119000      3.423355000     -0.807058000
H       -4.346127000      4.648950000      0.130395000
C       -1.457370000     -2.022089000      0.297195000
H       -0.704653000     -2.001096000     -0.507649000
H       -1.958344000     -3.016961000      0.239697000
N       -0.718778000     -1.874106000      1.539886000
C        0.338260000     -2.866815000      1.589050000
H        0.981511000     -2.675806000      0.705269000
H       -0.053377000     -3.903393000      1.437011000
C        1.168561000     -2.837943000      2.859070000
H        1.439790000     -1.805641000      3.140539000
H        2.087744000     -3.433992000      2.732465000
H        0.631155000     -3.263287000      3.721314000
C       -1.561814000     -1.803285000      2.727883000
H       -0.923634000     -1.526649000      3.584213000
H       -2.241753000     -0.944836000      2.589566000
C       -2.367942000     -3.052602000      3.055042000
H       -1.724387000     -3.933958000      3.220792000
H       -3.079726000     -3.306416000      2.251952000
H       -2.955719000     -2.898883000      3.974026000
C        5.062893000     -2.985885000     -0.548491000
H        4.108976000     -3.538536000     -0.478995000
H        5.719075000     -3.328810000      0.274524000
C        5.467713000     -0.854332000     -1.426544000
H        5.874822000      0.072511000     -0.994210000
H        4.725661000     -0.568819000     -2.199208000
C        6.495019000     -1.809327000     -1.997137000
H        7.398762000     -1.831127000     -1.363629000
H        6.798529000     -1.547149000     -3.020766000
C        5.744322000     -3.130730000     -1.896892000
H        4.989686000     -3.197743000     -2.700223000
H        6.387230000     -4.020508000     -1.955744000
O        4.282635000      1.706149000      0.312138000
C        5.205876000      2.011955000      1.356360000
H        6.135085000      1.440754000      1.186160000
C        3.622015000      2.909389000     -0.113585000
H        3.976738000      3.167410000     -1.130274000
H        4.782298000      1.696829000      2.334211000
H        2.535393000      2.719707000     -0.157324000
C        3.998468000      3.968863000      0.903501000
H        3.965540000      4.986900000      0.489816000
H        3.307965000      3.921047000      1.763351000
C        5.391391000      3.516337000      1.320591000
H        6.133769000      3.790799000      0.551007000
H        5.726298000      3.928158000      2.283524000
Bonds
    2     3    S
    2     4    S
    2     5    S
    2     6    S
    6     7    S
    6     8    S
    6    23    S
    8     9    S
    9    10    S
    9    14    S
    9    18    S
   10    11    S
   10    12    S
   10    13    S
   14    15    S
   14    16    S
   14    17    S
   18    19    S
   18    20    S
   18    21    S
   22    75    S
   22    78    S
   23    25    D
   23    26    S
   24    27    S
   24    28    D
   24    31    S
   25    28    S
   25    57    S
   26    27    D
   26    44    S
   27    29    S
   28    30    S
   31    32    S
   31    36    S
   31    40    S
   32    33    S
   32    34    S
   32    35    S
   36    37    S
   36    38    S
   36    39    S
   40    41    S
   40    42    S
   40    43    S
   44    45    S
   44    49    S
   44    53    S
   45    46    S
   45    47    S
   45    48    S
   49    50    S
   49    51    S
   49    52    S
   53    54    S
   53    55    S
   53    56    S
   57    58    S
   57    59    S
   57    60    S
   60    61    S
   60    68    S
   61    62    S
   61    63    S
   61    64    S
   64    65    S
   64    66    S
   64    67    S
   68    69    S
   68    70    S
   68    71    S
   71    72    S
   71    73    S
   71    74    S
   75    76    S
   75    77    S
   75    84    S
   78    79    S
   78    80    S
   78    81    S
   81    82    S
   81    83    S
   81    84    S
   84    85    S
   84    86    S
   87    88    S
   87    90    S
   88    89    S
   88    92    S
   88    97    S
   90    91    S
   90    93    S
   90    94    S
   94    95    S
   94    96    S
   94    97    S
   97    98    S
   97    99    S
