# Supplementary material for: C,N‐Chelated Organogermanium(II) Hydride as Catalyst for Esterification of Aldehydes
Source: Chemistry. 2025 Jul 2;31(40):e202501543. doi: 10.1002/chem.202501543 (PMC12272026; doi:10.1002/chem.202501543)
Supplement: Supplementary file 2 — Supporting Information [file CHEM-31-e202501543-s001.zip › complex_2.xyz]

19	-0.56885	-2.0461	0.18266
5	2.04242	-0.52565	0.70133
1	2.37011	-1.68834	0.92643
1	1.19138	-0.1397	1.52375
1	1.6462	-0.40942	-0.45933
19	0.57216	2.06445	-0.18302
5	-2.03949	0.5432	-0.7013
1	-2.36865	1.70598	-0.92398
1	-1.64055	0.42673	0.45842
1	-1.18977	0.15858	-1.52571
32	-3.67567	-0.68856	-1.02517
1	-3.86313	-1.06885	-2.53771
32	3.67789	0.70532	1.03056
1	3.85933	1.08848	2.54277
8	-3.24903	-2.41213	-0.38192
8	3.25455	2.42828	0.38323
6	3.64573	3.65366	0.98566
6	-3.63977	-3.63718	-0.98516
6	-3.41127	-4.71677	0.06848
1	-4.06947	-4.56278	0.94008
1	-2.36566	-4.68808	0.42426
1	-3.60603	-5.72458	-0.33712
6	3.42019	4.73236	-0.06953
1	3.61545	5.74035	0.33536
1	2.37511	4.70453	-0.42701
1	4.07969	4.57673	-0.93984
6	5.1126	3.65981	1.40377
1	5.39626	4.6496	1.79981
1	5.76909	3.43136	0.54773
1	5.31006	2.91311	2.18978
6	2.75267	3.94096	2.18933
1	3.01985	4.8951	2.67699
1	2.83876	3.13538	2.93811
1	1.69582	4.00385	1.87211
6	-2.74796	-3.92185	-2.19037
1	-1.69075	-3.9847	-1.87429
1	-2.83538	-3.11485	-2.93748
1	-3.01507	-4.87524	-2.67954
6	-5.10724	-3.64496	-1.40128
1	-5.76304	-3.41801	-0.54431
1	-5.38993	-4.63488	-1.79772
1	-5.30678	-2.89797	-2.18644
8	-0.55393	4.32682	-1.28536
8	0.55684	-4.31145	1.28172
6	-5.57962	-0.30272	-0.44128
6	-8.29763	-0.07861	0.45406
6	-5.99659	-0.7901	0.81835
6	-6.54927	0.38377	-1.22749
6	-7.86988	0.44852	-0.76436
6	-7.32324	-0.67232	1.24605
1	-8.61827	0.94401	-1.38424
1	-7.57757	-1.06885	2.23358
6	5.58098	0.30695	0.45115
6	8.28876	0.02498	-0.45984
6	6.001	0.78409	-0.81145
6	6.54277	-0.39243	1.23616
6	7.85806	-0.48847	0.76335
6	7.32293	0.64013	-1.24577
1	8.59982	-0.99901	1.37872
1	7.58005	1.03118	-2.23472
6	-9.76131	0.04351	0.87132
6	9.74471	-0.13785	-0.89005
6	10.08331	-1.62878	-0.99051
1	11.13284	-1.76554	-1.30493
1	9.43619	-2.12818	-1.73154
1	9.95214	-2.14773	-0.02707
6	10.01915	0.50353	-2.24736
1	9.81195	1.58669	-2.23867
1	9.4163	0.04494	-3.04887
1	11.08067	0.37007	-2.51455
6	10.66218	0.52456	0.14236
1	10.43882	1.60106	0.23252
1	11.71912	0.41807	-0.15827
1	10.55341	0.07443	1.14215
6	-10.14951	1.52337	0.95398
1	-10.02904	2.03722	-0.0135
1	-9.52493	2.05133	1.69455
1	-11.20531	1.62816	1.25952
6	-10.64711	-0.6591	-0.16234
1	-10.54214	-0.21659	-1.16594
1	-11.70994	-0.58347	0.12675
1	-10.38832	-1.72879	-0.23825
6	-10.02678	-0.59285	2.23276
1	-9.44422	-0.10853	3.03418
1	-9.78741	-1.66936	2.23652
1	-11.09394	-0.48893	2.4905
6	-6.26588	1.06352	-2.58668
6	6.25614	-1.0515	2.60492
6	-4.91495	1.78495	-2.59695
1	-4.80689	2.43863	-1.71347
1	-4.83448	2.41433	-3.50033
1	-4.04998	1.10851	-2.62192
6	-6.3286	0.02026	-3.70832
1	-5.58372	-0.77791	-3.57157
1	-6.14086	0.49655	-4.68742
1	-7.32868	-0.44512	-3.74334
6	-7.30636	2.14273	-2.9201
1	-7.39213	2.8931	-2.11548
1	-8.30919	1.73299	-3.11765
1	-6.99822	2.66718	-3.83957
6	7.29066	-2.13049	2.95645
1	8.29613	-1.72269	3.14449
1	7.37047	-2.89671	2.1663
1	6.98093	-2.63552	3.88615
6	4.90176	-1.76636	2.62488
1	4.81651	-2.37981	3.53874
1	4.79328	-2.43446	1.75238
1	4.03969	-1.08595	2.63568
6	6.32463	0.00815	3.71081
1	7.32785	0.46718	3.73952
1	6.13304	-0.45214	4.69679
1	5.58548	0.80929	3.56183
6	5.07422	1.48243	-1.77689
1	5.63564	1.70109	-2.71542
1	4.76992	2.45738	-1.36409
6	-5.06305	-1.47679	1.78544
1	-4.75592	-2.45292	1.37728
1	-5.62059	-1.69293	2.72688
7	3.84533	0.75983	-2.04674
7	-3.83637	-0.74831	2.04823
6	2.95527	1.58997	-2.84291
1	3.4655	1.97751	-3.75936
1	2.742	2.48843	-2.23014
6	-2.9426	-1.57269	2.84657
1	-2.7278	-2.47283	2.23672
1	-3.45092	-1.95865	3.76471
6	-1.64526	-0.89663	3.2475
1	-1.18174	-0.36851	2.39715
1	-0.92579	-1.64162	3.6259
1	-1.78579	-0.15182	4.0487
6	1.65635	0.91877	-3.24723
1	1.79554	0.17486	-4.04949
1	0.94006	1.66676	-3.62575
1	1.18952	0.39067	-2.39861
6	-4.04857	0.60041	2.55192
1	-3.06563	1.10153	2.57784
1	-4.63323	1.14817	1.79
6	4.0536	-0.5874	-2.55577
1	3.06948	-1.08618	-2.58184
1	4.63833	-1.13932	-1.79699
6	4.7379	-0.69852	-3.91171
1	5.75389	-0.27063	-3.89501
1	4.17128	-0.18414	-4.70749
1	4.83866	-1.75521	-4.2107
6	-4.73595	0.71473	3.90596
1	-4.17152	0.20149	4.70406
1	-5.7522	0.28745	3.88727
1	-4.83674	1.77206	4.20259
6	-1.74654	4.23196	-2.07416
1	-2.59769	3.9642	-1.41644
1	-1.62502	3.41339	-2.80259
6	1.75083	-4.2171	2.06838
1	1.63089	-3.39856	2.79713
1	2.6007	-3.94974	1.40889
6	-0.21445	5.70169	-1.09339
1	0.69179	5.94012	-1.68413
1	0.0256	5.86482	-0.02729
6	0.2179	-5.68625	1.08828
1	-0.02256	-5.84835	0.02209
1	-0.68802	-5.92567	1.67908
6	-1.93479	5.60222	-2.69305
1	-2.97887	5.80221	-2.97432
1	-1.30829	5.70883	-3.5956
6	-1.41127	6.49959	-1.57938
1	-1.14142	7.51366	-1.90776
1	-2.1665	6.58951	-0.77858
6	1.41525	-6.48435	1.57279
1	2.16976	-6.57386	0.77128
1	1.14571	-7.4986	1.90087
6	1.93983	-5.58758	2.68645
1	1.31427	-5.69462	3.5896
1	2.98423	-5.78762	2.96651
8	0.65601	-3.09688	-2.00163
8	-0.65121	3.11869	2.00034
6	-1.94827	3.65605	1.71854
1	-1.84447	4.45324	0.96185
6	1.95228	-3.63609	-1.71994
1	1.84736	-4.43339	-0.96351
6	0.43896	-3.05172	-3.41109
1	-0.24046	-3.87619	-3.7073
6	-0.4348	3.07295	3.40991
1	0.24318	3.89834	3.70694
1	-2.5728	2.85567	1.27609
1	0.06567	2.12083	3.65641
1	2.57772	-2.83668	-1.27712
1	-0.06004	-2.0989	-3.65786
6	-2.4981	4.15063	3.04705
1	-3.59678	4.10211	3.09235
1	-2.19965	5.19861	3.22364
6	-1.80056	3.23664	4.04871
1	-2.31709	2.26396	4.1169
1	-1.74489	3.65868	5.06296
6	1.80411	-3.2177	-4.05061
1	1.74721	-3.64094	-5.06429
1	2.3215	-2.24565	-4.12057
6	2.50153	-4.13133	-3.04851
1	2.20283	-5.17931	-3.22453
1	3.60022	-4.08313	-3.09414
