# Supplementary material for: C,N‐Chelated Organogermanium(II) Hydride as Catalyst for Esterification of Aldehydes
Source: Chemistry. 2025 Jul 2;31(40):e202501543. doi: 10.1002/chem.202501543 (PMC12272026; doi:10.1002/chem.202501543)
Supplement: Supplementary file 2 — Supporting Information [file CHEM-31-e202501543-s001.zip › Intermediate_Int1.xyz]

19	-1.58905	-0.86793	-0.98188
5	1.25892	-0.41863	-1.87702
1	0.80484	-0.8134	-2.95107
1	1.11985	-1.27663	-0.98765
1	0.7615		0.65997	-1.55781
19	1.58905	0.86793	0.98188
5	-1.25892	0.41863	1.87702
1	-0.80484	0.8134	2.95107
1	-0.7615		-0.65997	1.55781
1	-1.11985	1.27663	0.98765
32	-3.31054	0.23713	2.02546
1	-4.08017	1.59276	1.85494
32	3.31054	-0.23713	-2.02546
1	4.08017	-1.59276	-1.85494
8	-3.86031	-0.56754	0.38015
8	3.86031	0.56754	-0.38015
6	5.18265	0.64786	-0.0064
6	-5.18265	-0.64786	0.0064
8	1.25393	3.32784	2.11082
8	-1.25393	-3.32784	-2.11082
6	-4.48931	-0.68246	3.37759
6	-6.67179	-1.92804	4.74593
6	-4.80925	-2.04389	3.17733
6	-5.17993	0.00605	4.41156
6	-6.26821	-0.62251	5.028
6	-5.87842	-2.64179	3.85437
1	-6.83582	-0.06598	5.7771
1	-6.0818		-3.69857	3.65548
6	4.48931	0.68246	-3.37759
6	6.67179	1.92804	-4.74593
6	4.80925	2.04389	-3.17733
6	5.17993	-0.00605	-4.41156
6	6.26821	0.62251	-5.028
6	5.87842	2.64179	-3.85437
1	6.83582	0.06598	-5.7771
1	6.0818		3.69857	-3.65548
6	-7.90141	-2.51469	5.43432
6	7.90141	2.51469	-5.43432
6	7.69961	2.50856	-6.95284
1	8.5828		2.9351	-7.45958
1	6.81982	3.1119	-7.23375
1	7.54834	1.49075	-7.3471
6	8.17603	3.9509	-4.99787
1	8.3493		4.0234	-3.91111
1	7.34495	4.62691	-5.25934
1	9.08013	4.32755	-5.50443
6	9.12627	1.66617	-5.07756
1	9.29704	1.66349	-3.9874
1	10.03069	2.07049	-5.56473
1	9.01121	0.61897	-5.40111
6	-7.69961	-2.50856	6.95284
1	-7.54834	-1.49075	7.3471
1	-6.81982	-3.1119		7.23375
1	-8.5828		-2.9351		7.45958
6	-9.12627	-1.66617	5.07756
1	-9.01121	-0.61897	5.40111
1	-10.03069	-2.07049	5.56473
1	-9.29704	-1.66349	3.9874
6	-8.17603	-3.9509		4.99787
1	-7.34495	-4.62691	5.25934
1	-8.3493		-4.0234		3.91111
1	-9.08013	-4.32755	5.50443
6	-4.81105	1.41012	4.93989
6	4.81105	-1.41012	-4.93989
6	-3.32242	1.72497	4.77178
1	-2.68953	0.90549	5.1542
1	-3.07123	2.63901	5.33666
1	-3.03103	1.92809	3.7317
6	-5.65599	2.47926	4.23944
1	-5.4717		2.49253	3.15347
1	-5.41803	3.48119	4.63931
1	-6.73239	2.29638	4.40261
6	-5.08294	1.51153	6.44921
1	-4.58227	0.70015	7.00438
1	-6.15381	1.48923	6.70265
1	-4.69339	2.47187	6.82609
6	5.08294	-1.51153	-6.44921
1	6.15381	-1.48923	-6.70265
1	4.58227	-0.70015	-7.00438
1	4.69339	-2.47187	-6.82609
6	3.32242	-1.72497	-4.77178
1	3.07123	-2.63901	-5.33666
1	2.68953	-0.90549	-5.1542
1	3.03103	-1.92809	-3.7317
6	5.65599	-2.47926	-4.23944
1	6.73239	-2.29638	-4.40261
1	5.41803	-3.48119	-4.63931
1	5.4717		-2.49253	-3.15347
6	4.04774	2.94695	-2.23576
1	4.36684	3.99868	-2.43117
1	4.33852	2.74159	-1.19078
6	-4.04774	-2.94695	2.23576
1	-4.33852	-2.74159	1.19078
1	-4.36684	-3.99868	2.43117
7	2.60385	2.81464	-2.28183
7	-2.60385	-2.81464	2.28183
6	2.0273		3.64058	-1.23333
1	2.39587	4.6959		-1.29923
1	2.44133	3.26578	-0.27579
6	-2.0273		-3.64058	1.23333
1	-2.44133	-3.26578	0.27579
1	-2.39587	-4.6959		1.29923
6	-0.51385	-3.65442	1.1571
1	-0.08271	-2.63788	1.19772
1	-0.20161	-4.11538	0.20506
1	-0.05851	-4.24271	1.97196
6	0.51385	3.65442	-1.1571
1	0.05851	4.24271	-1.97196
1	0.20161	4.11538	-0.20506
1	0.08271	2.63788	-1.19772
6	-2.02473	-3.00309	3.60624
1	-0.9478		-2.77446	3.53376
1	-2.44143	-2.22031	4.26483
6	2.02473	3.00309	-3.60624
1	0.9478		2.77446	-3.53376
1	2.44143	2.22031	-4.26483
6	2.23489	4.36977	-4.24328
1	3.30257	4.57187	-4.43318
1	1.84564	5.18914	-3.61469
1	1.71701	4.42483	-5.21417
6	-2.23489	-4.36977	4.24328
1	-1.84564	-5.18914	3.61469
1	-3.30257	-4.57187	4.43318
1	-1.71701	-4.42483	5.21417
6	0.0816		3.69542	2.85283
1	-0.03991	2.98454	3.69092
1	-0.80466	3.59081	2.20215
6	-0.0816		-3.69542	-2.85283
1	0.80466	-3.59081	-2.20215
1	0.03991	-2.98454	-3.69092
6	2.22842	4.3649		2.21785
1	2.18349	5.01837	1.32107
1	3.22917	3.90341	2.25548
6	-2.22842	-4.3649		-2.21785
1	-3.22917	-3.90341	-2.25548
1	-2.18349	-5.01837	-1.32107
6	0.327		5.11128	3.34742
1	-0.19887	5.32697	4.28886
1	-0.00624	5.8482		2.59529
6	1.84648	5.14214	3.45912
1	2.27302	6.1556		3.48237
1	2.18194	4.60163	4.36248
6	-1.84648	-5.14214	-3.45912
1	-2.18194	-4.60163	-4.36248
1	-2.27302	-6.1556		-3.48237
6	-0.327		-5.11128	-3.34742
1	0.00624	-5.8482		-2.59529
1	0.19887	-5.32697	-4.28886
8	-2.28116	1.57857	-1.99371
8	2.28116	-1.57857	1.99371
6	2.12329	-2.07112	3.31322
1	1.68543	-1.27053	3.93083
6	-2.12329	2.07112	-3.31322
1	-1.68543	1.27053	-3.93083
6	-3.15514	2.50681	-1.35596
1	-3.55855	2.0312		-0.44874
6	3.15514	-2.50681	1.35596
1	3.55855	-2.0312		0.44874
1	1.41366	-2.92538	3.30441
1	2.57611	-3.41128	1.07368
1	-1.41366	2.92538	-3.30441
1	-2.57611	3.41128	-1.07368
6	3.51629	-2.52994	3.74352
1	3.46731	-3.40748	4.40571
1	4.039		-1.73299	4.2973
6	4.2202		-2.82072	2.40386
1	4.5828		-3.85696	2.32497
1	5.08293	-2.15053	2.25432
6	-4.2202		2.82072	-2.40386
1	-5.08293	2.15053	-2.25432
1	-4.5828		3.85696	-2.32497
6	-3.51629	2.52994	-3.74352
1	-4.039		1.73299	-4.2973
1	-3.46731	3.40748	-4.40571
8	5.68053	-0.66462	0.17189
8	-5.68053	0.66462	-0.17189
6	7.06484	-0.96303	-0.07455
6	-7.06484	0.96303	0.07455
1	5.79448	1.16448	-0.77893
1	-5.79448	-1.16448	0.77893
6	7.58821	-0.33799	-1.36415
1	8.55385	-0.80246	-1.6242
1	7.76742	0.74628	-1.27183
1	6.88832	-0.50351	-2.20123
6	7.91294	-0.52805	1.11351
1	8.95953	-0.85016	0.9801
1	7.52702	-0.97393	2.04577
1	7.9086		0.56791	1.23278
6	7.0771		-2.47734	-0.2061
1	8.10201	-2.85169	-0.36072
1	6.45331	-2.78566	-1.0614
1	6.66847	-2.94539	0.7041
6	-7.0771		2.47734	0.2061
1	-6.66847	2.94539	-0.7041
1	-6.45331	2.78566	1.0614
1	-8.10201	2.85169	0.36072
6	-7.91294	0.52805	-1.11351
1	-7.52702	0.97393	-2.04577
1	-8.95953	0.85016	-0.9801
1	-7.9086		-0.56791	-1.23278
6	-7.58821	0.33799	1.36415
1	-7.76742	-0.74628	1.27183
1	-8.55385	0.80246	1.6242
1	-6.88832	0.50351	2.20123
6	-5.26007	-1.44336	-1.28246
6	-5.37225	-2.89325	-3.6796
6	-4.62429	-0.96323	-2.43259
6	-5.9467		-2.65483	-1.34518
6	-6.00859	-3.37629	-2.53897
6	-4.674		-1.68451	-3.62151
1	-4.08372	-0.01231	-2.37755
1	-6.45265	-3.03137	-0.44781
1	-6.55876	-4.32057	-2.577
1	-4.17077	-1.29963	-4.51432
1	-5.41894	-3.4566		-4.61575
6	5.26007	1.44336	1.28246
6	5.37225	2.89325	3.6796
6	4.62429	0.96323	2.43259
6	5.9467		2.65483	1.34518
6	6.00859	3.37629	2.53897
6	4.674		1.68451	3.62151
1	4.08372	0.01231	2.37755
1	6.45265	3.03137	0.44781
1	6.55876	4.32057	2.577
1	4.17077	1.29963	4.51432
1	5.41894	3.4566		4.61575
