# Supplementary material for: C,N‐Chelated Organogermanium(II) Hydride as Catalyst for Esterification of Aldehydes
Source: Chemistry. 2025 Jul 2;31(40):e202501543. doi: 10.1002/chem.202501543 (PMC12272026; doi:10.1002/chem.202501543)
Supplement: Supplementary file 2 — Supporting Information [file CHEM-31-e202501543-s001.zip › mo_rj190718ge1_2.cif]

 
data_2
 
_publ_requested_journal   'Chemical Science'
loop_
_publ_author_name
_publ_author_address

'V\'itek, Dominik'
;Department of General and Inorganic Chemistry
Faculty of Chemical Technology
University of Pardubice
Studentsk\'a 573 
Pardubice 532 10
Czech Republic
;

'Tydlit\'at, Ji\<r\'i'
;Institute of Organic Chemistry and Technology
Faculty of Chemical Technology
University of Pardubice
Studentsk\'a 573 
Pardubice 532 10
Czech Republic
;

'Dost\'al, Libor'
;Department of General and Inorganic Chemistry
Faculty of Chemical Technology
University of Pardubice
Studentsk\'a 573 
Pardubice 532 10
Czech Republic
;

'Erben, Milan'
;Department of General and Inorganic Chemistry
Faculty of Chemical Technology
University of Pardubice
Studentsk\'a 573 
Pardubice 532 10
Czech Republic
;

'R\%u\<zi\<ckov\'a, Zde\<nka'
;Department of General and Inorganic Chemistry
Faculty of Chemical Technology
University of Pardubice
Studentsk\'a 573 
Pardubice 532 10
Czech Republic
;

'Vinkl\'arek, Jarom\'ir'
;Department of General and Inorganic Chemistry
Faculty of Chemical Technology
University of Pardubice
Studentsk\'a 573 
Pardubice 532 10
Czech Republic
;

'Jambor, Roman'
;Department of General and Inorganic Chemistry
Faculty of Chemical Technology
University of Pardubice
Studentsk\'a 573 
Pardubice 532 10
Czech Republic
;

_audit_creation_method            'APEX4 v2022.10-0'
_shelx_SHELXL_version_number      '2019/1'
_chemical_name_systematic         ?
_chemical_name_common             ?
_chemical_melting_point           ?
_chemical_formula_moiety          'C62 H122 B2 Ge2 K2 N2 O6, 3(C4 H8 O)'
_chemical_formula_sum
 'C74 H146 B2 Ge2 K2 N2 O9' 
_chemical_formula_weight          1452.92

loop_
 _atom_type_symbol
 _atom_type_description
 _atom_type_scat_dispersion_real
 _atom_type_scat_dispersion_imag
 _atom_type_scat_source
 'C'  'C'   0.0033   0.0016
 'International Tables Vol C Tables 4.2.6.8 and 6.1.1.4'
 'H'  'H'   0.0000   0.0000
 'International Tables Vol C Tables 4.2.6.8 and 6.1.1.4'
 'B'  'B'   0.0013   0.0007
 'International Tables Vol C Tables 4.2.6.8 and 6.1.1.4'
 'Ge'  'Ge'   0.1547   1.8001
 'International Tables Vol C Tables 4.2.6.8 and 6.1.1.4'
 'K'  'K'   0.2009   0.2494
 'International Tables Vol C Tables 4.2.6.8 and 6.1.1.4'
 'N'  'N'   0.0061   0.0033
 'International Tables Vol C Tables 4.2.6.8 and 6.1.1.4'
 'O'  'O'   0.0106   0.0060
 'International Tables Vol C Tables 4.2.6.8 and 6.1.1.4'
 
_space_group_crystal_system       orthorhombic
_space_group_IT_number            61
_space_group_name_H-M_alt         'P b c a'
_space_group_name_Hall            '-P 2ac 2ab'
 
_shelx_space_group_comment
;
The symmetry employed for this shelxl refinement is uniquely defined
by the following loop, which should always be used as a source of
symmetry information in preference to the above space-group names.
They are only intended as comments.
;
 
loop_
 _space_group_symop_operation_xyz
 'x, y, z'
 '-x+1/2, -y, z+1/2'
 '-x, y+1/2, -z+1/2'
 'x+1/2, -y+1/2, -z'
 '-x, -y, -z'
 'x-1/2, y, -z-1/2'
 'x, -y-1/2, z-1/2'
 '-x-1/2, y-1/2, z'
 
_cell_length_a                    17.8963(5)
_cell_length_b                    20.9390(7)
_cell_length_c                    22.6283(6)
_cell_angle_alpha                 90
_cell_angle_beta                  90
_cell_angle_gamma                 90
_cell_volume                      8479.5(4)
_cell_formula_units_Z             4
_cell_measurement_temperature     150(2)
_cell_measurement_reflns_used     79964
_cell_measurement_theta_min       1
_cell_measurement_theta_max       26.5
 
_exptl_crystal_description        'prism' 
_exptl_crystal_colour             'colourless'
_exptl_crystal_density_meas       ?
_exptl_crystal_density_method     ?
_exptl_crystal_density_diffrn     1.138          
_exptl_crystal_F_000              3152
_exptl_transmission_factor_min    ?
_exptl_transmission_factor_max    ?
_exptl_crystal_size_max           0.594
_exptl_crystal_size_mid           0.414
_exptl_crystal_size_min           0.366
_exptl_absorpt_coefficient_mu     0.856
_shelx_estimated_absorpt_T_min    0.630
_shelx_estimated_absorpt_T_max    0.745
_exptl_absorpt_correction_type    multi-scan
_exptl_absorpt_correction_T_min   0.6664
_exptl_absorpt_correction_T_max   0.7456
_exptl_absorpt_process_details    
;
SADABS-2016/2 - Bruker AXS area detector
scaling and absorption correction
Reference: Krause, L., Herbst-Irmer, R., Sheldrick G.M. & Stalke D.,
 J. Appl. Cryst. 48 (2015) 3-10.
;
_exptl_absorpt_special_details    
;
The ratio of minimum to maximum
apparent transmission was 0.894
;
_diffrn_ambient_temperature       150(2)
_diffrn_radiation_wavelength      0.71073
_diffrn_radiation_type            MoK\a
_diffrn_source                    'sealed X-ray tube'
_diffrn_measurement_device_type   'Bruker D8 - Venture'
_diffrn_measurement_method        '\f and \w scans to fill the Ewald sphere'
_diffrn_detector_area_resol_mean  10.4167
_diffrn_reflns_number             70570
_diffrn_reflns_av_unetI/netI      0.0341
_diffrn_reflns_av_R_equivalents   0.0695
_diffrn_reflns_limit_h_min        -22
_diffrn_reflns_limit_h_max        22
_diffrn_reflns_limit_k_min        -24
_diffrn_reflns_limit_k_max        26
_diffrn_reflns_limit_l_min        -28
_diffrn_reflns_limit_l_max        28
_diffrn_reflns_theta_min          2.130
_diffrn_reflns_theta_max          26.499
_diffrn_reflns_theta_full         25.242
_diffrn_measured_fraction_theta_max   0.997
_diffrn_measured_fraction_theta_full  0.996
_diffrn_reflns_Laue_measured_fraction_max    0.997
_diffrn_reflns_Laue_measured_fraction_full   0.996
_diffrn_reflns_point_group_measured_fraction_max   0.997
_diffrn_reflns_point_group_measured_fraction_full  0.996
_reflns_number_total              8768
_reflns_number_gt                 6424
_reflns_threshold_expression      'I > 2\s(I)'
_reflns_Friedel_coverage          0.000
_reflns_Friedel_fraction_max      .
_reflns_Friedel_fraction_full     .
 
_reflns_special_details
;
 Reflections were merged by SHELXL according to the crystal
 class for the calculation of statistics and refinement.
 
 Structure factors included contributions from the .fab file.
 
 _reflns_Friedel_fraction is defined as the number of unique
 Friedel pairs measured divided by the number that would be
 possible theoretically, ignoring centric projections and
 systematic absences.
;
 
_computing_data_collection        ?
_computing_cell_refinement        ?
_computing_data_reduction         ?
_computing_structure_solution     ?
_computing_structure_refinement 'SHELXL-2019/1 (Sheldrick, 2019)'
_computing_molecular_graphics     ?
_computing_publication_material   ?
_refine_special_details           ?
_refine_ls_structure_factor_coef  Fsqd
_refine_ls_matrix_type            full
_refine_ls_weighting_scheme       calc
_refine_ls_weighting_details
'w=1/[\s^2^(Fo^2^)+(0.0735P)^2^+4.0679P] where P=(Fo^2^+2Fc^2^)/3'
_atom_sites_solution_primary      ?
_atom_sites_solution_secondary    ?
_atom_sites_solution_hydrogens    mixed
_refine_ls_hydrogen_treatment     mixed
_refine_ls_extinction_method      none
_refine_ls_extinction_coef        .
_refine_ls_number_reflns          8768
_refine_ls_number_parameters      438
_refine_ls_number_restraints      13
_refine_ls_R_factor_all           0.0734
_refine_ls_R_factor_gt            0.0462
_refine_ls_wR_factor_ref          0.1329
_refine_ls_wR_factor_gt           0.1205
_refine_ls_goodness_of_fit_ref    1.076
_refine_ls_restrained_S_all       1.083
_refine_ls_shift/su_max           0.010
_refine_ls_shift/su_mean          0.000
 
loop_
 _atom_site_label
 _atom_site_type_symbol
 _atom_site_fract_x
 _atom_site_fract_y
 _atom_site_fract_z
 _atom_site_U_iso_or_equiv
 _atom_site_adp_type
 _atom_site_occupancy
 _atom_site_site_symmetry_order  
 _atom_site_calc_flag
 _atom_site_refinement_flags_posn
 _atom_site_refinement_flags_adp
 _atom_site_refinement_flags_occupancy
 _atom_site_disorder_assembly
 _atom_site_disorder_group
Ge1 Ge 0.56278(2) 0.42169(2) 0.64499(2) 0.02171(10) Uani 1 1 d . . . . .
H1 H 0.5862(15) 0.4636(14) 0.6948(12) 0.029(7) Uiso 1 1 d . . . . .
H1C H 0.4285(11) 0.4602(19) 0.6120(15) 0.069(12) Uiso 1 1 d D . . . .
H1B H 0.4801(17) 0.4317(15) 0.5456(14) 0.040(8) Uiso 1 1 d . . . . .
H1A H 0.4966(16) 0.5110(15) 0.5815(14) 0.038(8) Uiso 1 1 d . . . . .
K1 K 0.62066(3) 0.48853(3) 0.50391(3) 0.03185(15) Uani 1 1 d . . . . .
O1 O 0.65028(9) 0.41978(9) 0.60210(8) 0.0263(4) Uani 1 1 d . . . . .
B1 B 0.48405(17) 0.45899(18) 0.58874(15) 0.0346(7) Uani 1 1 d D . . . .
C1 C 0.54848(12) 0.33308(12) 0.67643(10) 0.0209(5) Uani 1 1 d . . . . .
O2 O 0.74240(13) 0.48637(12) 0.43216(10) 0.0535(6) Uani 1 1 d . . . . .
C2 C 0.56158(14) 0.28282(13) 0.63635(11) 0.0261(5) Uani 1 1 d . . . . .
C3 C 0.56054(15) 0.21924(13) 0.65433(12) 0.0314(6) Uani 1 1 d . . . . .
H3 H 0.569954 0.186704 0.626039 0.038 Uiso 1 1 calc R U . . .
O3 O 0.67433(15) 0.59741(13) 0.55094(12) 0.0623(7) Uani 1 1 d . . . . .
N1 N 0.5465(2) 0.24530(16) 0.53296(12) 0.0599(9) Uani 1 1 d D . . . .
C4 C 0.54616(15) 0.20216(13) 0.71235(13) 0.0319(6) Uani 1 1 d . . . . .
C6 C 0.52838(13) 0.31605(12) 0.73520(10) 0.0219(5) Uani 1 1 d . . . . .
C5 C 0.52917(14) 0.25145(13) 0.75108(12) 0.0287(6) Uani 1 1 d . . . . .
H5 H 0.517372 0.240698 0.790780 0.034 Uiso 1 1 calc R U . . .
C7 C 0.57793(17) 0.29527(15) 0.57122(11) 0.0361(7) Uani 1 1 d . . . . .
H7A H 0.556622 0.337121 0.559820 0.043 Uiso 1 1 calc R U . . .
H7B H 0.632684 0.297309 0.565256 0.043 Uiso 1 1 calc R U . . .
C13 C 0.6164(2) 0.09918(18) 0.7103(2) 0.0757(9) Uani 1 1 d . U . . .
H13A H 0.617086 0.097772 0.666998 0.114 Uiso 1 1 calc R U . . .
H13B H 0.618395 0.055583 0.725960 0.114 Uiso 1 1 calc R U . . .
H13C H 0.659756 0.123325 0.724477 0.114 Uiso 1 1 calc R U . . .
C12 C 0.5452(2) 0.13147(15) 0.73105(17) 0.0535(6) Uani 1 1 d . U . . .
C14 C 0.4775(2) 0.09974(19) 0.7059(2) 0.0757(9) Uani 1 1 d . U . . .
H14A H 0.476526 0.105912 0.663007 0.114 Uiso 1 1 calc R U . . .
H14B H 0.432547 0.118529 0.723468 0.114 Uiso 1 1 calc R U . . .
H14C H 0.479115 0.053953 0.714832 0.114 Uiso 1 1 calc R U . . .
C15 C 0.5440(4) 0.1240(2) 0.7985(2) 0.0974(18) Uani 1 1 d . U . . .
H15A H 0.552214 0.079112 0.808886 0.146 Uiso 1 1 calc R U . . .
H15B H 0.495355 0.137862 0.813792 0.146 Uiso 1 1 calc R U . . .
H15C H 0.583545 0.150284 0.815985 0.146 Uiso 1 1 calc R U . . .
C16 C 0.50403(14) 0.36462(13) 0.78303(11) 0.0276(6) Uani 1 1 d . . . . .
C17 C 0.57253(17) 0.39867(16) 0.80856(13) 0.0409(7) Uani 1 1 d . . . . .
H17A H 0.598066 0.422230 0.777060 0.061 Uiso 1 1 calc R U . . .
H17B H 0.606745 0.367048 0.825507 0.061 Uiso 1 1 calc R U . . .
H17C H 0.556612 0.428514 0.839454 0.061 Uiso 1 1 calc R U . . .
C18 C 0.46390(19) 0.33224(17) 0.83497(13) 0.0441(8) Uani 1 1 d . . . . .
H18A H 0.421263 0.307651 0.820104 0.066 Uiso 1 1 calc R U . . .
H18B H 0.446139 0.364867 0.862665 0.066 Uiso 1 1 calc R U . . .
H18C H 0.498669 0.303529 0.855309 0.066 Uiso 1 1 calc R U . . .
C19 C 0.44748(15) 0.41263(14) 0.75785(13) 0.0341(6) Uani 1 1 d . . . . .
H19A H 0.471790 0.438823 0.727543 0.051 Uiso 1 1 calc R U . . .
H19B H 0.429157 0.440211 0.789698 0.051 Uiso 1 1 calc R U . . .
H19C H 0.405408 0.389487 0.740243 0.051 Uiso 1 1 calc R U . . .
C20 C 0.72516(14) 0.41596(14) 0.62547(13) 0.0342(6) Uani 1 1 d . . . . .
C21 C 0.7479(2) 0.47902(18) 0.65115(18) 0.0603(10) Uani 1 1 d . . . . .
H21A H 0.746325 0.511824 0.620283 0.091 Uiso 1 1 calc R U . . .
H21B H 0.798796 0.475836 0.666873 0.091 Uiso 1 1 calc R U . . .
H21C H 0.713486 0.490621 0.683070 0.091 Uiso 1 1 calc R U . . .
C22 C 0.77401(16) 0.3989(2) 0.57260(15) 0.0608(11) Uani 1 1 d . . . . .
H22A H 0.826197 0.395461 0.585322 0.091 Uiso 1 1 calc R U . . .
H22B H 0.757621 0.357967 0.556055 0.091 Uiso 1 1 calc R U . . .
H22C H 0.769607 0.432263 0.542439 0.091 Uiso 1 1 calc R U . . .
C23 C 0.73143(16) 0.36381(16) 0.67195(13) 0.0398(7) Uani 1 1 d . . . . .
H23A H 0.713029 0.323436 0.655588 0.060 Uiso 1 1 calc R U . . .
H23B H 0.701485 0.375486 0.706564 0.060 Uiso 1 1 calc R U . . .
H23C H 0.783838 0.358898 0.683672 0.060 Uiso 1 1 calc R U . . .
C24 C 0.74686(19) 0.54277(18) 0.39643(15) 0.0510(8) Uani 1 1 d . . . . .
H24A H 0.795513 0.564404 0.402187 0.061 Uiso 1 1 calc R U . . .
H24B H 0.706338 0.572952 0.406774 0.061 Uiso 1 1 calc R U . . .
C25 C 0.7389(2) 0.5207(2) 0.33430(16) 0.0622(11) Uani 1 1 d . . . . .
H25A H 0.685589 0.516419 0.323155 0.075 Uiso 1 1 calc R U . . .
H25B H 0.763748 0.550326 0.306512 0.075 Uiso 1 1 calc R U . . .
C26 C 0.7764(3) 0.4578(3) 0.3351(2) 0.0860(15) Uani 1 1 d . . . . .
H26A H 0.830070 0.462268 0.325252 0.103 Uiso 1 1 calc R U . . .
H26B H 0.752904 0.428280 0.306453 0.103 Uiso 1 1 calc R U . . .
C27 C 0.7666(3) 0.4342(2) 0.3970(2) 0.0868(15) Uani 1 1 d . . . . .
H27A H 0.728964 0.399497 0.398062 0.104 Uiso 1 1 calc R U . . .
H27B H 0.814432 0.417173 0.412346 0.104 Uiso 1 1 calc R U . . .
C8 C 0.4647(5) 0.2563(8) 0.5329(13) 0.076(2) Uani 0.681(6) 1 d . . P A 1
H8A H 0.453661 0.293345 0.507148 0.091 Uiso 0.681(6) 1 calc R U P A 1
H8B H 0.448840 0.267588 0.573498 0.091 Uiso 0.681(6) 1 calc R U P A 1
C9 C 0.4176(6) 0.1983(5) 0.5115(6) 0.092(4) Uani 0.681(6) 1 d . . P A 1
H9A H 0.429205 0.189331 0.469998 0.138 Uiso 0.681(6) 1 calc R U P A 1
H9B H 0.364296 0.208311 0.515362 0.138 Uiso 0.681(6) 1 calc R U P A 1
H9C H 0.429524 0.160835 0.535621 0.138 Uiso 0.681(6) 1 calc R U P A 1
C10 C 0.5915(4) 0.2389(3) 0.4778(2) 0.0621(16) Uani 0.681(6) 1 d . . P A 1
H10A H 0.572011 0.202636 0.454338 0.075 Uiso 0.681(6) 1 calc R U P A 1
H10B H 0.643950 0.229123 0.488415 0.075 Uiso 0.681(6) 1 calc R U P A 1
C11 C 0.5899(4) 0.2983(4) 0.4404(2) 0.0804(19) Uani 0.681(6) 1 d . . P A 1
H11A H 0.611840 0.289056 0.401601 0.121 Uiso 0.681(6) 1 calc R U P A 1
H11B H 0.618802 0.332030 0.459825 0.121 Uiso 0.681(6) 1 calc R U P A 1
H11C H 0.538128 0.312406 0.435309 0.121 Uiso 0.681(6) 1 calc R U P A 1
C28 C 0.749(3) 0.632(4) 0.546(3) 0.078(6) Uani 0.396(12) 1 d . . P B 1
H28A H 0.790139 0.608551 0.564819 0.094 Uiso 0.396(12) 1 calc R U P B 1
H28B H 0.761624 0.642445 0.504197 0.094 Uiso 0.396(12) 1 calc R U P B 1
C29 C 0.722(2) 0.688(2) 0.5801(18) 0.095(4) Uani 0.396(12) 1 d . . P B 1
H29A H 0.762634 0.699282 0.607918 0.114 Uiso 0.396(12) 1 calc R U P B 1
H29B H 0.716777 0.723746 0.552123 0.114 Uiso 0.396(12) 1 calc R U P B 1
C30 C 0.6574(10) 0.6839(8) 0.6120(8) 0.087(3) Uani 0.396(12) 1 d . . P B 1
H30A H 0.620847 0.715962 0.597923 0.104 Uiso 0.396(12) 1 calc R U P B 1
H30B H 0.667275 0.691409 0.654435 0.104 Uiso 0.396(12) 1 calc R U P B 1
C31 C 0.627(4) 0.614(3) 0.602(4) 0.077(4) Uani 0.396(12) 1 d . . P B 1
H31A H 0.635930 0.586116 0.636183 0.092 Uiso 0.396(12) 1 calc R U P B 1
H31B H 0.573054 0.613905 0.591551 0.092 Uiso 0.396(12) 1 calc R U P B 1
O4 O 0.3493(4) 0.2371(4) 0.6676(4) 0.170(3) Uani 0.772(5) 1 d . . P C 1
C32 C 0.2989(5) 0.2284(4) 0.7191(3) 0.099(2) Uani 0.772(5) 1 d . . P C 1
H32A H 0.296521 0.182589 0.729779 0.119 Uiso 0.772(5) 1 calc R U P C 1
H32B H 0.318813 0.252188 0.753509 0.119 Uiso 0.772(5) 1 calc R U P C 1
C33 C 0.2326(4) 0.2489(4) 0.7065(4) 0.1001(15) Uani 0.772(5) 1 d . . P C 1
H33A H 0.205451 0.261832 0.742670 0.120 Uiso 0.772(5) 1 calc R U P C 1
H33B H 0.203328 0.215795 0.685606 0.120 Uiso 0.772(5) 1 calc R U P C 1
C34 C 0.2459(4) 0.3019(4) 0.6696(4) 0.1001(15) Uani 0.772(5) 1 d . . P C 1
H34A H 0.246879 0.341522 0.693466 0.120 Uiso 0.772(5) 1 calc R U P C 1
H34B H 0.205178 0.305740 0.640142 0.120 Uiso 0.772(5) 1 calc R U P C 1
C35 C 0.3155(4) 0.2938(4) 0.6402(4) 0.1001(15) Uani 0.772(5) 1 d . . P C 1
H35A H 0.347698 0.331784 0.645801 0.120 Uiso 0.772(5) 1 calc R U P C 1
H35B H 0.307823 0.287003 0.597301 0.120 Uiso 0.772(5) 1 calc R U P C 1
C8A C 0.4649(7) 0.2433(17) 0.527(3) 0.076(2) Uani 0.319(6) 1 d D . P A 2
H8A1 H 0.447575 0.272543 0.495397 0.091 Uiso 0.319(6) 1 calc R U P A 2
H8A2 H 0.440005 0.254863 0.564518 0.091 Uiso 0.319(6) 1 calc R U P A 2
C9A C 0.4498(14) 0.1731(13) 0.5105(14) 0.092(4) Uani 0.319(6) 1 d D . P A 2
H9AX H 0.396833 0.167852 0.500598 0.138 Uiso 0.319(6) 1 calc R U P A 2
H9AY H 0.462333 0.145648 0.544141 0.138 Uiso 0.319(6) 1 calc R U P A 2
H9AZ H 0.480515 0.161273 0.476422 0.138 Uiso 0.319(6) 1 calc R U P A 2
C10A C 0.5583(10) 0.2686(7) 0.4675(5) 0.0621(16) Uani 0.319(6) 1 d . . P A 2
H10X H 0.519838 0.250892 0.440636 0.075 Uiso 0.319(6) 1 calc R U P A 2
H10Y H 0.558312 0.315740 0.464692 0.075 Uiso 0.319(6) 1 calc R U P A 2
C11A C 0.6334(9) 0.2413(8) 0.4553(6) 0.0804(19) Uani 0.319(6) 1 d . . P A 2
H11X H 0.648553 0.252203 0.414962 0.121 Uiso 0.319(6) 1 calc R U P A 2
H11Y H 0.669651 0.258909 0.483408 0.121 Uiso 0.319(6) 1 calc R U P A 2
H11Z H 0.631570 0.194723 0.459596 0.121 Uiso 0.319(6) 1 calc R U P A 2
C28A C 0.7310(19) 0.640(2) 0.5438(18) 0.078(6) Uani 0.604(12) 1 d . . P B 2
H28X H 0.722475 0.664662 0.506938 0.094 Uiso 0.604(12) 1 calc R U P B 2
H28Y H 0.778653 0.616620 0.539291 0.094 Uiso 0.604(12) 1 calc R U P B 2
C29A C 0.7381(12) 0.6867(14) 0.5952(11) 0.095(4) Uani 0.604(12) 1 d . . P B 2
H29X H 0.788762 0.685544 0.612675 0.114 Uiso 0.604(12) 1 calc R U P B 2
H29Y H 0.726160 0.730891 0.582957 0.114 Uiso 0.604(12) 1 calc R U P B 2
C30A C 0.6829(7) 0.6619(6) 0.6354(5) 0.087(3) Uani 0.604(12) 1 d . . P B 2
H30X H 0.655404 0.697003 0.655009 0.104 Uiso 0.604(12) 1 calc R U P B 2
H30Y H 0.706599 0.634870 0.666107 0.104 Uiso 0.604(12) 1 calc R U P B 2
C31A C 0.632(3) 0.623(2) 0.597(2) 0.077(4) Uani 0.604(12) 1 d . . P B 2
H31X H 0.608719 0.588306 0.620742 0.092 Uiso 0.604(12) 1 calc R U P B 2
H31Y H 0.591304 0.650360 0.581327 0.092 Uiso 0.604(12) 1 calc R U P B 2
O4A O 0.3264(11) 0.2016(11) 0.6288(11) 0.170(3) Uani 0.228(5) 1 d D . P C 2
C32A C 0.2728(14) 0.1990(13) 0.6796(10) 0.099(2) Uani 0.228(5) 1 d D . P C 2
H32X H 0.251383 0.155622 0.683768 0.119 Uiso 0.228(5) 1 calc R U P C 2
H32Y H 0.298074 0.210701 0.716997 0.119 Uiso 0.228(5) 1 calc R U P C 2
C33A C 0.2166(11) 0.243867 0.6653(12) 0.1001(15) Uani 0.228(5) 1 d D . P C 2
H33X H 0.176177 0.221829 0.643481 0.120 Uiso 0.228(5) 1 calc R U P C 2
H33Y H 0.194908 0.260851 0.702396 0.120 Uiso 0.228(5) 1 calc R U P C 2
C34A C 0.2415(14) 0.2926(10) 0.6327(12) 0.1001(15) Uani 0.228(5) 1 d D . P C 2
H34X H 0.204307 0.307355 0.603324 0.120 Uiso 0.228(5) 1 calc R U P C 2
H34Y H 0.258672 0.329057 0.657097 0.120 Uiso 0.228(5) 1 calc R U P C 2
C35A C 0.2959(15) 0.2619(12) 0.6089(12) 0.1001(15) Uani 0.228(5) 1 d D . P C 2
H35X H 0.338519 0.292023 0.608194 0.120 Uiso 0.228(5) 1 calc R U P C 2
H35Y H 0.281311 0.255114 0.567205 0.120 Uiso 0.228(5) 1 calc R U P C 2
 
loop_
 _atom_site_aniso_label
 _atom_site_aniso_U_11
 _atom_site_aniso_U_22
 _atom_site_aniso_U_33
 _atom_site_aniso_U_23
 _atom_site_aniso_U_13
 _atom_site_aniso_U_12
Ge1 0.02110(14) 0.02103(15) 0.02300(15) 0.00496(10) -0.00065(10) -0.00013(10)
K1 0.0264(3) 0.0388(4) 0.0304(3) 0.0120(3) 0.0001(2) 0.0007(2)
O1 0.0175(8) 0.0345(11) 0.0268(9) 0.0085(8) -0.0027(7) 0.0004(7)
B1 0.0235(15) 0.044(2) 0.0360(17) 0.0166(15) 0.0013(12) 0.0024(14)
C1 0.0190(11) 0.0215(13) 0.0223(12) 0.0010(10) -0.0018(9) 0.0000(9)
O2 0.0513(13) 0.0610(16) 0.0480(13) 0.0123(12) 0.0155(11) 0.0123(12)
C2 0.0272(13) 0.0266(14) 0.0244(12) -0.0021(10) 0.0011(10) -0.0053(11)
C3 0.0350(14) 0.0229(14) 0.0362(15) -0.0075(11) 0.0039(12) -0.0016(11)
O3 0.0669(16) 0.0498(15) 0.0702(17) -0.0041(13) -0.0036(14) -0.0161(13)
N1 0.095(2) 0.058(2) 0.0263(13) -0.0170(13) 0.0047(14) -0.0271(17)
C4 0.0326(14) 0.0225(14) 0.0408(15) 0.0041(12) 0.0050(12) -0.0001(11)
C6 0.0178(11) 0.0245(13) 0.0233(12) 0.0027(10) -0.0005(9) 0.0017(10)
C5 0.0298(13) 0.0295(15) 0.0268(12) 0.0086(11) 0.0044(11) 0.0026(11)
C7 0.0474(17) 0.0393(17) 0.0215(13) -0.0069(12) 0.0027(12) -0.0072(13)
C13 0.0566(13) 0.0336(14) 0.137(3) 0.0125(16) 0.0002(14) 0.0029(10)
C12 0.0713(14) 0.0207(15) 0.0686(15) 0.0129(14) 0.0106(14) -0.0024(11)
C14 0.0566(13) 0.0336(14) 0.137(3) 0.0125(16) 0.0002(14) 0.0029(10)
C15 0.178(5) 0.042(2) 0.0723(16) 0.030(2) 0.028(3) 0.017(3)
C16 0.0311(13) 0.0295(15) 0.0222(12) 0.0013(11) 0.0041(10) 0.0065(11)
C17 0.0486(18) 0.0451(18) 0.0289(14) -0.0110(13) -0.0041(13) 0.0049(15)
C18 0.0532(18) 0.049(2) 0.0295(14) 0.0091(14) 0.0165(13) 0.0146(16)
C19 0.0319(14) 0.0324(16) 0.0380(15) 0.0037(12) 0.0102(12) 0.0129(12)
C20 0.0191(12) 0.0420(17) 0.0413(15) 0.0141(13) -0.0066(11) 0.0007(12)
C21 0.0433(18) 0.052(2) 0.086(3) 0.012(2) -0.0296(19) -0.0170(17)
C22 0.0250(15) 0.104(3) 0.054(2) 0.029(2) 0.0078(14) 0.0122(17)
C23 0.0290(14) 0.0491(19) 0.0414(16) 0.0147(14) -0.0074(12) 0.0055(13)
C24 0.0426(17) 0.056(2) 0.054(2) 0.0094(17) 0.0108(15) -0.0047(16)
C25 0.049(2) 0.089(3) 0.049(2) 0.011(2) 0.0079(16) 0.000(2)
C26 0.084(3) 0.108(4) 0.066(3) -0.014(3) 0.011(2) 0.018(3)
C27 0.113(4) 0.069(3) 0.079(3) -0.002(2) 0.019(3) 0.019(3)
C8 0.095(3) 0.088(7) 0.046(6) 0.003(6) -0.029(2) -0.052(3)
C9 0.104(9) 0.104(10) 0.068(3) -0.016(6) -0.022(7) -0.055(6)
C10 0.104(5) 0.058(4) 0.024(2) -0.009(3) -0.001(3) 0.009(3)
C11 0.101(5) 0.104(5) 0.036(3) 0.008(3) 0.013(3) 0.015(4)
C28 0.086(16) 0.064(12) 0.085(4) -0.003(5) 0.016(9) -0.034(10)
C29 0.090(10) 0.083(4) 0.112(13) -0.024(8) -0.043(6) -0.042(7)
C30 0.088(7) 0.073(7) 0.099(8) -0.038(5) -0.019(5) 0.009(4)
C31 0.057(5) 0.052(12) 0.122(8) -0.008(7) 0.003(5) 0.002(6)
O4 0.097(4) 0.205(9) 0.208(8) 0.048(7) -0.037(5) -0.009(5)
C32 0.115(6) 0.115(6) 0.067(4) 0.018(4) 0.021(4) 0.012(5)
C33 0.096(3) 0.093(3) 0.112(4) 0.010(3) 0.022(3) 0.017(2)
C34 0.096(3) 0.093(3) 0.112(4) 0.010(3) 0.022(3) 0.017(2)
C35 0.096(3) 0.093(3) 0.112(4) 0.010(3) 0.022(3) 0.017(2)
C8A 0.095(3) 0.088(7) 0.046(6) 0.003(6) -0.029(2) -0.052(3)
C9A 0.104(9) 0.104(10) 0.068(3) -0.016(6) -0.022(7) -0.055(6)
C10A 0.104(5) 0.058(4) 0.024(2) -0.009(3) -0.001(3) 0.009(3)
C11A 0.101(5) 0.104(5) 0.036(3) 0.008(3) 0.013(3) 0.015(4)
C28A 0.086(16) 0.064(12) 0.085(4) -0.003(5) 0.016(9) -0.034(10)
C29A 0.090(10) 0.083(4) 0.112(13) -0.024(8) -0.043(6) -0.042(7)
C30A 0.088(7) 0.073(7) 0.099(8) -0.038(5) -0.019(5) 0.009(4)
C31A 0.057(5) 0.052(12) 0.122(8) -0.008(7) 0.003(5) 0.002(6)
O4A 0.097(4) 0.205(9) 0.208(8) 0.048(7) -0.037(5) -0.009(5)
C32A 0.115(6) 0.115(6) 0.067(4) 0.018(4) 0.021(4) 0.012(5)
C33A 0.096(3) 0.093(3) 0.112(4) 0.010(3) 0.022(3) 0.017(2)
C34A 0.096(3) 0.093(3) 0.112(4) 0.010(3) 0.022(3) 0.017(2)
C35A 0.096(3) 0.093(3) 0.112(4) 0.010(3) 0.022(3) 0.017(2)
 
_geom_special_details
;
 All esds (except the esd in the dihedral angle between two l.s. planes)
 are estimated using the full covariance matrix.  The cell esds are taken
 into account individually in the estimation of esds in distances, angles
 and torsion angles; correlations between esds in cell parameters are only
 used when they are defined by crystal symmetry.  An approximate (isotropic)
 treatment of cell esds is used for estimating esds involving l.s. planes.
;
 
loop_
 _geom_bond_atom_site_label_1
 _geom_bond_atom_site_label_2
 _geom_bond_distance
 _geom_bond_site_symmetry_2
 _geom_bond_publ_flag
Ge1 O1 1.8428(17) . ?
Ge1 C1 2.003(2) . ?
Ge1 B1 2.053(3) . ?
Ge1 K1 3.6364(6) . ?
K1 O3 2.693(3) . ?
K1 O1 2.6999(18) . ?
K1 O2 2.717(2) . ?
K1 B1 3.019(3) 5_666 ?
K1 B1 3.169(3) . ?
K1 C31 3.44(8) . ?
K1 C24 3.508(3) . ?
K1 C31A 3.53(5) . ?
K1 K1 4.3489(11) 5_666 ?
O1 C20 1.443(3) . ?
C1 C2 1.409(4) . ?
C1 C6 1.423(3) . ?
O2 C27 1.419(5) . ?
O2 C24 1.434(4) . ?
C2 C3 1.392(4) . ?
C2 C7 1.525(3) . ?
C3 C4 1.385(4) . ?
O3 C28A 1.36(4) . ?
O3 C31A 1.40(5) . ?
O3 C31 1.47(9) . ?
O3 C28 1.51(7) . ?
N1 C8A 1.467(10) . ?
N1 C7 1.470(4) . ?
N1 C8 1.482(10) . ?
N1 C10 1.493(7) . ?
N1 C10A 1.573(13) . ?
C4 C5 1.388(4) . ?
C4 C12 1.540(4) . ?
C6 C5 1.400(4) . ?
C6 C16 1.548(3) . ?
C13 C12 1.517(5) . ?
C12 C14 1.494(6) . ?
C12 C15 1.535(6) . ?
C16 C17 1.531(4) . ?
C16 C18 1.535(4) . ?
C16 C19 1.536(4) . ?
C20 C21 1.499(5) . ?
C20 C23 1.520(4) . ?
C20 C22 1.524(4) . ?
C24 C25 1.487(5) . ?
C25 C26 1.477(6) . ?
C26 C27 1.498(7) . ?
C8 C9 1.556(10) . ?
C10 C11 1.504(10) . ?
C28 C29 1.49(9) . ?
C29 C30 1.37(5) . ?
C30 C31 1.57(7) . ?
O4 C35 1.470(9) . ?
O4 C32 1.485(10) . ?
C32 C33 1.294(9) . ?
C33 C34 1.409(10) . ?
C34 C35 1.423(10) . ?
C8A C9A 1.539(10) . ?
C10A C11A 1.49(2) . ?
C28A C29A 1.52(5) . ?
C29A C30A 1.44(3) . ?
C30A C31A 1.50(5) . ?
O4A C35A 1.447(17) . ?
O4A C32A 1.498(17) . ?
C32A C33A 1.415(17) . ?
C33A C34A 1.337(17) . ?
C33A C35A 1.95(3) . ?
C34A C35A 1.285(16) . ?
 
loop_
 _geom_angle_atom_site_label_1
 _geom_angle_atom_site_label_2
 _geom_angle_atom_site_label_3
 _geom_angle
 _geom_angle_site_symmetry_1
 _geom_angle_site_symmetry_3
 _geom_angle_publ_flag
O1 Ge1 C1 105.99(9) . . ?
O1 Ge1 B1 105.36(10) . . ?
C1 Ge1 B1 118.99(12) . . ?
O1 Ge1 K1 45.88(5) . . ?
C1 Ge1 K1 134.79(7) . . ?
B1 Ge1 K1 60.32(9) . . ?
O3 K1 O1 93.22(7) . . ?
O3 K1 O2 87.94(8) . . ?
O1 K1 O2 108.99(6) . . ?
O3 K1 B1 100.81(10) . 5_666 ?
O1 K1 B1 152.55(7) . 5_666 ?
O2 K1 B1 95.09(8) . 5_666 ?
O3 K1 B1 101.60(10) . . ?
O1 K1 B1 63.19(7) . . ?
O2 K1 B1 167.71(9) . . ?
B1 K1 B1 90.74(8) 5_666 . ?
O3 K1 C31 24.0(12) . . ?
O1 K1 C31 82.6(12) . . ?
O2 K1 C31 111.8(13) . . ?
B1 K1 C31 100.9(12) 5_666 . ?
B1 K1 C31 77.6(12) . . ?
O3 K1 C24 76.71(9) . . ?
O1 K1 C24 128.08(7) . . ?
O2 K1 C24 22.33(8) . . ?
B1 K1 C24 78.48(8) 5_666 . ?
B1 K1 C24 168.45(9) . . ?
C31 K1 C24 100.2(12) . . ?
O3 K1 C31A 21.1(7) . . ?
O1 K1 C31A 85.5(7) . . ?
O2 K1 C31A 109.0(8) . . ?
B1 K1 C31A 99.2(7) 5_666 . ?
B1 K1 C31A 80.6(8) . . ?
C24 K1 C31A 96.9(7) . . ?
O3 K1 Ge1 94.62(6) . . ?
O1 K1 Ge1 29.34(4) . . ?
O2 K1 Ge1 138.29(5) . . ?
B1 K1 Ge1 124.96(6) 5_666 . ?
B1 K1 Ge1 34.25(6) . . ?
C31 K1 Ge1 74.9(12) . . ?
C24 K1 Ge1 156.44(6) . . ?
C31A K1 Ge1 78.3(7) . . ?
O3 K1 K1 106.07(6) . 5_666 ?
O1 K1 K1 106.70(4) . 5_666 ?
O2 K1 K1 140.69(6) . 5_666 ?
B1 K1 K1 46.78(6) 5_666 5_666 ?
B1 K1 K1 43.96(6) . 5_666 ?
C31 K1 K1 88.5(12) . 5_666 ?
C24 K1 K1 125.12(6) . 5_666 ?
Ge1 K1 K1 78.194(16) . 5_666 ?
C20 O1 Ge1 126.68(16) . . ?
C20 O1 K1 120.90(14) . . ?
Ge1 O1 K1 104.77(7) . . ?
Ge1 B1 K1 174.24(16) . 5_666 ?
Ge1 B1 K1 85.43(10) . . ?
K1 B1 K1 89.26(8) 5_666 . ?
C2 C1 C6 117.2(2) . . ?
C2 C1 Ge1 116.23(17) . . ?
C6 C1 Ge1 126.59(18) . . ?
C27 O2 C24 107.6(3) . . ?
C27 O2 K1 126.3(3) . . ?
C24 O2 K1 111.59(18) . . ?
C3 C2 C1 121.6(2) . . ?
C3 C2 C7 116.6(2) . . ?
C1 C2 C7 121.8(2) . . ?
C4 C3 C2 121.8(3) . . ?
C28A O3 C31A 104(2) . . ?
C31 O3 C28 117(4) . . ?
C28A O3 K1 140.8(17) . . ?
C31A O3 K1 115.2(17) . . ?
C31 O3 K1 108(3) . . ?
C28 O3 K1 133(3) . . ?
C8A N1 C7 117.1(15) . . ?
C7 N1 C8 105.5(6) . . ?
C7 N1 C10 110.5(3) . . ?
C8 N1 C10 123.1(12) . . ?
C8A N1 C10A 93(3) . . ?
C7 N1 C10A 106.4(6) . . ?
C3 C4 C5 116.6(2) . . ?
C3 C4 C12 120.7(3) . . ?
C5 C4 C12 122.6(3) . . ?
C5 C6 C1 118.7(2) . . ?
C5 C6 C16 117.3(2) . . ?
C1 C6 C16 124.1(2) . . ?
C4 C5 C6 124.0(2) . . ?
N1 C7 C2 112.0(2) . . ?
C14 C12 C13 111.4(3) . . ?
C14 C12 C15 108.8(4) . . ?
C13 C12 C15 106.0(4) . . ?
C14 C12 C4 109.4(3) . . ?
C13 C12 C4 109.5(3) . . ?
C15 C12 C4 111.8(3) . . ?
C17 C16 C18 106.9(2) . . ?
C17 C16 C19 111.3(2) . . ?
C18 C16 C19 105.4(2) . . ?
C17 C16 C6 110.1(2) . . ?
C18 C16 C6 112.1(2) . . ?
C19 C16 C6 110.9(2) . . ?
O1 C20 C21 110.2(2) . . ?
O1 C20 C23 111.2(2) . . ?
C21 C20 C23 110.1(3) . . ?
O1 C20 C22 105.0(2) . . ?
C21 C20 C22 110.8(3) . . ?
C23 C20 C22 109.4(3) . . ?
O2 C24 C25 105.7(3) . . ?
O2 C24 K1 46.08(13) . . ?
C25 C24 K1 119.5(2) . . ?
C26 C25 C24 102.8(3) . . ?
C25 C26 C27 104.6(4) . . ?
O2 C27 C26 107.8(4) . . ?
N1 C8 C9 114.5(9) . . ?
N1 C10 C11 112.7(5) . . ?
C29 C28 O3 93(4) . . ?
C30 C29 C28 120(4) . . ?
C29 C30 C31 106(4) . . ?
O3 C31 C30 98(4) . . ?
O3 C31 K1 48(2) . . ?
C30 C31 K1 144(4) . . ?
C35 O4 C32 100.4(7) . . ?
C33 C32 O4 110.0(7) . . ?
C32 C33 C34 103.8(7) . . ?
C33 C34 C35 109.3(7) . . ?
C34 C35 O4 105.0(7) . . ?
N1 C8A C9A 103.0(16) . . ?
C11A C10A N1 100.2(11) . . ?
O3 C28A C29A 113(3) . . ?
C30A C29A C28A 101(2) . . ?
C29A C30A C31A 105(2) . . ?
O3 C31A C30A 108(3) . . ?
O3 C31A K1 43.7(14) . . ?
C30A C31A K1 144(3) . . ?
C35A O4A C32A 91.7(14) . . ?
C33A C32A O4A 104.8(14) . . ?
C34A C33A C32A 113.3(17) . . ?
C34A C33A C35A 41.1(9) . . ?
C32A C33A C35A 76.1(11) . . ?
C35A C34A C33A 95.8(16) . . ?
C34A C35A O4A 126.4(19) . . ?
C34A C35A C33A 43.1(10) . . ?
O4A C35A C33A 84.4(12) . . ?
 
_refine_diff_density_max    0.645
_refine_diff_density_min   -0.515
_refine_diff_density_rms    0.069

_shelx_res_file
;
TITL mo_rj190718Ge1_0m_a.res in Pbca
    mo_rj190718ge1_0m_a_sq.res
    created by SHELXL-2019/1 at 21:37:39 on 16-Jul-2024
REM Old TITL mo_rj190718Ge1_0m in Pbca
REM SHELXT solution in Pbca: R1 0.144, Rweak 0.004, Alpha 0.074
REM <I/s>   0.347 for  780 systematic absences,  Orientation as input
REM Formula found by SHELXT:  C36 Ge K N4 O4
CELL  0.71073  17.8963  20.9390  22.6283   90.000   90.000   90.000
ZERR    4.000   0.0005   0.0007   0.0006    0.000    0.000    0.000
LATT  1
SYMM 1/2-X, -Y, 1/2+Z
SYMM -X, 1/2+Y, 1/2-Z
SYMM 1/2+X, 1/2-Y, -Z
SFAC C H B GE K N O
UNIT 296 584 8 8 8 8 36
LIST 4
TEMP -123.150
SIZE 0.366 0.414 0.594
L.S. 15 0   20
BOND
HTAB
FMAP 2
PLAN 20
DFIX 1.52 0.02 O4A C32A
DFIX 1.52 0.02 O4A C35A
DFIX 1.42 0.02 C32A C33A
DFIX 1.42 0.02 C34A C35A
DFIX 1.45 0.02 C33A C34A
DFIX 2.37 0.02 O4A C33A
DFIX 2.37 0.02 O4A C34A
DFIX 1.47 0.01 N1 C8A
DFIX 1.54 0.01 C8A C9A
DFIX 1.13 0.01 B1 H1C
EADP C8 C8A
EADP C9 C9A
EADP C10 C10A
EADP C11 C11A
EADP C13 C14
EADP C28 C28A
EADP C29 C29A
EADP C30 C30A
EADP C31 C31A
EADP O4 O4A
EADP C32 C32A
EADP C33 C33A C34 C34A C35 C35A
DELU 0.0001 C12 C13
DELU 0.0001 C12 C14
DELU 0.0001 C12 C15
OMIT      1   1   3
OMIT      1   5   1
OMIT      0   2   2
OMIT      0   4   0
OMIT      1   3   1
OMIT      2   0   0
OMIT      2   2   2
OMIT      4   2   2
OMIT      2   2   4
OMIT      3   5   1
OMIT      0   0   4
OMIT      3   1   1
OMIT      3   5   3
OMIT      3   3   1
OMIT      2   2   0
OMIT      4   4   0
OMIT      4   3   8
OMIT  0 53
ABIN
ACTA
WGHT    0.073500    4.067900
FVAR       0.25982   0.68077   0.39564   0.77206
GE1   4    0.562779    0.421688    0.644993    11.00000    0.02110    0.02103 =
         0.02300    0.00496   -0.00065   -0.00013
H1    2    0.586184    0.463597    0.694837    11.00000    0.02940
H1C   2    0.428494    0.460222    0.612020    11.00000    0.06868
H1B   2    0.480114    0.431679    0.545608    11.00000    0.03960
H1A   2    0.496638    0.510974    0.581467    11.00000    0.03789
K1    5    0.620658    0.488526    0.503911    11.00000    0.02641    0.03876 =
         0.03037    0.01198    0.00006    0.00070
O1    7    0.650283    0.419784    0.602101    11.00000    0.01754    0.03447 =
         0.02683    0.00854   -0.00269    0.00044
B1    3    0.484052    0.458986    0.588742    11.00000    0.02354    0.04436 =
         0.03595    0.01659    0.00128    0.00242
C1    1    0.548477    0.333081    0.676425    11.00000    0.01896    0.02154 =
         0.02229    0.00101   -0.00178   -0.00002
O2    7    0.742401    0.486372    0.432164    11.00000    0.05132    0.06099 =
         0.04804    0.01235    0.01554    0.01234
C2    1    0.561576    0.282821    0.636352    11.00000    0.02725    0.02658 =
         0.02437   -0.00215    0.00109   -0.00530
C3    1    0.560540    0.219244    0.654332    11.00000    0.03504    0.02293 =
         0.03618   -0.00754    0.00388   -0.00156
AFIX  43
H3    2    0.569954    0.186704    0.626039    11.00000   -1.20000
AFIX   0
O3    7    0.674335    0.597407    0.550936    11.00000    0.06692    0.04977 =
         0.07019   -0.00412   -0.00355   -0.01612
N1    6    0.546508    0.245305    0.532965    11.00000    0.09539    0.05782 =
         0.02634   -0.01704    0.00471   -0.02709
C4    1    0.546158    0.202160    0.712345    11.00000    0.03255    0.02252 =
         0.04076    0.00412    0.00502   -0.00011
C6    1    0.528378    0.316053    0.735197    11.00000    0.01779    0.02450 =
         0.02329    0.00270   -0.00054    0.00166
C5    1    0.529175    0.251453    0.751076    11.00000    0.02979    0.02949 =
         0.02685    0.00858    0.00437    0.00263
AFIX  43
H5    2    0.517372    0.240698    0.790780    11.00000   -1.20000
AFIX   0
C7    1    0.577935    0.295266    0.571222    11.00000    0.04740    0.03932 =
         0.02148   -0.00693    0.00275   -0.00721
AFIX  23
H7A   2    0.556622    0.337121    0.559820    11.00000   -1.20000
H7B   2    0.632684    0.297309    0.565256    11.00000   -1.20000
AFIX   0
C13   1    0.616414    0.099179    0.710284    11.00000    0.05656    0.03363 =
         0.13691    0.01245    0.00018    0.00291
AFIX 137
H13A  2    0.617086    0.097772    0.666998    11.00000   -1.50000
H13B  2    0.618395    0.055583    0.725960    11.00000   -1.50000
H13C  2    0.659756    0.123325    0.724477    11.00000   -1.50000
AFIX   0
C12   1    0.545214    0.131467    0.731055    11.00000    0.07130    0.02070 =
         0.06855    0.01289    0.01059   -0.00240
C14   1    0.477529    0.099736    0.705929    11.00000    0.05656    0.03363 =
         0.13691    0.01245    0.00018    0.00291
AFIX 137
H14A  2    0.476526    0.105912    0.663007    11.00000   -1.50000
H14B  2    0.432547    0.118529    0.723468    11.00000   -1.50000
H14C  2    0.479115    0.053953    0.714832    11.00000   -1.50000
AFIX   0
C15   1    0.543970    0.124007    0.798528    11.00000    0.17825    0.04178 =
         0.07229    0.02999    0.02841    0.01713
AFIX 137
H15A  2    0.552214    0.079112    0.808886    11.00000   -1.50000
H15B  2    0.495355    0.137862    0.813792    11.00000   -1.50000
H15C  2    0.583545    0.150284    0.815985    11.00000   -1.50000
AFIX   0
C16   1    0.504025    0.364620    0.783029    11.00000    0.03109    0.02954 =
         0.02218    0.00132    0.00413    0.00650
C17   1    0.572528    0.398668    0.808560    11.00000    0.04860    0.04513 =
         0.02890   -0.01103   -0.00408    0.00492
AFIX 137
H17A  2    0.598066    0.422230    0.777060    11.00000   -1.50000
H17B  2    0.606745    0.367048    0.825507    11.00000   -1.50000
H17C  2    0.556612    0.428514    0.839454    11.00000   -1.50000
AFIX   0
C18   1    0.463895    0.332239    0.834974    11.00000    0.05318    0.04944 =
         0.02953    0.00914    0.01646    0.01463
AFIX 137
H18A  2    0.421263    0.307651    0.820104    11.00000   -1.50000
H18B  2    0.446139    0.364867    0.862665    11.00000   -1.50000
H18C  2    0.498669    0.303529    0.855309    11.00000   -1.50000
AFIX   0
C19   1    0.447478    0.412630    0.757849    11.00000    0.03194    0.03237 =
         0.03797    0.00369    0.01021    0.01290
AFIX 137
H19A  2    0.471790    0.438823    0.727543    11.00000   -1.50000
H19B  2    0.429157    0.440211    0.789698    11.00000   -1.50000
H19C  2    0.405408    0.389487    0.740243    11.00000   -1.50000
AFIX   0
C20   1    0.725156    0.415961    0.625469    11.00000    0.01910    0.04205 =
         0.04134    0.01405   -0.00659    0.00068
C21   1    0.747910    0.479018    0.651146    11.00000    0.04328    0.05156 =
         0.08621    0.01171   -0.02965   -0.01704
AFIX 137
H21A  2    0.746325    0.511824    0.620283    11.00000   -1.50000
H21B  2    0.798796    0.475836    0.666873    11.00000   -1.50000
H21C  2    0.713486    0.490621    0.683070    11.00000   -1.50000
AFIX   0
C22   1    0.774006    0.398889    0.572602    11.00000    0.02500    0.10373 =
         0.05355    0.02914    0.00780    0.01223
AFIX  33
H22A  2    0.826197    0.395461    0.585322    11.00000   -1.50000
H22B  2    0.757621    0.357967    0.556055    11.00000   -1.50000
H22C  2    0.769607    0.432263    0.542439    11.00000   -1.50000
AFIX   0
C23   1    0.731435    0.363812    0.671953    11.00000    0.02896    0.04912 =
         0.04138    0.01474   -0.00744    0.00553
AFIX 137
H23A  2    0.713029    0.323436    0.655588    11.00000   -1.50000
H23B  2    0.701485    0.375486    0.706564    11.00000   -1.50000
H23C  2    0.783838    0.358898    0.683672    11.00000   -1.50000
AFIX   0
C24   1    0.746864    0.542774    0.396431    11.00000    0.04255    0.05625 =
         0.05408    0.00936    0.01076   -0.00466
AFIX  23
H24A  2    0.795513    0.564404    0.402187    11.00000   -1.20000
H24B  2    0.706338    0.572952    0.406774    11.00000   -1.20000
AFIX   0
C25   1    0.738852    0.520650    0.334304    11.00000    0.04857    0.08854 =
         0.04941    0.01089    0.00787   -0.00032
AFIX  23
H25A  2    0.685589    0.516419    0.323155    11.00000   -1.20000
H25B  2    0.763748    0.550326    0.306512    11.00000   -1.20000
AFIX   0
C26   1    0.776415    0.457847    0.335085    11.00000    0.08420    0.10808 =
         0.06565   -0.01385    0.01060    0.01764
AFIX  23
H26A  2    0.830070    0.462268    0.325252    11.00000   -1.20000
H26B  2    0.752904    0.428280    0.306453    11.00000   -1.20000
AFIX   0
C27   1    0.766568    0.434157    0.397045    11.00000    0.11277    0.06860 =
         0.07910   -0.00186    0.01880    0.01883
AFIX  23
H27A  2    0.728964    0.399497    0.398062    11.00000   -1.20000
H27B  2    0.814432    0.417173    0.412346    11.00000   -1.20000
AFIX   0
PART 1
C8    1    0.464707    0.256312    0.532905    21.00000    0.09461    0.08786 =
         0.04561    0.00333   -0.02927   -0.05151
AFIX  23
H8A   2    0.453661    0.293345    0.507148    21.00000   -1.20000
H8B   2    0.448840    0.267588    0.573498    21.00000   -1.20000
AFIX   0
C9    1    0.417572    0.198333    0.511490    21.00000    0.10441    0.10364 =
         0.06809   -0.01633   -0.02165   -0.05528
AFIX 137
H9A   2    0.429205    0.189331    0.469998    21.00000   -1.50000
H9B   2    0.364296    0.208311    0.515362    21.00000   -1.50000
H9C   2    0.429524    0.160835    0.535621    21.00000   -1.50000
AFIX   0
C10   1    0.591536    0.238916    0.477759    21.00000    0.10369    0.05839 =
         0.02417   -0.00875   -0.00072    0.00911
AFIX  23
H10A  2    0.572011    0.202636    0.454338    21.00000   -1.20000
H10B  2    0.643950    0.229123    0.488415    21.00000   -1.20000
AFIX   0
C11   1    0.589937    0.298270    0.440368    21.00000    0.10121    0.10433 =
         0.03570    0.00833    0.01345    0.01514
AFIX 137
H11A  2    0.611840    0.289056    0.401601    21.00000   -1.50000
H11B  2    0.618802    0.332030    0.459825    21.00000   -1.50000
H11C  2    0.538128    0.312406    0.435309    21.00000   -1.50000
AFIX   0
C28   1    0.748515    0.631674    0.545516    31.00000    0.08617    0.06403 =
         0.08519   -0.00306    0.01643   -0.03367
AFIX  23
H28A  2    0.790139    0.608551    0.564819    31.00000   -1.20000
H28B  2    0.761624    0.642445    0.504197    31.00000   -1.20000
AFIX   0
C29   1    0.722211    0.687654    0.580056    31.00000    0.09037    0.08293 =
         0.11247   -0.02364   -0.04256   -0.04197
AFIX  23
H29A  2    0.762634    0.699282    0.607918    31.00000   -1.20000
H29B  2    0.716777    0.723746    0.552123    31.00000   -1.20000
AFIX   0
C30   1    0.657409    0.683883    0.611953    31.00000    0.08827    0.07327 =
         0.09878   -0.03826   -0.01892    0.00929
AFIX  23
H30A  2    0.620847    0.715962    0.597923    31.00000   -1.20000
H30B  2    0.667275    0.691409    0.654435    31.00000   -1.20000
AFIX   0
C31   1    0.626851    0.614216    0.601738    31.00000    0.05712    0.05176 =
         0.12169   -0.00785    0.00342    0.00165
AFIX  23
H31A  2    0.635930    0.586116    0.636183    31.00000   -1.20000
H31B  2    0.573054    0.613905    0.591551    31.00000   -1.20000
AFIX   0
O4    7    0.349308    0.237126    0.667605    41.00000    0.09664    0.20463 =
         0.20849    0.04807   -0.03680   -0.00922
C32   1    0.298909    0.228402    0.719131    41.00000    0.11493    0.11493 =
         0.06739    0.01766    0.02132    0.01197
AFIX  23
H32A  2    0.296521    0.182589    0.729779    41.00000   -1.20000
H32B  2    0.318813    0.252188    0.753509    41.00000   -1.20000
AFIX   0
C33   1    0.232639    0.248943    0.706483    41.00000    0.09570    0.09292 =
         0.11160    0.01007    0.02205    0.01690
AFIX  23
H33A  2    0.205451    0.261832    0.742670    41.00000   -1.20000
H33B  2    0.203328    0.215795    0.685606    41.00000   -1.20000
AFIX   0
C34   1    0.245859    0.301921    0.669577    41.00000    0.09570    0.09292 =
         0.11160    0.01007    0.02205    0.01690
AFIX  23
H34A  2    0.246879    0.341522    0.693466    41.00000   -1.20000
H34B  2    0.205178    0.305740    0.640142    41.00000   -1.20000
AFIX   0
C35   1    0.315486    0.293831    0.640167    41.00000    0.09570    0.09292 =
         0.11160    0.01007    0.02205    0.01690
AFIX  23
H35A  2    0.347698    0.331784    0.645801    41.00000   -1.20000
H35B  2    0.307823    0.287003    0.597301    41.00000   -1.20000
AFIX   0
PART 2
C8A   1    0.464899    0.243314    0.526938   -21.00000    0.09461    0.08786 =
         0.04561    0.00333   -0.02927   -0.05151
AFIX  23
H8A1  2    0.447575    0.272543    0.495397   -21.00000   -1.20000
H8A2  2    0.440005    0.254863    0.564518   -21.00000   -1.20000
AFIX   0
C9A   1    0.449771    0.173148    0.510534   -21.00000    0.10441    0.10364 =
         0.06809   -0.01633   -0.02165   -0.05528
AFIX 137
H9AX  2    0.396833    0.167852    0.500598   -21.00000   -1.50000
H9AY  2    0.462333    0.145648    0.544141   -21.00000   -1.50000
H9AZ  2    0.480515    0.161273    0.476422   -21.00000   -1.50000
AFIX   0
C10A  1    0.558254    0.268560    0.467538   -21.00000    0.10369    0.05839 =
         0.02417   -0.00875   -0.00072    0.00911
AFIX  23
H10X  2    0.519838    0.250892    0.440636   -21.00000   -1.20000
H10Y  2    0.558312    0.315740    0.464692   -21.00000   -1.20000
AFIX   0
C11A  1    0.633417    0.241272    0.455336   -21.00000    0.10121    0.10433 =
         0.03570    0.00833    0.01345    0.01514
AFIX  33
H11X  2    0.648553    0.252203    0.414962   -21.00000   -1.50000
H11Y  2    0.669651    0.258909    0.483408   -21.00000   -1.50000
H11Z  2    0.631570    0.194723    0.459596   -21.00000   -1.50000
AFIX   0
C28A  1    0.731031    0.640188    0.543754   -31.00000    0.08617    0.06403 =
         0.08519   -0.00306    0.01643   -0.03367
AFIX  23
H28X  2    0.722475    0.664662    0.506938   -31.00000   -1.20000
H28Y  2    0.778653    0.616620    0.539291   -31.00000   -1.20000
AFIX   0
C29A  1    0.738073    0.686652    0.595184   -31.00000    0.09037    0.08293 =
         0.11247   -0.02364   -0.04256   -0.04197
AFIX  23
H29X  2    0.788762    0.685544    0.612675   -31.00000   -1.20000
H29Y  2    0.726160    0.730891    0.582957   -31.00000   -1.20000
AFIX   0
C30A  1    0.682930    0.661860    0.635448   -31.00000    0.08827    0.07327 =
         0.09878   -0.03826   -0.01892    0.00929
AFIX  23
H30X  2    0.655404    0.697003    0.655009   -31.00000   -1.20000
H30Y  2    0.706599    0.634870    0.666107   -31.00000   -1.20000
AFIX   0
C31A  1    0.631703    0.623072    0.597316   -31.00000    0.05712    0.05176 =
         0.12169   -0.00785    0.00342    0.00165
AFIX  23
H31X  2    0.608719    0.588306    0.620742   -31.00000   -1.20000
H31Y  2    0.591304    0.650360    0.581327   -31.00000   -1.20000
AFIX   0
O4A   7    0.326398    0.201603    0.628797   -41.00000    0.09664    0.20463 =
         0.20849    0.04807   -0.03680   -0.00922
C32A  1    0.272837    0.198969    0.679609   -41.00000    0.11493    0.11493 =
         0.06739    0.01766    0.02132    0.01197
AFIX  23
H32X  2    0.251383    0.155622    0.683768   -41.00000   -1.20000
H32Y  2    0.298074    0.210701    0.716997   -41.00000   -1.20000
AFIX   0
C33A  1    0.216573   10.243867    0.665335   -41.00000    0.09570    0.09292 =
         0.11160    0.01007    0.02205    0.01690
AFIX  23
H33X  2    0.176177    0.221829    0.643481   -41.00000   -1.20000
H33Y  2    0.194908    0.260851    0.702396   -41.00000   -1.20000
AFIX   0
C34A  1    0.241504    0.292649    0.632710   -41.00000    0.09570    0.09292 =
         0.11160    0.01007    0.02205    0.01690
AFIX  23
H34X  2    0.204307    0.307355    0.603324   -41.00000   -1.20000
H34Y  2    0.258672    0.329057    0.657097   -41.00000   -1.20000
AFIX   0
C35A  1    0.295910    0.261880    0.608937   -41.00000    0.09570    0.09292 =
         0.11160    0.01007    0.02205    0.01690
AFIX  23
H35X  2    0.338519    0.292023    0.608194   -41.00000   -1.20000
H35Y  2    0.281311    0.255114    0.567205   -41.00000   -1.20000
PART 0
REM #####
REM #####
AFIX   0
HKLF 4


REM  mo_rj190718Ge1_0m_a.res in Pbca
REM wR2 = 0.1329, GooF = S = 1.076, Restrained GooF = 1.083 for all data
REM R1 = 0.0462 for 6424 Fo > 4sig(Fo) and 0.0734 for all 8768 data
REM 438 parameters refined using 13 restraints

END

WGHT      0.0740      4.0154

REM No hydrogen bonds found for HTAB generation

REM Highest difference peak  0.645,  deepest hole -0.515,  1-sigma level  0.069
Q1    1   0.2442  0.2158  0.6520  11.00000  0.05    0.64
Q2    1   0.3028  0.3169  0.6731  11.00000  0.05    0.58
Q3    1   0.2208  0.2726  0.6906  11.00000  0.05    0.51
Q4    1   0.3277  0.2641  0.7094  11.00000  0.05    0.50
Q5    1   0.2298  0.2787  0.6440  11.00000  0.05    0.48
Q6    1   0.2948  0.1922  0.6959  11.00000  0.05    0.47
Q7    1   0.5197  0.0867  0.6679  11.00000  0.05    0.46
Q8    1   0.2647  0.2744  0.6202  11.00000  0.05    0.44
Q9    1   0.4696  0.1179  0.7555  11.00000  0.05    0.42
Q10   1   0.6040  0.1164  0.7645  11.00000  0.05    0.37
Q11   1   0.5713  0.0871  0.6666  11.00000  0.05    0.34
Q12   1   0.4105  0.2496  0.6783  11.00000  0.05    0.32
Q13   1   0.2550  0.2321  0.7297  11.00000  0.05    0.30
Q14   1   0.5356  0.2758  0.5203  11.00000  0.05    0.28
Q15   1   0.7362  0.4364  0.3456  11.00000  0.05    0.27
Q16   1   0.7843  0.4544  0.3189  11.00000  0.05    0.26
Q17   1   0.3547  0.2833  0.6403  11.00000  0.05    0.25
Q18   1   0.5201  0.3473  0.7615  11.00000  0.05    0.25
Q19   1   0.6364  0.1045  0.7113  11.00000  0.05    0.25
Q20   1   0.4806  0.3952  0.7706  11.00000  0.05    0.24
;
_shelx_res_checksum   87334

_shelx_hkl_file
;
  -2   0   0 2427.26   55.19
   2   0   0 2567.04   55.79
  -3   0   0    0.40    1.80
   3   0   0    3.00    2.00
  -3   0   0    1.40    1.40
   3   0   0    0.40    1.50
   5   0   0    3.50    3.10
  -5   0   0    5.20    2.80
  -5   0   0    3.20    2.30
   5   0   0    2.30    2.40
  -7   0   0   -1.00    4.00
  -7   0   0    1.30    2.80
   7   0   0   -1.00    4.50
  -8   0   0  605.64   17.70
  -8   0   0  578.44   16.60
   8   0   0  607.54   18.80
  -9   0   0   -1.10    4.90
  -9   0   0    1.90    4.00
   9   0   0    3.00    6.20
  10   0   0 7801.22  171.38
 -10   0   0 7855.61  169.48
 -10   0   0 7696.23  168.48
 -11   0   0   14.10    6.10
  11   0   0   13.20    7.50
 -11   0   0    8.10    4.90
 -12   0   0  278.87   13.50
  12   0   0  266.07   16.80
 -12   0   0  262.67   12.80
 -13   0   0   -1.00    5.40
 -13   0   0    3.20    6.80
  13   0   0   -5.10    8.80
 -14   0   0   88.59   10.00
 -14   0   0   80.29    9.10
 -14   0   0   86.39    9.50
  14   0   0  104.69   13.50
  15   0   0   -6.20   10.20
 -15   0   0    7.70    7.70
 -15   0   0   -3.30    5.80
 -15   0   0    1.70    6.60
 -16   0   0 1475.55   39.10
  16   0   0 1408.46   45.60
 -16   0   0 1474.35   36.80
 -16   0   0 1467.15   39.20
 -17   0   0   11.70    6.50
 -17   0   0   11.70    8.40
 -17   0   0   -4.00    8.20
 -18   0   0  546.45   21.70
 -18   0   0  578.94   23.40
 -19   0   0  -12.00    8.20
 -19   0   0    2.60    6.90
 -20   0   0   42.40   11.60
 -20   0   0   54.29    9.80
 -20   0   0   61.69    8.20
 -21   0   0   -3.00    8.20
 -21   0   0    4.10   11.30
 -21   0   0   19.20    7.10
 -22   0   0  189.68   20.90
 -22   0   0  154.08   13.30
   2   1   0 2133.29   48.30
  -2   1   0 2286.47   49.30
   2  -1   0 2337.77   49.40
  -3  -1   0    3.30    1.40
  -3  -1   0   -2.50    0.80
   3   1   0    0.10    1.20
  -3   1   0    0.90    2.20
   3  -1   0    4.70    2.40
   3   1   0   -0.30    1.60
  -5  -1   0    2.10    1.90
   5  -1   0    1.40    3.40
  -5   1   0   -1.60    2.30
   5   1   0    1.80    2.20
  -5   1   0    1.40    3.20
   5   1   0   -0.60    2.70
  -5  -1   0    3.20    2.40
  -6   1   0 1274.57   29.80
  -6  -1   0 1212.68   29.00
  -6   1   0 1260.57   30.70
  -6  -1   0 1221.28   29.30
   6   1   0 1268.77   30.30
   6  -1   0 1318.17   31.40
   6   1   0 1221.28   29.30
   7  -1   0   -5.40    4.90
  -7  -1   0   -1.20    2.80
  -7   1   0   -3.00    3.30
   7   1   0   -0.60    4.20
  -7  -1   0   -1.00    3.30
   7   1   0    0.50    3.20
  -7   1   0    6.00    4.50
  -8   1   0    3.90    4.00
  -8  -1   0    2.50    4.00
   8  -1   0   10.30    5.90
   8   1   0    3.20    5.20
  -8  -1   0    3.30    3.50
  -8   1   0    5.80    5.00
   8   1   0    8.80    4.00
   9  -1   0   -1.00    6.50
   9   1   0    5.10    5.70
   9   1   0    1.40    4.50
  -9   1   0    4.80    4.10
  -9  -1   0   -0.60    3.90
  -9  -1   0   -1.90    4.20
  -9   1   0    0.20    5.20
 -10  -1   0   70.59    7.80
 -10  -1   0   83.39    8.10
 -10   1   0   68.99    7.70
 -10   1   0   67.59    6.60
  10  -1   0   74.59    9.30
  10   1   0  100.29   11.00
 -11  -1   0   -3.70    3.80
 -11   1   0   -0.50    6.20
 -11  -1   0   -2.00    4.80
  11  -1   0   -5.70    7.80
  11   1   0   -0.20    7.00
 -11  -1   0   -7.70    4.60
 -11   1   0    0.00    5.10
 -12   1   0 1041.80   29.50
  12  -1   0 1064.39   32.10
 -12   1   0 1061.49   28.40
  12   1   0  996.50   30.80
 -12  -1   0 1030.40   27.80
 -12  -1   0 1036.80   27.80
 -12  -1   0 1023.30   26.10
  13  -1   0  -15.70    9.00
 -13   1   0   -4.10    6.90
 -13   1   0   -4.20    5.70
 -13  -1   0    0.20    5.10
 -13  -1   0   -4.90    4.30
  13   1   0   -6.40    8.80
 -13  -1   0   -7.00    5.90
  14  -1   0  260.17   18.60
 -14   1   0  236.18   15.10
 -14  -1   0  256.37   11.10
 -14   1   0  267.57   13.40
  14   1   0  268.07   18.70
 -14  -1   0  242.68   13.30
 -14  -1   0  265.67   13.80
 -15  -1   0   -7.80    6.40
 -15   1   0    4.50    6.50
 -15  -1   0    6.20    5.20
 -15   1   0   -1.60    8.00
  15   1   0    1.50   10.20
 -15  -1   0   -1.00    6.10
  15  -1   0    9.70   11.30
 -16   1   0   33.00    9.20
  16  -1   0   13.60   15.00
  16   1   0   29.60   12.60
 -16  -1   0    9.10    5.60
 -16  -1   0    6.60    7.00
 -16   1   0   14.40    7.70
 -16  -1   0    5.20    7.60
 -17   1   0   -1.00    7.40
 -17   1   0  -10.10    8.60
  17  -1   0   -2.60   13.30
 -17  -1   0    5.10    7.80
 -17  -1   0   -0.60    5.40
 -17   1   0   -3.40    7.80
 -17  -1   0    5.70    7.20
 -18  -1   0   41.20    6.50
 -18  -1   0   49.60   10.00
 -18   1   0   40.70    8.40
 -18   1   0   43.80   10.20
 -18   1   0   71.19   11.10
 -18  -1   0   49.20    8.30
 -19   1   0   -9.20    7.50
 -19  -1   0   -4.70   10.50
 -19   1   0  -13.80    9.20
 -19  -1   0  -11.80    6.70
 -19  -1   0   -5.70    5.40
 -19   1   0   12.20    9.70
 -20  -1   0   88.49   12.60
 -20  -1   0  102.69    9.20
 -20  -1   0   98.59   11.20
 -20   1   0   91.29   13.10
 -20   1   0   82.89    9.80
 -20   1   0   88.79   11.90
 -21  -1   0   -4.00    5.00
 -21   1   0    2.40   11.00
 -21  -1   0    4.30    6.40
 -21   1   0    2.00    8.10
 -21   1   0   13.30   10.00
 -21  -1   0  -12.10   10.40
 -22   1   0   42.10   10.50
 -22   1   0   26.00    7.90
 -22   1   0   39.60   12.90
 -23  -1   0   10.80   12.70
 -23   1   0   14.00    8.90
  -1   2   0   -0.60    0.70
   2  -2   0 1685.33   35.70
  -2   2   0 1646.74   35.60
  -2  -2   0 1578.14   34.70
   2   2   0 1396.66   35.10
   3  -2   0    4.90    2.80
   3   2   0    2.90    1.30
   3   2   0    1.00    1.00
  -3  -2   0    1.90    1.50
  -3   2   0    0.80    2.70
   3   2   0   -0.50    1.40
   4  -2   0   12.50    3.60
  -4  -2   0    7.40    1.00
   4   2   0    6.30    1.40
   4   2   0    5.10    1.80
  -4   2   0    6.10    3.50
  -4  -2   0    4.80    2.00
  -5  -2   0    1.80    2.10
   5   2   0    2.00    2.50
  -5  -2   0   -1.50    1.60
   5  -2   0    1.50    3.80
   5   2   0    0.60    2.10
  -5  -2   0    2.10    1.20
  -5   2   0    1.50    3.60
  -6  -2   0 1092.39   25.40
   6   2   0 1128.09   27.40
  -6   2   0 1179.38   29.10
   6   2   0 1124.79   26.80
   6  -2   0 1178.18   29.70
  -6  -2   0 1157.28   26.90
  -6  -2   0 1150.38   26.20
   7   2   0   -1.80    3.90
  -7   2   0    1.20    4.70
   7   2   0    2.30    3.10
  -7  -2   0   -2.30    2.60
  -7   2   0   -3.50    3.70
  -7  -2   0    0.10    1.90
  -7  -2   0    0.70    2.70
   7  -2   0    5.30    5.20
   8   2   0 2107.49   49.60
  -8  -2   0 2081.69   48.20
   8   2   0 2187.58   48.60
  -8   2   0 2139.79   50.69
  -8  -2   0 2016.90   46.50
  -8   2   0 2174.98   49.40
  -8  -2   0 2102.79   47.50
   8  -2   0 2124.69   51.49
  -9   2   0    0.70    4.50
  -9  -2   0   -0.10    3.60
   9  -2   0    8.20    6.90
  -9  -2   0   -2.70    2.60
   9   2   0   -5.10    4.20
  -9   2   0   -0.40    6.10
  -9  -2   0    0.90    3.70
   9   2   0   -5.60    5.00
 -10  -2   0   90.99    5.80
 -10   2   0   90.79    8.60
 -10  -2   0   92.89    7.30
  10   2   0   98.29   10.50
 -10   2   0   92.59    9.20
  10   2   0   77.59    8.40
 -10  -2   0   84.69    7.20
  10  -2   0   84.19    9.90
  11  -2   0   -5.10    7.90
  11   2   0   -1.50    6.60
 -11  -2   0    2.10    4.80
 -11   2   0   -5.40    6.70
  11   2   0    2.80    5.10
 -11  -2   0   -1.20    3.30
 -11   2   0    3.80    5.40
 -11  -2   0    5.50    4.40
 -12  -2   0    2.20    5.00
 -12   2   0    2.60    7.40
 -12  -2   0    8.80    3.80
 -12   2   0    2.60    6.00
 -12  -2   0    2.30    4.80
  12   2   0  -13.80    6.90
  12  -2   0   11.40    8.80
 -13   2   0   -4.80    8.00
 -13   2   0   -3.10    6.10
  13  -2   0  -12.20    9.50
 -13  -2   0   -8.60    4.90
  13   2   0  -15.20    8.40
 -13  -2   0   -2.10    3.70
 -13  -2   0    1.10    5.20
 -14  -2   0   28.90    6.10
 -14  -2   0   30.60    6.70
  14  -2   0   50.19   11.90
 -14  -2   0   32.30    4.80
  14   2   0   31.40   10.10
 -14   2   0   34.60    7.60
 -14   2   0   36.00    9.80
 -15  -2   0   -5.60    4.20
 -15   2   0   -7.50    8.60
 -15  -2   0   -6.20    5.40
 -15  -2   0   10.40    6.60
  15  -2   0   11.10   12.10
  15   2   0    5.40   10.10
 -15   2   0   -0.10    7.50
 -16   2   0  877.31   29.90
 -16  -2   0  898.61   23.00
 -16  -2   0  910.41   27.90
  16  -2   0  897.51   34.40
 -16   2   0  894.91   28.40
 -16  -2   0  938.11   24.80
 -17  -2   0   -8.10    5.60
 -17   2   0  -13.30    7.40
 -17   2   0  -10.80    9.50
  17  -2   0    9.00   13.70
 -17  -2   0    2.90    7.90
 -17  -2   0    2.80    4.60
 -18  -2   0  143.79    8.50
 -18  -2   0  171.18   15.80
 -18   2   0  118.19   19.40
 -18  -2   0  147.69    9.80
 -18   2   0  142.59   14.30
 -19   2   0    4.90   10.90
 -19   2   0   -1.70   10.00
 -19  -2   0   -9.30    8.80
 -19  -2   0   -5.90    4.90
 -19  -2   0   -5.70    4.00
 -19   2   0   10.20    8.60
 -20  -2   0   21.60   11.40
 -20   2   0   27.10   11.10
 -20   2   0   35.70    9.50
 -20   2   0   26.80   11.70
 -21  -2   0    7.00   11.20
 -21   2   0    0.40   10.90
 -21   2   0    7.70   11.40
 -21   2   0  -13.60    8.80
 -22   2   0  174.08   18.70
 -22  -2   0  127.09   15.50
 -22   2   0  121.09   11.80
 -23  -2   0   -3.00   12.90
 -23   2   0    6.30    8.20
 -23   2   0   24.90   10.80
 -23   2   0  -26.90   16.40
   0   3   0    1.70    1.50
   0  -3   0    1.10    1.40
   1  -3   0    0.00    1.90
  -1   3   0    0.80    2.00
   1   3   0   -0.50    0.90
   2   3   0 1468.75   33.80
  -2   3   0 1521.25   34.70
   2  -3   0 1527.45   34.60
  -3   3   0    1.60    2.90
   3  -3   0    0.30    3.20
  -3  -3   0   -1.40    2.00
   3   3   0    0.40    1.80
   4   3   0  348.77    9.60
   4   3   0  315.27    8.50
  -4   3   0  329.97   11.50
  -4  -3   0  356.76   10.00
   4   3   0  360.56    8.80
   4  -3   0  363.36   11.90
   5  -3   0    0.50    3.90
   5   3   0    0.50    1.50
   5   3   0   -0.20    2.10
  -5  -3   0   -0.50    2.20
  -5   3   0   -0.50    3.90
   5   3   0    0.60    2.00
  -6   3   0  163.08    9.30
   6   3   0  168.68    7.10
   6   3   0  164.48    6.70
  -6  -3   0  165.28    7.20
   6  -3   0  171.38    9.80
  -7  -3   0   -0.30    1.80
  -7  -3   0    1.40    1.40
   7  -3   0   -0.10    5.30
  -7  -3   0   -3.40    3.00
   7   3   0   -2.40    3.50
  -7   3   0    1.80    5.20
   7   3   0    2.30    3.10
  -8  -3   0   36.00    3.10
  -8   3   0   49.60    7.40
  -8  -3   0   37.80    4.80
   8  -3   0   38.80    7.80
   8   3   0   35.40    4.50
  -8   3   0   38.40    5.60
   8   3   0   36.00    5.40
  -8  -3   0   35.00    3.10
  -9  -3   0   -3.10    3.90
   9   3   0   -1.60    4.90
   9  -3   0    7.30    7.00
   9   3   0   -5.20    3.90
  -9   3   0   -1.90    5.10
  -9  -3   0    3.30    2.80
  -9   3   0    6.60    6.50
  -9  -3   0    1.30    2.00
 -10   3   0 1029.20   28.50
 -10  -3   0 1046.30   24.70
 -10  -3   0 1015.80   23.90
  10   3   0 1062.89   28.70
  10  -3   0 1061.29   31.40
 -10   3   0 1025.20   29.80
  10   3   0 1078.89   27.50
 -10  -3   0 1044.80   27.00
 -11  -3   0    1.80    3.40
 -11  -3   0    0.60    4.80
  11   3   0   -0.10    6.50
  11   3   0   -1.00    4.80
 -11  -3   0   -2.00    2.50
 -11   3   0    2.40    6.00
 -11   3   0   -0.20    6.80
  11  -3   0   15.40    8.70
 -12   3   0 1463.75   39.30
 -12  -3   0 1426.56   33.40
  12   3   0 1450.25   38.70
  12  -3   0 1390.46   41.00
  12   3   0 1453.35   37.00
 -12   3   0 1494.45   37.90
 -12  -3   0 1409.36   32.50
 -12  -3   0 1415.26   36.20
  13   3   0    6.80    7.90
  13  -3   0   -4.60    9.40
 -13  -3   0   -4.70    2.90
 -13   3   0   -3.30    6.20
 -13   3   0   -3.10    7.90
 -13  -3   0    6.00    5.60
  13   3   0    1.30    6.40
 -13  -3   0   -2.50    3.80
  14  -3   0  525.25   25.10
 -14  -3   0  524.55   19.30
 -14   3   0  585.94   20.90
 -14  -3   0  544.65   14.40
  14   3   0  555.64   23.10
 -14   3   0  541.15   22.40
 -14  -3   0  555.44   15.40
 -15  -3   0   -3.30    3.10
 -15   3   0   -4.60    7.50
  15   3   0   -7.40    9.30
 -15  -3   0   -0.80    4.00
 -15  -3   0   -2.90    6.90
 -15   3   0   -6.70    8.70
 -16   3   0    9.30    8.30
  16  -3   0    9.40   13.20
 -16  -3   0   12.80    3.40
 -16  -3   0    7.20    7.90
 -16  -3   0   11.70    4.20
 -16   3   0   14.70   10.50
 -17  -3   0    5.70    8.10
 -17  -3   0   -1.70    2.50
  17  -3   0   -1.40   13.20
 -17   3   0   -9.80    8.60
 -17  -3   0   -0.40    3.20
 -17   3   0   -2.70   10.50
 -18   3   0  123.89   14.40
 -18  -3   0  115.99   12.00
 -18   3   0  125.29   12.90
 -19   3   0   11.10   11.50
 -19  -3   0   -6.50    9.10
 -19   3   0  -21.00    9.00
 -20   3   0  383.46   22.40
 -20  -3   0  312.97   21.60
 -20   3   0  365.96   19.40
 -20   3   0  371.26   23.40
 -21  -3   0   -5.50   11.20
 -21   3   0   -5.90   11.90
 -21   3   0  -17.60   10.80
 -22   3   0   99.29   15.30
 -22  -3   0  114.39   15.20
 -23   3   0  -17.60   14.00
 -23   3   0   -2.30   12.60
 -23  -3   0    2.40   13.70
   0   4   0 1884.71   40.80
   0  -4   0 1791.42   40.50
   1   4   0    0.80    1.50
   1  -4   0   -2.60    2.40
  -1   4   0    2.90    2.70
   2   4   0  488.65   11.20
   2  -4   0  497.45   14.20
   2   4   0  506.65   13.50
  -2   4   0  496.55   14.10
  -3  -4   0    4.60    2.60
   3   4   0    1.30    2.40
   3  -4   0   -0.10    3.50
  -3   4   0   -2.40    3.30
   4   4   0   14.00    1.50
   4   4   0   17.20    1.70
   4   4   0   13.10    2.70
  -4   4   0   10.90    4.20
   4  -4   0   11.20    4.40
  -4  -4   0   12.80    2.90
   5  -4   0    4.00    4.30
   5   4   0    0.00    2.50
   5   4   0    1.00    1.30
   5   4   0    1.20    2.00
  -5  -4   0    0.20    2.80
  -5   4   0    1.00    4.10
  -6   4   0  256.47   11.90
   6   4   0  267.77    7.30
  -6  -4   0  254.67    9.30
   6   4   0  270.87    9.10
   6   4   0  252.47    8.40
   6  -4   0  253.67   12.20
   7   4   0   -0.80    3.30
  -7  -4   0   -1.30    3.40
   7   4   0    1.10    3.10
  -7   4   0   -3.40    5.40
   7  -4   0    2.20    6.00
   8  -4   0 1300.47   35.30
  -8  -4   0 1283.67   31.60
  -8   4   0 1320.97   34.70
   8   4   0 1281.07   31.10
   8   4   0 1278.67   31.50
   9   4   0   -2.90    4.00
   9   4   0   -2.90    4.70
   9  -4   0   -1.00    7.40
  -9  -4   0   -6.20    4.20
  -9   4   0    1.10    6.80
  10   4   0    8.10    4.70
 -10  -4   0   14.10    5.10
 -10   4   0   23.10    8.20
 -10   4   0   24.90    6.40
  10   4   0   17.40    6.00
  10  -4   0   23.90    9.00
  11   4   0   -1.40    5.00
  11   4   0   -2.70    5.90
  11  -4   0   -1.90    8.20
 -11  -4   0    4.10    5.30
 -11   4   0    3.70    7.40
 -11   4   0    3.80    6.00
 -12   4   0   73.29    8.70
  12   4   0   97.99    9.80
  12   4   0   73.19    7.80
 -12  -4   0   87.09    9.80
  12  -4   0   89.39   12.30
 -12   4   0   62.49   10.10
 -13  -4   0    6.50    6.00
 -13   4   0   -6.90    8.40
  13  -4   0   -5.00   10.40
  13   4   0    0.30    6.20
  13   4   0   11.50    8.00
 -13   4   0    4.40    7.10
 -14   4   0  447.66   20.80
  14   4   0  441.56   18.30
  14  -4   0  447.46   23.90
 -14   4   0  437.06   18.50
 -14  -4   0  453.85   18.00
 -15   4   0    6.20    8.50
 -15   4   0  -11.30    9.30
 -15  -4   0   -0.70    6.90
  15  -4   0   -8.80   11.80
 -16   4   0   13.00    8.50
  16  -4   0    8.00   13.40
 -16  -4   0    0.40    7.70
 -16   4   0    5.30   10.10
 -17  -4   0    8.40    8.60
  17  -4   0  -13.10   13.40
 -17   4   0  -11.50   10.60
 -18   4   0  103.39   12.50
 -18  -4   0  111.29   12.20
 -18   4   0  129.99   15.50
 -19  -4   0    8.90   10.00
 -19   4   0    6.90   12.70
 -19   4   0  -10.00   10.50
 -20   4   0   21.10   11.40
 -20  -4   0   13.80   17.50
 -20   4   0   34.70   13.60
 -21   4   0  -20.70   10.00
 -21  -4   0   -3.00   11.60
 -21   4   0   -4.50   12.90
 -21   4   0   17.10   11.80
 -22   4   0   25.50   14.80
 -22   4   0   19.70   12.10
 -22  -4   0   31.40   13.60
   0  -5   0    0.40    2.30
   0   5   0   -2.40    2.50
   1  -5   0   -3.10    2.70
   1   5   0   -0.60    2.00
  -1   5   0   -2.20    2.80
  -2   5   0 2997.30   64.09
   2   5   0 2610.14   61.69
   2  -5   0 2946.81   63.89
   3   5   0   -0.10    2.70
   3   5   0    0.00    1.10
   3  -5   0    1.30    3.80
  -3   5   0    1.10    3.80
   4   5   0 2288.37   51.79
   4  -5   0 2519.15   56.59
   4   5   0 2445.86   54.59
  -4   5   0 2449.16   56.39
  -4  -5   0 2448.85   54.99
   5   5   0    1.40    1.50
   5  -5   0   -0.30    4.50
  -5   5   0   -1.20    4.70
   5   5   0    3.40    3.10
  -5  -5   0   -2.20    3.30
   5   5   0   -0.20    1.70
  -6   5   0    9.10    5.80
   6  -5   0    6.00    5.80
   6   5   0    0.00    3.10
   6   5   0    2.20    1.70
   6   5   0    0.90    2.40
  -6  -5   0    1.80    3.50
  -7  -5   0    2.20    3.80
   7  -5   0    5.80    6.60
   7   5   0    0.60    3.10
   7   5   0    5.20    3.20
  -7   5   0   -0.90    6.00
   7   5   0   -0.10    2.00
  -8  -5   0    8.30    4.70
   8  -5   0   27.60    7.90
  -8   5   0   21.80    7.50
   8   5   0    9.10    4.20
   8   5   0   15.30    3.10
   8   5   0   11.90    4.10
  -9   5   0   -6.40    6.80
   9   5   0    1.00    4.40
   9   5   0    3.40    4.20
   9  -5   0   10.30    8.00
  -9  -5   0   -1.80    4.60
 -10  -5   0  301.07   13.00
  10  -5   0  328.97   17.80
 -10   5   0  320.97   16.30
  10   5   0  312.27   13.10
  10   5   0  295.27   12.10
  11  -5   0  -10.10    8.50
  11   5   0   -3.20    5.60
 -11   5   0   -5.70    8.30
 -11   5   0    1.00    6.60
  11   5   0    0.00    4.90
 -11  -5   0   -2.80    5.20
  12  -5   0  809.42   29.20
 -12  -5   0  777.72   23.50
  12   5   0  783.12   24.30
 -12   5   0  766.12   24.90
 -12   5   0  714.13   27.10
  12   5   0  801.12   23.00
 -13   5   0  -11.90    7.20
 -13   5   0    4.20    9.20
  13   5   0    0.20    5.90
 -13  -5   0    2.90    6.40
  13  -5   0   -2.20   10.70
  14   5   0  333.47   16.40
 -14   5   0  324.87   19.20
 -14  -5   0  342.57   16.30
 -14   5   0  366.26   17.80
 -15   5   0   -4.60    9.90
  15  -5   0    3.80   12.30
 -15   5   0   10.90    8.50
 -15  -5   0   -0.90    7.30
  15   5   0   -1.10    7.60
  16  -5   0   -7.30   12.80
 -16   5   0    6.00    9.50
 -16   5   0  -12.90   10.20
 -16  -5   0   -0.40    7.80
 -17  -5   0    1.40    8.70
 -17   5   0    2.80    9.50
 -17   5   0   -7.50   10.90
  17  -5   0   17.30   14.90
 -18   5   0  153.88   16.50
 -18  -5   0  156.58   16.60
 -18   5   0  156.88   16.70
 -19  -5   0    6.00   10.60
 -19   5   0  -17.40   12.90
 -19   5   0    2.60   11.30
 -20   5   0  134.79   14.30
 -20   5   0  165.78   18.50
 -21  -5   0   -9.50   12.00
 -21   5   0  -12.10   16.60
 -22   5   0  -27.10   14.40
 -22  -5   0  -14.10   12.80
 -22   5   0    6.10   12.70
   0   6   0 5021.20  107.69
   0  -6   0 4908.21  107.19
   1   6   0    0.40    2.30
  -1   6   0    6.40    3.50
   1  -6   0   -4.60    2.90
   2   6   0 1684.93   38.30
   2  -6   0 1736.33   40.70
  -2   6   0 1775.62   41.10
  -3   6   0    2.60    4.40
   3  -6   0   -3.40    4.10
   3   6   0   -0.90    1.70
   3   6   0    4.70    3.40
  -4   6   0  110.89    8.80
   4   6   0  101.29    6.70
   4  -6   0  108.59    8.60
   5   6   0   -2.70    3.40
  -5  -6   0   -2.40    4.00
  -5   6   0   -3.60    5.30
   5   6   0   -0.90    2.30
   5  -6   0   -2.80    5.40
   6  -6   0  133.79   11.00
  -6  -6   0  142.89    9.10
   6   6   0  136.29    7.80
  -6   6   0  138.99   10.80
   6   6   0  133.89    4.80
   7   6   0   -2.10    3.80
  -7   6   0    5.30    6.60
  -7  -6   0   -0.40    4.60
   7   6   0   -0.60    1.90
   7  -6   0   -2.70    6.60
  -8   6   0 5518.65  120.79
   8   6   0 5051.69  115.19
  -8  -6   0 5389.36  117.49
   8   6   0 5101.89  114.09
   8  -6   0 5663.63  121.49
   8   6   0 5224.08  116.29
   9  -6   0    5.80    8.20
  -9   6   0   -0.90    7.30
   9   6   0   -6.10    4.20
   9   6   0    2.60    4.30
  -9  -6   0   -0.50    5.20
   9   6   0    1.30    3.20
 -10   6   0  856.31   28.40
  10   6   0  847.02   23.40
  10  -6   0  859.11   29.40
 -10  -6   0  854.41   24.60
  11  -6   0  -11.00    8.20
 -11   6   0    6.90    8.60
 -11  -6   0   -5.40    5.70
  11   6   0   -2.40    4.90
  12  -6   0   74.59   12.50
 -12   6   0   54.49    9.20
  12   6   0   49.80    6.90
 -12   6   0   55.69   11.00
 -12  -6   0   59.19    8.00
  13   6   0    4.10    6.30
 -13   6   0  -22.90    9.30
 -13   6   0    5.80    8.00
  13  -6   0    1.00   11.30
 -13  -6   0   -1.10    6.50
 -14   6   0 1381.26   42.20
 -14   6   0 1366.06   39.10
 -14  -6   0 1358.16   37.50
  14   6   0 1412.56   37.10
  14  -6   0 1381.46   43.90
 -15   6   0    6.80    8.90
 -15   6   0   -2.90   10.80
  15   6   0   -2.40    7.70
 -15  -6   0   -7.40    7.40
  15  -6   0   -4.50   13.00
  16  -6   0   36.00   15.00
  16   6   0   51.49    9.80
 -16   6   0   52.39   13.50
 -16  -6   0   49.10    9.90
 -16   6   0   51.29   11.70
 -17   6   0   -8.00   10.00
 -17   6   0   -0.40   12.50
  17  -6   0   -1.90   13.90
 -17  -6   0   -6.70    8.60
 -18   6   0  222.08   18.50
 -18   6   0  253.17   23.00
 -18  -6   0  229.78   19.20
 -19   6   0    0.10   11.40
 -19  -6   0  -11.10   10.30
 -20   6   0   -4.20   14.60
 -21  -6   0  -11.20   12.00
 -21   6   0   -8.40   15.80
 -21   6   0   10.20   15.10
 -22   6   0   52.79   15.80
 -22   6   0   68.59   17.40
 -22  -6   0   76.39   15.20
   0   7   0    1.70    3.30
   0  -7   0    0.70    2.90
  -1   7   0    1.80    3.60
   1   7   0    1.20    2.90
   1  -7   0    2.30    3.40
  -2   7   0  126.29    8.60
   2  -7   0  115.19    7.70
   2   7   0  124.39    5.70
   3   7   0    0.10    4.00
   3  -7   0   -1.20    4.60
  -3   7   0   -9.10    4.40
   3   7   0    2.20    2.20
   4   7   0  207.48   10.10
   4  -7   0  211.68   11.40
   4   7   0  217.88    6.50
  -4   7   0  218.08   11.50
   5   7   0    0.10    1.80
   5  -7   0   -3.00    5.80
  -5   7   0   -1.90    5.30
   5   7   0   -2.30    4.00
   6   7   0  878.61   23.50
   6   7   0  871.31   20.00
   6  -7   0  842.62   26.40
  -6   7   0  906.91   26.70
   7   7   0   -3.00    3.70
  -7   7   0    4.80    7.10
   7  -7   0   -4.10    7.00
   7   7   0    2.30    2.10
  -7  -7   0   -3.00    4.90
  -8  -7   0   80.19    8.10
   8  -7   0   91.39   10.70
   8   7   0   86.69    8.00
   8   7   0   93.39    4.90
  -8   7   0  122.39   13.20
  -9  -7   0    1.40    5.70
   9  -7   0    2.00    8.30
   9   7   0    8.70    4.80
   9   7   0    3.00    3.00
  -9   7   0    7.20    8.20
 -10   7   0   67.59   10.60
  10  -7   0   55.69   10.90
 -10  -7   0   47.90    7.50
  10   7   0   43.50    5.90
  11  -7   0  -14.40    9.20
 -11   7   0    6.00    9.30
 -11  -7   0   -1.30    6.30
  11   7   0   -2.70    5.20
 -12  -7   0  268.87   15.20
  12  -7   0  283.47   20.10
 -12   7   0  271.97   19.50
  12   7   0  281.07   13.50
  13   7   0   -4.30    5.80
 -13  -7   0  -18.20    7.00
 -13   7   0  -12.40   10.10
 -13   7   0   -3.00    8.50
 -14   7   0   17.40   11.70
  14  -7   0   43.80   13.30
 -14   7   0   55.29   10.50
  14   7   0   32.60    8.30
 -14  -7   0   45.40    8.60
  15  -7   0    2.10   13.30
 -15   7   0    4.10   11.50
  15   7   0   -9.60    7.20
 -15  -7   0   -4.90    7.90
 -16   7   0   30.40   10.50
  16  -7   0   30.90   14.50
 -16   7   0    2.00   12.90
  16   7   0   17.00    8.90
 -16  -7   0   33.20    9.70
  17   7   0   -0.70    8.60
 -17   7   0   -4.30   10.60
  17  -7   0  -18.00   15.00
 -17  -7   0  -10.10    9.00
 -17   7   0   -2.40   13.20
 -18  -7   0    7.80   10.50
 -18   7   0   -1.30   11.30
 -18   7   0   11.50   17.30
 -19   7   0   -8.40   14.60
 -19  -7   0   -1.40   11.00
 -19   7   0   -7.20    8.90
 -20   7   0   42.00   15.70
 -20  -7   0   13.90   19.20
 -21   7   0  -18.20   13.00
 -21   7   0   14.30   15.90
 -21  -7   0  -21.80   12.40
 -22  -7   0   42.50   14.80
 -22   7   0    3.60   14.80
 -22   7   0   34.30   17.40
   0  -8   0   74.49    6.10
   0   8   0   72.19    6.80
  -1   8   0   -0.30    4.00
   1  -8   0   -3.80    3.80
   1   8   0   -2.20    3.20
   2   8   0  136.89    6.80
  -2   8   0  133.89    9.60
   2  -8   0  132.49    9.20
   3   8   0    2.50    4.70
   3  -8   0   -1.40    5.30
  -3   8   0   -2.70    5.20
   3   8   0    0.70    2.60
   4   8   0   18.60    2.80
   4  -8   0   13.70    6.40
  -4   8   0   11.30    6.50
   4   8   0   17.70    5.30
   5   8   0    0.40    4.40
  -5   8   0   -0.10    6.40
   5  -8   0    2.20    6.60
   5   8   0    0.50    2.20
   6   8   0  501.55   12.70
  -6   8   0  482.35   19.30
   6  -8   0  549.74   20.10
   6   8   0  514.85   16.90
   7  -8   0    6.80    7.90
  -7   8   0   -3.20    6.80
   7   8   0    1.40    2.30
   7   8   0    2.80    4.70
  -8  -8   0 3335.87   75.39
   8  -8   0 3281.27   78.69
  -8   8   0 3298.87   78.19
   8   8   0 3125.59   70.49
   8   8   0 3235.28   73.89
   9   8   0   -0.50    2.70
  -9  -8   0   -1.90    5.80
   9  -8   0  -10.30    8.30
  -9   8   0   -3.40    8.10
   9   8   0    0.30    4.80
  10   8   0  355.16   14.00
  10  -8   0  311.27   19.20
 -10  -8   0  347.17   15.10
  10   8   0  350.26   10.90
 -10   8   0  344.37   19.60
 -11   8   0   -5.90    9.60
 -11  -8   0    3.60    6.60
  11  -8   0    2.30   10.40
  11   8   0   -2.60    5.10
 -12  -8   0  115.89   13.00
 -12   8   0  154.48   15.30
  12  -8   0  172.08   18.40
  12   8   0  145.49   11.20
  13  -8   0  -18.60   11.60
 -13   8   0   -6.60   10.40
 -13  -8   0    0.60    7.80
  13   8   0    0.50    6.20
 -14   8   0  498.45   25.20
 -14  -8   0  517.05   21.60
 -14   8   0  452.15   37.60
  14  -8   0  520.05   27.70
  14   8   0  477.75   19.00
 -15   8   0   -7.20   12.30
  15  -8   0  -10.60   12.90
  15   8   0   -1.50    7.10
 -15   8   0    8.70   10.40
 -15  -8   0   14.30    8.90
 -16   8   0   19.70   13.60
 -16   8   0    1.80   10.50
 -16  -8   0   24.70   10.20
  16   8   0    6.40    8.40
  16  -8   0   25.00   15.20
  17  -8   0   -5.40   14.80
 -17  -8   0    0.70   10.00
 -17   8   0  -12.40   13.00
 -17   8   0   -5.40   10.80
  17   8   0   -6.60    8.60
 -18  -8   0   34.10   11.50
 -18   8   0    1.90   13.80
  18   8   0   34.20   10.40
 -18   8   0    8.20   11.00
 -19  -8   0    3.60   11.40
 -19   8   0   -1.10   14.40
 -20  -8   0   38.90   13.40
 -20   8   0   15.50   15.90
 -20   8   0   46.10   14.10
 -21   8   0  -14.00   16.10
 -21  -8   0   22.50   13.70
 -21   8   0   26.70   14.00
 -22   8   0    3.30   16.50
 -22  -8   0   18.80   14.10
 -22   8   0   24.00   18.40
   0   9   0   -5.60    4.20
   1   9   0   -2.10    3.90
  -1   9   0   -1.60    5.00
   1  -9   0    0.50    4.50
   2  -9   0  453.05   16.00
   2   9   0  462.85   13.80
  -2   9   0  449.36   16.50
  -3   9   0   -3.70    5.80
   3   9   0   -1.40    3.20
   3  -9   0   -5.30    5.50
   4   9   0 1661.53   41.30
   4  -9   0 1662.13   42.00
  -4   9   0 1598.94   42.00
   4   9   0 1621.54   37.20
   5   9   0   -3.50    5.30
   5  -9   0   -3.20    6.90
  -5   9   0   -5.30    6.50
   5   9   0   -1.50    2.60
  -6   9   0  517.95   20.00
   6  -9   0  518.95   20.10
   6   9   0  492.65   12.90
   6   9   0  478.45   16.80
   7   9   0   -1.50    2.60
   7  -9   0   -5.70    7.80
  -7   9   0   -7.00    7.50
   7   9   0    0.80    4.60
  -8   9   0   -3.90    8.40
   8   9   0    4.90    2.80
   8   9   0    6.10    5.20
   8  -9   0    1.10    8.00
   9   9   0   -2.10    2.70
   9   9   0    0.30    5.20
   9  -9   0   -1.90    9.10
  -9   9   0   -6.80    8.30
  10   9   0 1021.80   24.70
  10   9   0 1055.29   28.40
 -10  -9   0 1037.70   30.40
 -10   9   0 1040.70   33.60
  10  -9   0 1010.20   34.10
  11  -9   0    5.90   10.90
 -11   9   0   -2.30    9.90
  11   9   0    0.20    5.50
  11   9   0   -5.20    3.50
 -11  -9   0   -3.00    7.30
 -12  -9   0 1284.37   36.80
 -12   9   0 1396.46   41.90
  12   9   0 1380.76   34.70
  12  -9   0 1120.39   46.20
  13   9   0    9.60    6.60
 -13   9   0  -14.20   10.80
 -13  -9   0  -15.60    7.80
  13  -9   0   -1.60   11.60
 -14  -9   0   62.39   10.40
  14   9   0   64.69    8.70
  14  -9   0   34.50   11.30
 -14   9   0   62.79   14.20
 -15   9   0  -14.70   12.70
 -15  -9   0   -1.70    9.00
  15   9   0   11.00    7.80
  15  -9   0    5.00   10.50
 -15   9   0    8.70   10.50
 -16   9   0  120.99   17.50
 -16   9   0  117.69   14.30
  16   9   0  111.29   11.20
  16  -9   0  100.39   18.40
 -16  -9   0  100.59   12.40
 -17   9   0   -7.20   13.40
  17  -9   0    1.90   15.80
 -17   9   0    1.70   10.80
  17   9   0   -2.60    8.70
 -17  -9   0    8.30   10.30
 -18  -9   0   53.99   12.60
 -18   9   0   34.60   16.10
  18   9   0   43.70   10.70
  19   9   0   -4.80   10.20
 -19   9   0   -3.90   16.00
 -19  -9   0    4.20   13.80
 -19   9   0  -20.70   15.80
 -20   9   0  223.28   23.20
 -20  -9   0  210.28   23.40
 -20   9   0  215.08   23.30
 -21  -9   0  -16.70   13.50
 -21   9   0  -22.60   14.60
 -21   9   0   27.80   18.60
   0  10   0 2917.11   67.09
   1 -10   0   -2.30    4.80
  -1  10   0    2.00    5.30
   1  10   0   -3.90    4.50
  -2  10   0    2.50    5.90
   2  10   0    5.10    4.20
   2 -10   0   -3.80    5.80
  -3  10   0   -0.30    6.20
   3 -10   0   -4.00    5.90
   3  10   0    0.60    3.80
   4  10   0 1192.28   28.20
  -4  10   0 1171.68   33.10
   4 -10   0 1125.19   32.40
   4  10   0 1210.78   32.40
   5  10   0    0.70    5.80
   5 -10   0   -4.50    7.30
   5  10   0   -1.80    3.00
  -5  10   0    6.90    7.00
   6  10   0  452.35   12.30
   6  10   0  440.06   16.50
   6 -10   0  411.76   18.90
  -6  10   0  444.36   19.90
   7  10   0   -1.50    5.20
   7  10   0   -1.20    2.70
  -7  10   0    0.30    8.20
   7 -10   0   -0.30    8.50
   8  10   0   34.00    6.20
  -8  10   0   18.40    9.20
   8  10   0   27.80    3.50
   8 -10   0   21.60    9.90
   9  10   0    2.20    3.00
   9  10   0    8.20    5.40
   9 -10   0    1.10    9.80
  -9  10   0  -12.00    8.70
 -10  10   0   18.80   10.90
  10  10   0   34.30    4.10
  10 -10   0   35.10   11.50
  10  10   0   39.00    6.70
  11 -10   0    3.00   11.80
  11  10   0    4.40    6.10
 -11  10   0   -0.30   10.00
  11  10   0    5.20    3.80
  12  10   0    7.50    4.50
  12 -10   0   12.70   12.60
  12  10   0   11.20    6.90
 -12  10   0   15.90   11.70
 -13  10   0   -5.30   11.50
  13  10   0    5.20    6.80
 -13 -10   0   -6.50    8.00
 -14  10   0    3.40   12.60
 -14 -10   0   24.30    9.90
  14  10   0    8.20    7.50
  15  10   0  -17.00    7.10
 -15  10   0   -8.70   10.90
 -15 -10   0   -2.60    9.50
 -15  10   0  -18.50   15.50
 -16  10   0  261.97   23.60
 -16  10   0  245.88   21.00
  16  10   0  221.48   16.20
 -16 -10   0  209.28   19.20
 -17  10   0    6.80   13.20
  17  10   0    1.60    8.70
 -17 -10   0   -4.30   11.10
 -17  10   0  -29.90   13.60
 -18 -10   0   46.20   13.00
 -18  10   0   48.20   18.00
  18  10   0   49.20   10.80
  19  10   0   -7.00    9.80
 -19  10   0    7.30   13.90
 -19  10   0  -21.10   15.60
 -20  10   0   37.50   18.30
 -20 -10   0   66.29   14.90
 -20  10   0   27.60   15.00
 -21 -10   0   -0.40   14.20
 -21  10   0   -8.90   15.90
 -21  10   0   -6.50   17.20
   0  11   0   -1.30    5.50
  -1  11   0   -3.90    5.60
   1  11   0   -5.00    4.80
   2 -11   0   98.69   10.20
  -2  11   0  118.09   10.70
   2  11   0   94.19    8.40
  -3  11   0    2.20    6.90
   3  11   0   -0.30    4.30
   3 -11   0   -2.20    6.50
  -4  11   0   97.39   10.30
   4  11   0   85.99    9.10
   4  11   0   97.79    7.40
   4 -11   0   98.69   10.50
   5  11   0   -1.30    3.40
   5  11   0   -1.10    5.90
   5 -11   0    4.40    7.50
  -5  11   0   -8.90    7.30
   6  11   0  677.43   22.10
   6  11   0  657.93   17.30
   6 -11   0  662.63   24.20
  -6  11   0  654.73   24.30
   7  11   0    4.10    6.30
   7  11   0   -2.70    3.00
   7 -11   0   -6.40    8.30
  -7  11   0   -1.80    8.30
  -8  11   0   38.20   10.60
   8 -11   0   52.19   11.20
   8  11   0   50.29    4.40
   8  11   0   52.39    7.70
  -9  11   0   -6.20    9.30
   9  11   0   -7.40    3.10
   9  11   0   -9.60    6.00
   9 -11   0    4.00   10.20
 -10  11   0  416.16   23.40
  10 -11   0  441.26   23.50
  10  11   0  431.56   17.30
  10  11   0  407.26   12.30
  11  11   0   -4.70    3.60
  11 -11   0   11.60   11.00
  11  11   0   -1.10    6.40
 -11  11   0   -8.60   10.80
  12  11   0  484.35   18.70
  12  11   0  450.25   14.20
  12 -11   0  436.26   25.70
 -12  11   0  450.05   25.10
  13  11   0    2.40    7.20
 -13  11   0    0.10   12.60
  14  11   0    3.40    7.60
 -14  11   0  -10.90   15.50
 -15  11   0  -30.40   13.30
  15  11   0   -3.00    7.90
  16  11   0   24.90    9.40
 -16  11   0   12.30   10.60
 -16  11   0   40.10   15.40
 -17  11   0    3.20   15.40
  17  11   0   -3.60    9.10
 -18  11   0   26.70   14.10
  18  11   0    5.40   10.10
 -18  11   0   37.30   17.50
 -19  11   0   12.90   15.80
  19  11   0  -18.60   10.00
 -19  11   0  -16.60   15.70
  20  11   0   79.09   13.20
 -20  11   0   80.69   17.30
 -20  11   0   89.19   20.30
 -21  11   0   39.10   16.60
 -21  11   0   43.90   19.90
   0  12   0 2963.10   69.19
  -1  12   0    5.70    6.30
   1  12   0    0.50    5.40
   2 -12   0  772.72   24.00
   2  12   0  805.82   22.90
  -2  12   0  838.82   26.00
  -3  12   0   -6.50    6.90
   3  12   0   -4.00    4.50
   3 -12   0   -0.40    7.00
   4  12   0  148.39    8.80
   4  12   0  143.09   13.50
  -4  12   0  137.99   13.30
   4 -12   0  126.89   13.20
   5  12   0   -7.70    6.10
   5 -12   0    7.30    8.10
   5  12   0   -2.40    3.90
  -5  12   0   -8.60    7.90
   6  12   0  136.59   12.90
   6  12   0  113.89    7.30
  -6  12   0  118.19   12.80
   6 -12   0   89.19   11.50
  -7  12   0    4.60    9.30
   7 -12   0    2.90    9.30
   7  12   0   -8.90    6.20
   7  12   0    0.80    3.70
   8  12   0  593.64   16.20
   8  12   0  610.74   21.70
  -8  12   0  581.84   25.20
   8 -12   0  591.24   25.20
   9 -12   0    8.10   10.70
  -9  12   0    8.90   10.60
   9  12   0    3.40    6.30
   9  12   0    2.00    3.60
  10  12   0  654.43   22.50
 -10  12   0  616.64   27.70
  10  12   0  642.04   17.00
 -11  12   0    1.50   11.40
  11  12   0   -4.60    7.10
  11 -12   0   -9.50   11.20
  11  12   0    1.40    3.80
  12 -12   0  200.28   21.70
 -12  12   0  204.38   22.30
  12  12   0  209.18    9.60
  12  12   0  205.08   14.60
  13  12   0   -4.10    7.40
  13  12   0   -5.80    4.70
 -14  12   0   51.79   15.50
  14  12   0   63.89    9.60
 -15  12   0  -27.70   13.80
  15  12   0   -3.10    7.80
  16  12   0  169.68   15.70
 -16  12   0  158.08   20.30
 -17  12   0   14.30   15.00
  17  12   0    8.70    9.50
 -17  12   0    4.80   14.40
 -18  12   0  185.48   19.80
  18  12   0  185.68   17.60
 -18  12   0  205.48   23.40
 -19  12   0   25.70   18.30
 -19  12   0   -6.10   14.40
  19  12   0    1.60   10.70
  20  12   0   26.90   12.10
 -20  12   0   -0.10   17.80
 -20  12   0   19.80   17.00
   0  13   0   -1.70    6.00
   1  13   0    1.00    5.90
  -1  13   0   -4.90    6.70
   2  13   0  129.59   10.40
  -2  13   0  117.19   12.20
   3 -13   0    5.00    7.40
  -3  13   0   -1.30    7.40
   3  13   0   -3.50    5.00
   4  13   0    1.00    4.70
  -4  13   0   -6.00    8.00
   4 -13   0   -5.90    7.40
   4  13   0    2.40    7.60
   5 -13   0   -2.20    7.90
  -5  13   0    2.00    8.80
   5  13   0   -8.60    7.00
   5  13   0   -2.40    4.30
   6  13   0  401.36   13.30
   6 -13   0  356.56   19.40
  -6  13   0  365.46   20.20
   6  13   0  407.06   18.20
   7  13   0    0.90    4.00
  -7  13   0   -2.50    9.70
   7 -13   0    8.70   10.40
   7  13   0    0.30    7.70
   8  13   0   91.19   10.20
   8  13   0   96.19    7.40
  -8  13   0   66.99   12.50
   8 -13   0   62.19   13.20
   9 -13   0   -8.80   10.80
  -9  13   0    2.30   10.70
   9  13   0   -3.20    6.80
   9  13   0   -1.80    4.00
  10  13   0  257.87   14.90
  10  13   0  255.07    9.80
  10 -13   0  255.87   21.30
 -10  13   0  244.28   20.90
  11 -13   0   -4.20   12.10
  11  13   0    2.40    7.40
 -11  13   0   -4.90   11.30
  11  13   0   -0.80    3.90
  12  13   0   19.70    4.80
  12 -13   0   18.10   14.00
  12  13   0   16.60    8.10
  13  13   0    3.00    4.70
 -13  13   0  -12.00   13.10
  13  13   0  -12.50    7.20
  14  13   0   23.40    8.60
 -14  13   0   45.00   16.40
  15  13   0   -7.30    8.40
 -15  13   0   -4.50   14.90
  16  13   0    3.00    9.20
 -16  13   0   19.60   16.70
 -17  13   0   14.60   15.20
 -17  13   0    8.90   15.50
  17  13   0  -13.90    9.40
 -18  13   0   18.80   18.70
 -18  13   0   38.10   15.70
  18  13   0    0.50   10.20
  19  13   0   -5.40   10.80
 -19  13   0    1.90   17.30
 -19  13   0  -35.30   18.20
  20  13   0    1.80   11.70
 -20  13   0   27.90   20.30
 -20  13   0  -36.80   16.00
   0  14   0  947.51   28.60
   1  14   0   -7.40    6.50
  -1  14   0   -1.50    7.40
  -2  14   0  129.19   13.80
   2  14   0  150.08   11.40
   3  14   0   -1.10    5.60
  -3  14   0  -17.30    7.50
   4  14   0  124.59    9.90
  -4  14   0  132.89   13.10
   4 -14   0  124.29   14.10
   4  14   0  107.39   11.70
   5 -14   0    7.00    8.70
   5  14   0   -9.30    7.60
  -5  14   0   -7.00    9.20
   5  14   0   -6.50    4.90
   6  14   0  814.02   28.10
  -6  14   0  787.42   29.40
   6 -14   0  786.82   29.00
   6  14   0  771.92   21.80
  -7  14   0   -2.30    9.90
   7  14   0    2.10    8.20
   7 -14   0   -1.00   10.30
   7  14   0   -6.00    4.40
  -8  14   0  528.35   26.50
   8  14   0  553.84   22.50
   8  14   0  551.24   16.50
   8 -14   0  545.05   25.60
   9 -14   0   -2.20   14.60
   9  14   0   -7.50    4.10
   9  14   0   -4.40    7.70
  -9  14   0   -5.40   10.80
  10  14   0  238.88   10.00
  10  14   0  225.98   16.20
  10 -14   0  252.17   23.30
 -10  14   0  215.68   21.20
  11  14   0    8.10    8.00
  11 -14   0  -14.60   13.10
  11  14   0   -1.00    4.20
 -12  14   0   21.10   13.90
  12  14   0   12.30    8.10
  12  14   0    1.30    4.50
  12 -14   0   -5.40   11.20
  13  14   0    7.00    8.30
  13  14   0   -3.50    4.70
 -13  14   0    4.70   14.40
  14  14   0  494.05   21.40
 -14  14   0  519.15   30.40
  14  14   0  466.65   16.40
  15  14   0    2.30    8.80
 -15  14   0   14.40   16.30
 -16  14   0  581.54   33.30
  16  14   0  585.64   24.70
 -17  14   0  -16.50   14.50
 -17  14   0  -12.80   16.60
  17  14   0    7.80    9.70
 -18  14   0  247.78   25.90
  18  14   0  277.07   20.60
 -19  14   0   15.80   19.90
 -19  14   0   39.00   17.70
   0  15   0    2.40    7.60
   1  15   0  -10.80    6.50
  -1  15   0   -0.80    7.50
   2  15   0 1773.72   45.30
  -2  15   0 1775.22   47.90
   3  15   0   -7.80    5.90
  -3  15   0   -2.70    9.10
  -4  15   0  816.72   29.60
   4  15   0  789.22   23.90
   4  15   0  794.72   29.00
   5  15   0   -7.30    5.40
  -5  15   0    4.20   10.00
   5  15   0    6.60    9.30
   6  15   0    8.10    5.50
   6  15   0   13.70    8.80
  -6  15   0   29.00   11.30
   6 -15   0   24.80   10.70
   7  15   0    3.60    5.00
   7 -15   0  -11.70   11.00
   7  15   0  -15.70    8.50
  -7  15   0    4.40   11.00
   8  15   0   82.49    8.60
   8  15   0   66.99   10.50
  -8  15   0   92.59   14.80
   8 -15   0  102.59   15.60
   9 -15   0   10.00   13.10
   9  15   0   -3.00    4.70
   9  15   0   -7.40    7.80
  -9  15   0   -8.80   12.10
  10 -15   0  113.49   16.60
  10  15   0  101.29    8.40
  10  15   0   81.69   11.20
  11  15   0   -1.50    8.70
  11  15   0   12.00    4.80
  11 -15   0   13.50   14.00
 -11  15   0  -18.20   12.20
 -12  15   0 1148.49   41.50
  12  15   0 1103.59   33.90
  12  15   0 1060.79   27.50
 -13  15   0   21.30   15.00
  13  15   0   -7.30    4.80
  13  15   0   -1.80    8.60
 -14  15   0  272.67   28.10
  14  15   0  237.78   17.90
  14  15   0  263.87   12.20
 -15  15   0  -14.10   15.40
  15  15   0   -7.30    8.70
  16  15   0    3.30   10.00
 -16  15   0    2.20   16.80
 -17  15   0    0.10   18.20
  17  15   0    1.90    9.80
 -18  15   0  321.37   32.50
  18  15   0  277.07   21.50
 -18  15   0  368.36   31.10
 -19  15   0   39.70   21.90
   0  16   0   15.70    8.90
   1  16   0   -1.20    8.00
  -1  16   0   -0.60    9.00
   2  16   0   10.30    7.60
  -2  16   0   10.00    8.80
  -3  16   0   -7.80    9.10
   3  16   0    5.80    7.20
   4  16   0   16.10    6.70
   4  16   0    8.60    9.80
  -4  16   0    0.30   10.10
   5  16   0    6.50    9.10
  -5  16   0  -10.50   10.20
   5  16   0   -3.20    6.00
   6  16   0   10.60    6.10
  -6  16   0   -2.20   10.90
   6  16   0    8.00    9.50
   7  16   0  -14.20    8.70
  -7  16   0   -3.60   11.30
   7  16   0   -6.20    5.40
   8  16   0  223.88   18.60
  -8  16   0  227.98   22.70
   8  16   0  220.68   11.70
   9  16   0   -1.50    8.40
   9  16   0   -4.80    5.10
 -10  16   0    1.00   13.30
  10  16   0    0.80    5.00
  10  16   0   13.80    9.90
  11  16   0   -8.20    4.90
  11  16   0   -5.00    8.20
 -11  16   0  -14.40   13.30
  12  16   0   32.00   10.00
 -12  16   0   30.30   15.80
  12  16   0   51.49    6.30
  13  16   0  -23.00    8.80
  13  16   0   -3.10    5.00
 -13  16   0   -7.40   15.00
  14  16   0   36.30    6.40
 -14  16   0    9.10   16.30
  14  16   0   47.10   10.60
  15  16   0   -3.60    6.10
 -15  16   0   15.90   17.10
  15  16   0   -6.70    9.60
 -16  16   0   28.60   18.20
  16  16   0    0.30    9.70
 -17  16   0   -4.00   18.50
  17  16   0  -18.30   10.40
 -18  16   0   24.40   20.60
  18  16   0   15.40   11.50
 -18  16   0   59.69   30.80
   0  17   0   -5.10    8.30
  -1  17   0    1.40    9.00
   1  17   0    8.60    8.20
   2  17   0 1168.58   34.70
  -2  17   0 1237.58   38.10
  -3  17   0    9.80   10.00
   3  17   0   -9.00    7.20
  -4  17   0  462.15   23.50
   4  17   0  440.06   25.10
   4  17   0  482.75   19.00
  -5  17   0  -17.80   10.50
   5  17   0   -6.90    9.60
   5  17   0    3.80    7.00
  -6  17   0  312.97   23.80
   6  17   0  310.77   14.90
   6  17   0  338.17   20.60
  -7  17   0   -8.10   12.10
   7  17   0   -0.30   10.40
   7  17   0    0.20    6.30
   8  17   0   99.39   12.60
   8  17   0   86.29    8.40
   9  17   0   -6.20    5.60
   9  17   0   15.60    9.80
  -9  17   0   -3.50   13.10
 -10  17   0   25.00   14.30
  10  17   0   28.00    6.10
  10  17   0   25.10   10.90
  11  17   0   -0.60    5.20
  11  17   0   29.20    9.80
 -11  17   0  -20.90   13.60
  12  17   0   81.49    7.30
 -12  17   0   75.89   17.70
  12  17   0   61.39   11.90
  13  17   0   -2.20    9.60
  13  17   0   -4.80    5.20
 -13  17   0    8.40   15.60
  14  17   0   34.00   11.00
 -14  17   0   39.40   17.70
  14  17   0   40.00    6.70
 -15  17   0  -11.40   17.40
  15  17   0    0.00   10.60
  15  17   0    1.40    6.30
  16  17   0    6.70   10.40
 -16  17   0    7.10   18.90
 -17  17   0   36.30   21.10
 -18  17   0  198.98   25.30
   0  18   0 1302.37   39.10
   1  18   0   10.70    9.20
  -1  18   0    3.20   10.10
  -2  18   0  149.49   16.60
   2  18   0  146.79   14.90
   3  18   0  -12.70    7.70
  -3  18   0   -8.00   10.70
   4  18   0  116.79   15.20
   4  18   0  131.59   13.90
  -4  18   0  146.19   16.30
   5  18   0  -20.10   10.50
   5  18   0   -2.00    7.20
  -5  18   0   -7.40   11.60
   6  18   0  212.48   13.80
  -6  18   0  199.88   22.30
   6  18   0  231.68   19.40
   7  18   0    4.80    6.60
   7  18   0   -0.60    9.70
   8  18   0  196.68   12.80
  -8  18   0  204.68   20.00
   8  18   0  204.78   20.40
   9  18   0   -7.30   10.60
   9  18   0   -3.80    6.00
  -9  18   0   -9.90   13.40
  10  18   0  210.08   19.40
 -10  18   0  207.48   23.70
  10  18   0  200.38   11.80
  11  18   0    4.50    5.60
 -11  18   0    1.80   15.50
  11  18   0  -12.10    9.50
  12  18   0   17.10   11.00
  12  18   0   34.40    6.40
 -12  18   0   -3.80   16.30
  13  18   0    4.90   10.60
 -13  18   0   -5.10   16.30
  13  18   0   -0.80    5.50
  14  18   0  118.39   10.40
  14  18   0  134.59   13.90
 -14  18   0  119.79   21.80
  15  18   0    6.40    6.50
  15  18   0  -12.00   10.90
 -15  18   0   38.90   18.80
 -16  18   0   67.09   21.20
  17  18   0   -4.90   11.50
 -17  18   0    2.90   19.20
   0  19   0    4.40   10.30
  -1  19   0   -3.20   10.20
   1  19   0   -0.30    9.20
  -2  19   0   99.89   14.20
   2  19   0  103.09   12.30
  -3  19   0  -12.70   10.00
   3  19   0    5.30    8.50
   3  19   0  -21.00   11.20
   4  19   0   15.70    8.70
   4  19   0   15.30   11.70
  -4  19   0   -6.30   12.00
   5  19   0  -17.60    7.40
  -5  19   0  -28.00   12.00
   5  19   0    4.10   11.00
  -6  19   0   -1.20   12.50
   6  19   0    7.10    7.60
   6  19   0   -1.10   11.20
  -7  19   0    0.50   12.70
   7  19   0   17.80   11.60
   7  19   0   -1.50    7.10
  -8  19   0  -14.10   13.60
   8  19   0  -14.30   10.40
   8  19   0    2.00    6.80
  -9  19   0    2.50   15.00
   9  19   0   -2.10    6.50
   9  19   0  -12.70   10.10
 -10  19   0    0.10   14.70
  10  19   0   -6.60   10.40
  10  19   0   -4.50    6.00
 -11  19   0   15.60   16.60
  11  19   0   -1.90   10.70
  11  19   0    8.70    6.30
  12  19   0   13.50   11.70
  12  19   0   15.50    6.20
 -12  19   0  -15.50   15.60
  13  19   0   -9.80   11.00
 -13  19   0    1.70   16.90
  13  19   0   -0.20    5.90
 -14  19   0   68.59   20.90
  14  19   0   30.50   19.80
  14  19   0   70.29    7.70
  15  19   0    0.50   11.50
 -15  19   0  -10.00   18.10
  16  19   0    4.10   12.20
  16  19   0  -17.20    7.20
 -16  19   0   41.10   21.00
   0  20   0  312.87   21.60
  -1  20   0    3.80   11.50
   1  20   0    5.60   10.40
  -2  20   0  190.68   17.90
   2  20   0  182.28   17.40
  -3  20   0  -12.50   11.20
   3  20   0   -0.70    9.20
   3  20   0  -11.40   11.50
   4  20   0   -3.10   12.00
  -4  20   0   -9.70   11.90
   4  20   0   -1.30    8.90
   5  20   0    0.70   11.90
  -5  20   0   10.30   13.10
   5  20   0   -0.10    8.70
  -6  20   0  207.58   23.00
   6  20   0  238.28   16.00
   6  20   0  236.28   23.50
   7  20   0   -0.80    7.90
   7  20   0    0.30   11.50
  -7  20   0   -5.90   13.10
  -8  20   0  421.86   30.00
   8  20   0  411.36   24.20
   8  20   0  373.56   17.60
  -9  20   0   -6.90   15.10
   9  20   0    3.40    7.20
   9  20   0    8.10   12.20
  10  20   0  372.26   16.20
 -10  20   0  349.87   28.50
  11  20   0  -10.30    6.40
  11  20   0   -8.30   17.70
 -11  20   0  -22.80   16.20
  12  20   0   16.10    6.80
 -12  20   0   -2.50   16.80
  12  20   0  -11.70   11.40
  13  20   0    0.30   11.90
 -13  20   0  -14.60   18.40
  13  20   0    8.20    6.40
  14  20   0  123.69   11.10
 -14  20   0  176.98   24.20
  14  20   0  133.49   15.40
  15  20   0    4.30   12.70
 -15  20   0    5.80   20.00
  15  20   0    3.00    6.80
   0  21   0  -13.90   10.50
   1  21   0    4.40   10.50
  -1  21   0   -4.80   11.30
   2  21   0   26.90   11.00
  -2  21   0   54.89   14.10
   3  21   0   -7.40   12.80
   3  21   0   11.90   10.00
  -4  21   0  125.39   17.80
   4  21   0  164.88   16.60
   4  21   0  135.39   17.30
  -5  21   0    0.80   13.20
   5  21   0    0.50   13.30
   5  21   0    9.10    9.30
   6  21   0  390.96   20.00
   6  21   0  400.56   26.10
  -6  21   0  405.46   27.00
   7  21   0  -11.10    8.30
  -7  21   0   -3.10   14.50
   7  21   0    1.20   13.10
  -8  21   0   -7.30   14.30
   8  21   0  -15.00   11.60
   8  21   0   -0.90    8.10
  -9  21   0   12.30   16.40
   9  21   0  -19.00   12.40
   9  21   0   -2.50    7.80
 -10  21   0  216.18   23.20
  10  21   0  184.38   18.80
  10  21   0  212.08   14.50
  11  21   0   10.90    7.10
  11  21   0   -5.10   12.20
 -11  21   0   -0.40   17.70
  12  21   0  243.88   14.10
  12  21   0  259.27   23.30
  13  21   0  -12.80   12.30
 -13  21   0    9.90   18.80
  13  21   0   -1.90    6.90
  14  21   0    7.90    6.70
  14  21   0   -7.30   12.50
 -14  21   0   -8.30   17.70
   0  22   0   23.60   13.10
   1  22   0  -10.50   11.20
  -1  22   0   -7.40   12.30
   2  22   0    7.90   11.20
  -2  22   0   -5.50   15.30
   3  22   0  -10.30   10.80
   3  22   0  -13.30   13.80
  -3  22   0   -3.30   12.90
  -4  22   0   -6.70   13.70
   4  22   0   -6.40    9.90
   4  22   0   -8.80   13.80
   5  22   0   -4.90    9.60
  -5  22   0   -4.50   15.10
   5  22   0   -2.10   14.20
   6  22   0   42.90   14.90
   6  22   0   18.10   10.20
  -6  22   0   31.50   16.00
  -7  22   0   -8.30   15.90
   7  22   0   23.00    9.40
   7  22   0   -4.70   13.60
   8  22   0   15.30    9.40
  -8  22   0    0.20   15.90
   8  22   0   20.50   13.80
   9  22   0   11.00   14.00
   9  22   0  -11.30    8.20
  -9  22   0    8.60   15.90
  10  22   0   -3.90   12.60
 -10  22   0   24.20   18.90
  10  22   0   17.90    8.50
  11  22   0  -13.30   12.20
  11  22   0   18.20    8.00
 -11  22   0   17.40   18.50
  12  22   0    8.80    7.70
 -12  22   0  -10.60   18.20
  12  22   0  -11.40   13.20
  13  22   0   -7.50    7.10
  13  22   0    4.80   14.20
 -13  22   0   26.10   19.60
   1  23   0   18.80   12.40
  -1  23   0  -24.30   11.90
  -2  23   0   92.19   16.20
   2  23   0   63.69   17.90
   2  23   0  110.69   15.00
  -3  23   0   -3.70   14.40
   3  23   0   -7.70   10.70
   3  23   0   -1.90   15.10
  -4  23   0  397.76   27.30
   4  23   0  313.87   22.00
   4  23   0  287.57   27.20
   5  23   0    6.30   10.30
  -5  23   0  -21.10   14.00
   5  23   0   -7.80   14.90
  -6  23   0  504.35   30.90
   6  23   0  534.45   31.00
   6  23   0  539.15   24.40
  -7  23   0   15.60   16.90
   7  23   0   14.10   14.50
   7  23   0    5.00    9.50
   8  23   0   22.70    9.90
  -8  23   0  -13.50   15.50
   8  23   0    8.80   14.20
   9  23   0   -0.30    9.50
   9  23   0   20.10   15.00
  -9  23   0    1.20   18.20
 -10  23   0  298.57   30.50
  10  23   0  287.57   25.00
  10  23   0  253.17   17.20
  11  23   0  -17.10   14.20
  11  23   0   -0.60    8.30
 -11  23   0   27.20   20.40
  12  23   0  280.37   16.10
  12  23   0  316.47   27.30
 -12  23   0  235.28   26.20
   0  24   0  447.56   27.90
  -1  24   0    8.60   14.20
   1  24   0   -6.10   13.20
   2  24   0  273.57   29.50
  -2  24   0  336.17   27.90
   3  24   0    4.40   15.40
   3  24   0   -0.60   12.30
  -3  24   0   15.30   15.00
  -4  24   0   -2.00   15.10
   4  24   0   14.20   12.20
   4  24   0   36.50   17.30
  -5  24   0   -8.30   15.10
   5  24   0    6.30   15.10
   5  24   0   -8.40   11.00
   6  24   0   69.99   17.50
   6  24   0   83.89   13.10
  -6  24   0   53.49   17.60
   7  24   0   15.40   10.70
  -7  24   0    1.70   16.30
   7  24   0    7.50   14.40
   8  24   0  276.07   19.80
  -8  24   0  293.47   32.10
   8  24   0  303.07   30.10
   9  24   0   20.80   14.40
  -9  24   0   21.90   18.70
   9  24   0   17.10   10.40
 -10  24   0  121.19   22.90
  10  24   0  109.19   17.60
  11  24   0   31.90   15.80
   0  25   0  -13.20   13.40
  -1  25   0   18.80   14.90
   1  25   0    6.40   17.80
   1  25   0   -6.60   13.80
   2  25   0   24.80   13.80
  -2  25   0   39.30   15.70
   2  25   0   48.00   18.20
   3  25   0   18.30   17.00
  -3  25   0   -1.10   15.90
   3  25   0    9.10   12.70
  -4  25   0   -3.70   16.10
   4  25   0    2.00   16.30
   5  25   0   10.00   12.50
  -5  25   0   15.60   17.60
   5  25   0    3.10   16.20
  -6  25   0  -23.80   17.70
   6  25   0    0.10   11.20
   6  25   0   -8.00   16.00
  -7  25   0   19.70   18.50
   7  25   0   -4.80   11.40
   7  25   0   -1.10   16.10
  -8  25   0  -21.90   17.60
   8  25   0   -2.00   15.50
   8  25   0   14.10   11.40
   9  25   0    2.90   10.60
   9  25   0    2.50   14.90
  -9  25   0  -19.40   19.20
   0  26   0    8.80   15.50
   1  26   0  -29.20   17.50
   1  26   0    7.30   14.90
  -1  26   0   21.30   16.00
   2  26   0   20.50   18.50
   2  26   0    8.00   15.00
  -2  26   0   16.20   17.30
   3  26   0   16.00   18.90
  -3  26   0   39.50   16.30
   3  26   0  -23.80   13.70
  -4  26   0    2.60   17.50
   4  26   0    5.10   17.30
   4  26   0    2.30   13.20
  -5  26   0    2.50   17.10
   5  26   0    4.00   12.90
   5  26   0   23.00   18.10
   6  26   0   60.19   19.60
  -6  26   0   25.80   17.60
   0  27   0   20.20   15.90
   0  27   0   12.30   19.40
   1  27   0  -14.50   16.30
  -1  27   0   -8.40   14.80
  -2  27   0   43.50   17.20
   2  27   0   40.40   19.60
   3  27   0  -18.00   14.40
   3  27   0   27.70   19.80
  -3  27   0  -11.80   17.70
  -2   0  -1    0.90    1.30
   2   0  -1    0.40    1.10
  -2   0   1    0.60    1.00
   2   0   1    1.30    0.90
  -2   0  -1    2.00    1.10
  -3   0   1    3.10    1.30
  -3   0  -1    2.60    2.10
  -3   0   1    0.40    1.70
   3   0   1    2.60    2.10
   3   0   1    3.70    1.80
   3   0  -1    4.40    1.90
  -3   0  -1    0.90    1.50
  -4   0   1    1.50    1.70
   4   0  -1    0.80    2.50
   4   0   1    0.20    2.20
  -4   0  -1   -0.70    2.80
  -4   0   1   -0.30    2.20
   4   0   1   -0.50    2.80
  -4   0  -1    0.10    2.10
  -5   0  -1    0.60    2.30
  -5   0   1    2.00    2.50
  -5   0  -1   -1.20    3.10
   5   0   1   -0.80    2.60
   5   0  -1    1.90    2.90
   5   0   1    4.40    3.40
  -5   0   1    1.50    2.00
   6   0   1   11.70    4.20
   6   0  -1    1.10    3.40
   7   0   1    6.80    4.70
  -7   0   1   -2.10    3.40
  -7   0   1    4.00    3.00
   7   0   1    1.50    3.60
  -7   0  -1    3.70    3.20
   7   0  -1    5.50    4.60
  -7   0  -1    4.50    4.30
  -8   0   1    6.50    4.20
   8   0  -1   -4.30    4.80
  -8   0   1    2.90    3.40
  -8   0  -1    4.40    4.00
  -8   0  -1   -0.10    4.70
   8   0   1    1.50    5.60
   9   0  -1    2.60    6.20
  -9   0  -1    2.10    4.10
   9   0   1    3.50    6.40
  -9   0  -1   -7.40    5.10
  -9   0   1   -3.80    3.50
  -9   0   1    0.10    4.50
  10   0   1   12.10    7.40
 -10   0  -1   26.10    6.30
 -10   0  -1    6.00    4.80
 -10   0   1   -3.20    4.80
  10   0  -1   -6.70    6.30
 -10   0   1    7.00    4.30
 -11   0  -1    2.60    5.90
 -11   0   1    6.10    4.50
 -11   0  -1    1.40    4.90
  11   0   1   -0.20    7.70
  11   0  -1   -4.40    6.90
 -11   0   1   -2.60    5.30
 -12   0   1    2.20    5.70
 -12   0  -1  -12.30    6.10
  12   0  -1    6.80    8.00
 -12   0   1   -0.80    4.90
  12   0   1   15.10    8.80
 -12   0  -1   -4.50    5.70
 -13   0   1   -7.60    6.10
 -13   0  -1   -5.20    5.70
  13   0  -1    1.60    9.10
  13   0   1   -5.50    9.00
 -13   0  -1  -10.60    6.80
 -13   0  -1    4.80    5.70
 -13   0   1    2.10    5.30
  14   0   1   -8.90    9.10
 -14   0  -1  -14.50    6.40
 -14   0   1   -7.50    5.80
 -14   0   1   -3.30    6.40
  14   0  -1   -8.20    9.20
 -14   0  -1  -12.50    6.80
 -14   0  -1   -1.00    5.80
 -15   0   1    3.60    5.80
 -15   0   1   -2.30    6.50
 -15   0  -1    6.00    7.10
  15   0  -1   -5.10   10.00
 -15   0  -1    2.90    5.90
 -15   0   1    2.80    6.90
 -15   0  -1    2.10    7.70
 -16   0   1    0.20    5.90
 -16   0  -1    7.20    6.30
 -16   0  -1   15.20    8.40
 -16   0  -1    7.70    7.30
  16   0  -1    6.80   11.70
 -16   0   1   15.90    7.50
 -17   0  -1   -6.00    8.50
 -17   0  -1    5.00    6.70
 -17   0   1    9.30    8.00
  17   0  -1   23.50   12.50
 -17   0   1    1.30    7.50
 -17   0   1    5.60    6.20
 -17   0  -1  -11.00    8.10
 -18   0  -1   10.00   16.00
 -18   0  -1   -0.70    6.70
 -18   0   1   -2.60    8.50
  18   0  -1   10.80   13.90
 -18   0  -1   -4.90    8.70
 -18   0   1   -5.50    7.80
 -18   0   1    8.90    6.30
 -19   0   1   -1.00    7.80
 -19   0   1   -0.80    6.30
 -19   0  -1   -0.40    9.90
 -19   0  -1    8.80    7.20
 -19   0  -1   -4.90    8.80
 -19   0   1   15.90    9.50
 -20   0   1    9.00    6.50
 -20   0   1   -5.90   10.10
 -20   0  -1   11.00    9.40
 -20   0   1    0.00    7.70
 -20   0  -1  -18.00   10.10
 -20   0  -1    3.90    7.30
 -21   0   1   11.20    6.40
 -21   0  -1    5.40   11.30
 -21   0  -1  -11.10    9.00
 -21   0  -1   13.50    7.20
 -21   0   1    7.20   10.90
 -22   0  -1    1.40    6.50
 -22   0  -1   15.20    8.60
 -22   0   1    7.90    4.70
 -22   0   1    2.30   11.40
 -22   0   1    8.60    6.50
 -22   0  -1  -15.50   10.50
 -23   0   1    0.20   12.70
 -23   0  -1    2.20   12.30
  -2   1   1 1665.83   36.10
  -2  -1  -1 1579.34   35.20
  -2  -1  -1 1623.64   35.70
   2  -1  -1 1680.33   36.20
   2   1   1 1596.74   35.30
  -2   1  -1 1715.53   36.50
   2   1   1 1574.74   35.70
  -3  -1  -1 2775.92   61.69
  -3  -1  -1 2867.71   61.89
  -3   1   1 3005.50   62.39
  -3  -1  -1 2758.42   61.19
   3  -1   1 2901.21   62.79
   3   1  -1 2759.22   61.19
  -3   1  -1 2864.71   62.79
   3   1   1 2814.22   61.79
  -3   1  -1 2865.61   62.19
   3  -1  -1 2912.81   62.49
  -4   1   1  110.19    5.80
   4   1  -1  109.59    4.70
  -4  -1  -1  111.39    4.10
  -4  -1  -1   93.29    5.10
   4  -1   1  105.79    6.20
   4   1  -1  111.79    4.20
  -4  -1  -1  120.89    4.90
   4  -1  -1  106.79    5.90
   4   1   1  112.09    4.90
  -4   1  -1   98.09    6.00
  -4   1  -1  115.49    5.50
  -4  -1   1  104.99    4.00
   4   1   1  103.49    5.60
  -5  -1  -1  805.02   20.00
   5   1  -1  831.22   19.20
   5   1  -1  795.52   19.80
  -5   1   1  822.02   20.60
  -5  -1  -1  808.12   19.70
  -5  -1  -1  813.12   19.00
   5  -1   1  811.82   21.30
  -5   1  -1  808.52   21.10
  -5  -1   1  811.62   19.00
   5   1   1  805.12   20.50
   5   1   1  822.52   19.80
  -5  -1   1  781.82   18.90
   5  -1  -1  840.62   21.20
  -5   1  -1  791.22   20.10
  -6  -1  -1  649.04   16.30
  -6   1   1  631.94   17.00
   6   1  -1  653.03   17.50
  -6   1   1  662.73   18.10
   6   1  -1  650.03   16.60
  -6  -1  -1  676.13   17.20
   6  -1   1  656.53   19.10
  -6  -1  -1  671.63   17.60
  -6  -1   1  669.03   16.50
  -6   1  -1  668.93   17.70
   6   1   1  657.43   17.30
   6  -1  -1  674.83   18.90
  -6  -1   1  635.94   16.20
  -6   1  -1  629.94   18.60
   6   1   1  691.93   18.40
  -7  -1  -1   34.00    3.70
  -7   1   1   34.20    4.10
  -7  -1  -1   34.30    4.20
   7   1  -1   30.10    5.10
   7  -1   1   34.60    6.20
  -7  -1  -1   44.70    5.10
  -7   1   1   41.10    5.30
   7   1  -1   33.30    3.90
  -7   1  -1   30.50    5.70
  -7   1  -1   28.40    4.30
   7  -1  -1   37.70    6.10
   7   1   1   39.20    4.70
  -7  -1   1   33.00    3.50
  -7  -1   1   31.00    3.90
   7   1   1   38.10    5.60
  -8   1   1   34.90    4.80
   8   1  -1   36.30    5.90
  -8  -1  -1   40.50    4.20
  -8  -1  -1   33.90    4.60
   8  -1   1   43.80    7.00
  -8   1   1   34.20    5.60
  -8  -1  -1   30.00    5.20
   8   1   1   31.70    6.10
  -8   1  -1   36.50    6.30
  -8  -1   1   34.50    4.50
   8   1   1   35.80    5.30
   8  -1  -1   34.30    6.60
  -8   1  -1   33.40    4.90
  -8  -1   1   29.20    4.00
   9   1  -1    7.60    6.00
  -9  -1  -1   11.30    5.00
  -9  -1  -1    4.30    3.60
  -9  -1  -1    2.00    4.00
   9  -1   1    4.70    6.40
  -9   1   1    3.40    4.30
  -9   1   1    6.20    5.50
   9   1   1    5.10    4.90
  -9   1  -1    1.90    4.50
  -9   1  -1    2.50    5.40
  -9  -1   1   14.40    4.40
   9  -1  -1   11.10    6.40
   9   1   1    2.90    6.10
  -9  -1   1    5.20    3.70
  10   1  -1  368.76   15.40
  10  -1   1  364.46   16.90
 -10  -1  -1  369.56   13.80
 -10   1   1  359.96   14.30
 -10  -1  -1  361.26   11.90
 -10   1   1  353.86   13.30
 -10  -1  -1  340.07   12.80
  10   1   1  367.56   14.10
 -10  -1   1  372.16   12.70
 -10   1  -1  352.46   13.30
 -10   1  -1  366.16   15.50
  10   1   1  326.17   15.80
  10  -1  -1  347.87   16.10
 -10  -1   1  355.26   12.30
 -11  -1  -1  266.27   11.70
 -11   1   1  257.37   11.20
 -11  -1  -1  241.58   12.30
  11   1  -1  278.77   15.00
  11  -1   1  278.87   16.30
 -11   1   1  263.77   13.10
 -11  -1  -1  256.97   10.20
  11   1   1  251.87   15.00
 -11  -1   1  267.47   11.30
 -11   1  -1  271.87   12.20
 -11   1  -1  251.37   13.70
  11  -1  -1  246.98   15.00
 -11  -1   1  271.17   11.40
 -12  -1  -1  988.90   25.20
 -12   1   1  974.70   28.10
 -12  -1  -1 1013.40   27.50
 -12   1   1  980.60   26.70
  12   1  -1 1001.30   30.40
  12  -1   1  992.00   31.00
 -12  -1  -1  960.90   26.70
 -12  -1   1  963.90   26.00
 -12   1  -1  999.90   30.70
  12   1   1  999.80   30.50
 -12  -1   1  971.60   26.10
 -12   1  -1  962.10   27.20
  12  -1  -1  959.20   30.60
 -12  -1   1  960.20   24.60
 -13   1   1    5.00    5.60
 -13  -1  -1    2.00    5.00
 -13  -1  -1    3.00    5.80
  13   1  -1   -8.10    8.30
 -13   1   1   -0.70    6.60
  13  -1   1   -0.10    9.10
 -13  -1  -1   -4.40    6.20
  13  -1  -1    3.70    9.20
  13   1   1    4.00    9.00
 -13  -1   1    2.90    4.40
 -13   1  -1   -0.20    7.40
 -13  -1   1   -2.80    5.40
 -13   1  -1    7.00    6.10
 -13  -1   1    5.70    5.30
 -14  -1  -1   44.00    7.60
 -14  -1  -1   45.70    7.80
  14  -1   1   35.00   10.90
 -14  -1  -1   35.60    6.00
  14   1  -1   43.50   11.00
 -14   1   1   34.80    8.40
 -14   1   1   28.00    6.90
 -14   1  -1   36.80    7.80
 -14   1  -1   40.60    9.30
 -14  -1   1   39.20    5.40
 -14  -1   1   32.90    6.60
 -14  -1   1   38.50    6.80
  14  -1  -1   38.00   11.20
 -15  -1  -1  249.08   14.40
 -15  -1  -1  271.07   14.40
 -15   1   1  258.27   15.70
 -15   1   1  272.57   14.70
  15   1  -1  260.97   20.00
 -15  -1  -1  275.77   12.20
 -15  -1   1  259.37   11.20
 -15   1  -1  281.07   15.80
  15  -1  -1  301.27   21.40
 -15  -1   1  261.27   13.10
 -15  -1   1  265.37   14.20
 -15   1  -1  252.17   16.80
 -16  -1  -1   32.00    8.20
 -16  -1  -1   30.40    6.40
 -16   1   1   47.40    8.50
 -16   1   1   20.60    8.70
  16   1  -1   19.60   12.60
 -16  -1  -1   30.50    8.90
 -16  -1   1   41.30    6.20
 -16   1  -1   35.00    8.00
 -16  -1   1   39.70    8.00
 -16  -1   1   41.60    7.40
 -16   1  -1   38.60   10.10
 -16   1  -1   39.50    9.20
 -17   1   1  616.14   20.80
 -17  -1  -1  601.14   22.40
 -17  -1  -1  632.84   21.70
 -17  -1  -1  598.84   18.90
 -17   1   1  566.14   22.60
 -17   1   1  600.44   22.30
  17   1  -1  495.45   32.90
 -17   1  -1  600.64   23.80
  17  -1  -1  614.34   30.90
 -17   1  -1  619.84   21.20
 -17   1  -1  634.04   24.50
 -17  -1   1  609.04   19.70
 -17  -1   1  612.14   17.90
 -17  -1   1  593.04   21.90
 -18  -1  -1  159.98   11.10
  18   1  -1  130.09   17.70
 -18   1   1  155.48   12.80
 -18  -1  -1  156.08   16.40
 -18   1   1  165.18   15.20
 -18  -1  -1  157.38   13.60
 -18   1   1  150.28   15.20
 -18   1  -1  173.98   16.90
 -18  -1   1  167.98   10.00
 -18   1  -1  140.09   16.50
 -18  -1   1  154.48   11.50
  18  -1  -1  169.18   19.10
 -18   1  -1  159.28   13.50
 -18  -1   1  137.59   15.30
 -19   1   1   -9.70    9.90
 -19  -1  -1   -0.30    7.80
 -19   1   1   -0.50    7.20
 -19  -1  -1   -5.50    6.00
 -19   1   1   -9.80    9.00
 -19  -1  -1   -6.60    9.40
 -19  -1   1   -5.60    8.90
 -19  -1   1   -3.40    4.90
  19  -1  -1    5.40   15.00
 -19  -1   1   -5.50    6.10
 -19   1  -1   -9.10    7.80
 -19   1  -1   -7.20   10.30
 -19   1  -1   11.20   10.10
 -20   1   1  189.68   16.20
 -20   1   1  169.48   18.00
 -20  -1  -1  174.88   13.90
 -20  -1  -1  184.08   11.60
 -20   1   1  159.38   13.50
 -20  -1  -1  206.98   19.90
 -20   1  -1  193.58   18.10
 -20   1  -1  176.78   19.40
 -20  -1   1  171.08   23.10
 -20  -1   1  170.18    9.40
 -20  -1   1  176.58   10.70
 -20   1  -1  192.28   14.60
 -21  -1  -1   65.39   13.20
 -21  -1  -1   81.99    9.00
 -21   1   1   75.39   12.70
 -21  -1  -1   59.99    7.20
 -21   1   1   75.99    9.10
 -21   1   1   79.09   11.10
 -21   1  -1   45.40   13.00
 -21   1  -1   77.19   10.00
 -21  -1   1   50.09   12.00
 -21  -1   1   72.89    7.30
 -21  -1   1   68.79    5.90
 -21   1  -1   53.79   11.90
 -22   1   1   22.90    7.30
 -22  -1  -1   19.90    4.60
 -22  -1  -1   33.00    6.70
 -22  -1  -1   -5.00   11.80
 -22   1   1   22.10    9.50
 -22   1   1   18.90   12.40
 -22  -1   1   13.00   11.90
 -22   1  -1   12.40   10.90
 -22   1  -1   35.60    9.00
 -23   1   1   72.59   10.90
 -23   1  -1   75.69   10.80
 -23  -1   1   99.09   15.00
 -23   1  -1   71.79   15.60
  -1  -2  -1  158.78    5.10
  -1  -2  -1  167.48    5.80
   1  -2  -1  168.38    5.50
  -2  -2  -1  969.00   21.50
  -2  -2  -1  982.30   22.50
   2   2  -1  963.50   21.70
   2  -2   1  978.50   23.00
  -2   2   1 1019.80   23.00
   2   2   1  913.01   21.60
   2  -2  -1  992.00   23.00
   2   2   1 1006.70   22.40
  -2   2  -1  988.10   23.10
  -3  -2  -1 1341.17   30.50
  -3  -2  -1 1364.96   30.10
  -3   2   1 1453.15   32.20
   3  -2   1 1406.16   32.40
  -3  -2  -1 1384.06   31.30
   3  -2  -1 1475.95   32.40
  -3   2  -1 1422.46   32.40
  -3  -2   1 1314.07   30.40
   3   2   1 1310.57   30.20
   3   2   1 1383.06   31.10
  -4  -2  -1  909.21   20.60
   4   2  -1  914.61   20.90
  -4  -2  -1  925.11   21.90
   4   2  -1  877.41   20.70
  -4   2   1  951.00   23.00
  -4  -2  -1  949.40   21.30
   4  -2   1  894.21   23.30
   4  -2  -1  977.80   23.40
   4   2   1  945.81   21.80
   4   2   1  915.71   21.00
  -4  -2   1  912.11   21.10
  -4   2  -1  921.01   23.30
   5   2  -1 2025.20   45.60
   5   2  -1 2066.99   45.90
  -5   2   1 2127.89   47.80
   5  -2   1 2178.68   48.50
  -5  -2  -1 2083.99   46.50
  -5  -2  -1 2078.29   46.00
  -5  -2  -1 1971.80   45.10
   5  -2  -1 2144.29   48.30
  -5   2  -1 2113.29   47.40
  -5  -2   1 1923.51   44.30
  -5   2  -1 2201.08   48.40
   5   2   1 2099.89   46.50
   5   2   1 2082.39   46.70
  -5  -2   1 2015.60   45.60
  -6  -2  -1 1341.67   32.20
  -6  -2  -1 1386.56   31.90
   6   2  -1 1376.56   32.10
  -6  -2  -1 1324.17   30.80
  -6   2   1 1407.46   33.80
   6  -2   1 1436.86   34.70
   6   2  -1 1366.56   31.50
   6  -2  -1 1383.76   34.30
  -6   2  -1 1438.36   34.40
  -6  -2   1 1385.76   31.50
   6   2   1 1377.86   32.30
   6   2   1 1395.16   32.90
  -6  -2   1 1378.66   30.50
  -6   2  -1 1415.76   33.20
  -6  -2   1 1335.67   30.10
  -7   2   1    9.90    4.90
   7   2  -1   15.40    4.10
  -7  -2  -1   18.50    3.50
  -7  -2  -1    9.00    3.50
  -7  -2  -1   10.80    2.60
   7   2  -1   16.80    3.30
   7  -2   1   11.30    5.50
   7  -2  -1    8.30    5.40
  -7  -2   1   12.70    3.00
  -7   2  -1   16.30    5.30
   7   2   1   17.20    3.70
  -7   2  -1   11.10    4.10
   7   2   1   12.70    4.40
  -7  -2   1   19.30    2.10
  -7  -2   1   17.80    2.60
  -8  -2  -1  957.00   22.40
   8  -2   1  914.01   26.90
   8   2  -1  963.20   23.70
  -8   2   1  941.51   24.50
   8   2  -1  936.81   24.80
  -8  -2  -1  937.11   23.80
  -8  -2  -1  927.81   23.90
  -8   2   1  959.60   25.80
  -8  -2   1  953.70   23.30
  -8   2  -1  923.41   26.60
  -8  -2   1  936.71   22.40
   8   2   1  954.30   24.30
  -8   2  -1  936.71   25.00
   8  -2  -1 1000.50   27.50
   8   2   1  968.70   25.60
  -8  -2   1  898.71   21.60
  -9   2   1    4.70    5.60
   9   2  -1    6.60    5.30
   9  -2   1    4.90    7.10
  -9   2   1    4.00    4.80
  -9  -2  -1    3.10    3.90
  -9  -2  -1    7.60    3.10
   9   2  -1    8.10    4.20
  -9  -2  -1    9.90    4.40
  -9   2  -1    9.70    6.20
  -9  -2   1    8.20    2.60
  -9  -2   1    3.60    3.20
   9   2   1    7.40    4.70
  -9  -2   1    3.90    3.50
   9   2   1    7.10    5.60
   9  -2  -1   12.30    7.10
  -9   2  -1    5.80    4.80
  10  -2   1  629.24   22.20
 -10   2   1  562.24   17.80
 -10  -2  -1  554.44   17.40
  10   2  -1  580.54   19.40
 -10  -2  -1  571.74   15.50
  10   2  -1  612.14   17.80
 -10   2   1  606.04   19.90
  10   2   1  556.34   18.00
 -10   2  -1  576.14   18.30
 -10  -2   1  563.94   15.80
 -10   2  -1  587.34   20.50
  10  -2  -1  609.54   22.00
 -10  -2   1  569.84   14.80
 -10  -2   1  546.95   16.60
  10   2   1  650.33   20.40
  11   2  -1  312.17   15.00
  11  -2   1  337.57   18.00
 -11   2   1  315.27   14.90
 -11  -2  -1  320.57   10.80
 -11   2   1  317.37   13.10
 -11  -2  -1  325.27   13.50
 -11  -2  -1  338.07   12.90
 -11  -2   1  317.97   10.00
 -11  -2   1  325.37   11.30
  11   2   1  340.17   13.80
 -11   2  -1  329.27   16.00
  11   2   1  319.37   15.90
 -11  -2   1  342.07   12.40
 -11   2  -1  331.67   14.50
  11  -2  -1  350.56   18.00
 -12   2   1   48.70    8.50
 -12  -2  -1   62.99    6.80
 -12  -2  -1   77.19    8.60
 -12   2   1   49.10    7.20
  12   2  -1   55.59    9.30
 -12  -2  -1   63.99    6.80
  12  -2   1   70.69   11.40
 -12  -2   1   59.79    5.80
  12  -2  -1   66.19   10.80
 -12   2  -1   60.09    9.10
  12   2   1   74.49   10.20
 -12   2  -1   61.79    7.60
  12   2   1   56.99    7.70
 -12  -2   1   67.39    5.80
 -12  -2   1   62.89    6.50
 -13  -2  -1  583.24   18.60
  13   2  -1  559.84   22.80
  13  -2   1  587.24   25.40
 -13  -2  -1  582.44   16.60
 -13   2   1  592.54   19.90
 -13  -2  -1  585.24   19.70
 -13   2   1  579.74   21.50
 -13  -2   1  590.44   15.70
 -13  -2   1  583.64   18.70
 -13   2  -1  592.94   22.60
 -13  -2   1  582.44   17.00
  13  -2  -1  606.44   24.50
 -13   2  -1  574.54   20.00
 -14  -2  -1  479.15   18.60
 -14  -2  -1  466.95   17.10
 -14   2   1  508.35   18.70
 -14  -2  -1  507.45   15.30
  14   2  -1  530.85   22.90
  14  -2   1  542.65   24.30
 -14   2   1  529.15   20.80
 -14  -2   1  481.45   14.10
 -14   2  -1  497.45   21.40
 -14   2  -1  491.85   19.60
 -14  -2   1  523.75   15.70
  14  -2  -1  514.05   23.90
 -14  -2   1  507.05   17.80
 -15  -2  -1    7.90    6.40
 -15  -2  -1    4.10    4.60
  15   2  -1   13.00   10.50
 -15  -2  -1    8.50    6.60
 -15   2   1   -0.40    8.30
  15  -2   1    9.20   11.60
 -15   2   1    0.70    7.00
 -15   2  -1   -7.50    7.50
  15  -2  -1    7.10   11.70
 -15  -2   1    4.20    3.90
 -15  -2   1    6.90    6.60
 -15   2  -1    1.10    9.10
 -15  -2   1   -1.50    4.80
  16   2  -1  224.88   20.80
 -16   2   1  256.37   17.10
 -16   2   1  269.47   15.60
 -16  -2  -1  254.67   15.70
 -16  -2  -1  237.58   13.20
 -16  -2  -1  245.28   10.90
 -16  -2   1  248.38   11.10
  16  -2  -1  228.88   23.10
 -16   2  -1  274.97   17.10
 -16   2  -1  245.68   17.90
 -16  -2   1  247.08   14.80
 -16  -2   1  251.17    9.50
 -17  -2  -1    0.20    5.10
 -17  -2  -1   -0.20    6.50
 -17   2   1    3.30    8.80
 -17   2   1   -8.10    9.00
  17   2  -1    9.10   12.90
 -17  -2  -1   -4.30    8.30
 -17   2  -1   -2.50   10.00
 -17  -2   1   -0.10    3.90
  17  -2  -1   24.50   13.90
 -17  -2   1   -0.70    5.00
 -17   2  -1    2.60    8.70
 -17  -2   1    1.90    7.70
 -18   2   1  142.39   15.20
 -18  -2  -1  131.89    9.40
 -18   2   1  137.29   13.30
 -18  -2  -1  148.19   16.30
 -18  -2  -1  123.79   11.30
 -18  -2   1  140.99    7.20
 -18  -2   1  169.78   15.60
 -18   2  -1  139.79   12.40
 -18   2  -1  113.19   12.60
 -18   2  -1  127.59   14.30
 -18  -2   1  127.99    8.10
  18  -2  -1  162.18   18.80
 -19  -2  -1  120.09    8.60
 -19  -2  -1  121.79   10.40
 -19   2   1   94.69   12.90
 -19  -2  -1  122.59   13.20
 -19   2   1  112.69   15.30
 -19   2   1  117.49   11.30
 -19   2  -1  108.89   11.40
 -19   2  -1   98.39   12.90
 -19  -2   1  107.79   12.10
 -19   2  -1  111.39   14.20
  19  -2  -1  148.29   19.90
 -20   2   1   -7.10   10.20
 -20   2   1  -15.70    9.80
 -20  -2  -1   -5.40   10.70
 -20   2   1    6.10    8.40
 -20  -2  -1    1.80    5.50
 -20  -2  -1   -6.80    4.40
 -20   2  -1   -2.20    9.80
 -20   2  -1  -14.60   11.00
 -20  -2   1   -0.50    9.70
 -20   2  -1   -7.40    8.70
 -21   2   1   27.20   11.70
 -21   2   1   32.30   11.40
 -21  -2  -1   11.20   12.50
 -21   2   1   36.80    9.30
 -21   2  -1   18.70    9.90
 -21  -2   1   55.49   12.10
 -21   2  -1   50.99   12.80
 -21   2  -1   13.60   11.10
 -22   2   1   13.60    9.10
 -22   2   1    7.20   12.00
 -22   2   1   20.30   11.00
 -22  -2  -1   30.80   13.10
 -22   2  -1   15.60   12.50
 -22  -2   1   17.60   12.40
 -22   2  -1   30.10   10.20
 -23   2   1   12.50    9.70
 -23   2  -1   -5.30    7.60
 -23   2  -1  -18.40   14.00
 -23   2  -1   11.80   11.90
 -23  -2   1    7.40   13.00
   0   3   1    1.70    1.60
   0  -3  -1   -0.10    1.60
  -1   3   1    2.90    2.10
  -1  -3  -1    3.30    1.40
   1   3   1    3.60    1.90
   1  -3  -1    4.90    2.20
  -1   3  -1    6.50    2.10
   1   3   1    3.60    1.40
  -2  -3  -1    9.40    1.30
  -2   3   1    7.40    2.70
   2  -3   1   11.90    3.00
  -2  -3  -1    9.40    2.50
  -2   3  -1    7.10    2.80
   2   3   1    9.30    1.50
   2   3   1    5.20    2.30
   2  -3  -1    9.50    2.90
  -3  -3  -1    3.60    2.40
  -3  -3  -1    5.20    1.60
   3   3  -1    4.80    1.80
   3  -3   1    6.20    3.30
  -3   3   1    7.50    3.30
  -3  -3  -1    7.00    1.10
  -3  -3   1    5.60    2.10
   3  -3  -1    7.10    3.40
   3   3   1    6.90    2.30
   3   3   1    4.50    1.40
  -3   3  -1    9.20    3.40
  -4  -3  -1  422.26    9.60
  -4  -3  -1  403.86   11.70
   4  -3   1  374.56   12.90
  -4   3   1  422.66   12.90
  -4   3  -1  377.26   12.90
   4   3   1  419.96   10.00
  -4  -3   1  394.16   10.80
   4  -3  -1  430.66   13.10
   4   3   1  409.76   11.20
   5   3  -1  691.63   15.30
   5   3  -1  685.53   15.80
  -5  -3  -1  658.53   15.40
  -5   3   1  666.43   18.90
   5   3  -1  675.33   16.40
  -5  -3  -1  656.13   15.80
   5  -3   1  735.03   19.70
  -5  -3  -1  676.63   17.50
   5  -3  -1  665.43   19.40
   5   3   1  656.73   16.00
  -5   3  -1  705.63   19.50
  -5  -3   1  659.23   16.70
   5   3   1  674.13   17.10
  -6  -3  -1    5.00    2.30
  -6  -3  -1    5.10    3.20
   6   3  -1    6.30    2.70
  -6  -3  -1    3.80    1.70
   6   3  -1    4.50    2.40
  -6   3   1    9.00    4.70
   6  -3   1    6.70    5.10
  -6   3  -1    3.70    4.90
   6   3   1    4.40    2.80
   6  -3  -1    5.10    5.10
  -6  -3   1    6.80    2.60
   6   3   1    5.80    2.40
  -7  -3  -1  469.45   12.40
  -7  -3  -1  460.35   11.50
   7   3  -1  468.85   12.90
   7   3  -1  440.96   13.40
   7  -3   1  461.55   16.70
  -7  -3  -1  465.95   13.80
  -7   3   1  456.25   15.80
   7  -3  -1  487.45   17.20
   7   3   1  470.95   13.60
  -7   3  -1  459.45   16.70
   7   3   1  457.85   14.30
  -7  -3   1  462.05   13.10
  -7   3  -1  450.25   15.10
   8   3  -1   16.00    3.80
  -8  -3  -1    9.60    2.50
  -8  -3  -1   14.70    3.40
   8  -3   1   22.00    7.10
   8   3  -1   19.80    4.70
  -8   3   1   19.20    6.10
  -8  -3  -1   15.10    4.40
  -8   3  -1    6.30    6.20
  -8  -3   1   12.70    3.60
  -8   3  -1   10.40    5.10
   8   3   1   19.30    4.30
   8  -3  -1   11.30    6.50
   8   3   1   14.00    5.10
  -9  -3  -1  667.43   19.10
  -9   3   1  695.63   21.70
   9   3  -1  657.63   19.50
  -9   3   1  664.13   20.10
  -9  -3  -1  649.14   17.30
   9   3  -1  663.93   18.20
   9  -3   1  651.23   23.00
  -9  -3  -1  657.83   16.10
  -9  -3   1  635.74   18.00
   9  -3  -1  668.63   22.50
  -9   3  -1  645.74   21.90
   9   3   1  664.53   20.00
  -9  -3   1  639.64   14.80
  -9   3  -1  650.53   20.10
   9   3   1  665.43   19.10
  10  -3   1   77.29   10.10
  10   3  -1   65.39    7.50
 -10  -3  -1   78.89    5.20
 -10   3   1   73.89    8.80
 -10  -3  -1   73.19    7.60
 -10   3   1   64.79    7.00
  10   3  -1   69.29    6.50
 -10  -3  -1   76.89    6.60
 -10  -3   1   72.79    7.30
 -10  -3   1   73.89    3.60
  10  -3  -1   77.79   10.10
 -10   3  -1   86.69    9.70
  10   3   1   56.79    6.50
  10   3   1   78.29    8.20
 -10  -3   1   74.59    4.10
 -10   3  -1   73.59    7.60
 -11  -3  -1   41.30    5.10
 -11  -3  -1   37.60    3.90
 -11   3   1   40.50    7.10
 -11   3   1   39.60    8.30
  11   3  -1   33.00    7.20
 -11  -3  -1   43.00    6.00
  11  -3   1   44.30    9.70
  11   3  -1   41.90    6.00
 -11  -3   1   45.80    4.20
 -11  -3   1   41.40    3.50
 -11   3  -1   33.50    7.10
 -11   3  -1   31.70    8.30
  11  -3  -1   43.60    9.60
  11   3   1   39.70    6.70
 -11  -3   1   49.50    5.80
 -12  -3  -1    5.30    5.40
 -12  -3  -1    5.20    3.50
 -12  -3  -1    6.90    4.60
  12   3  -1    0.40    5.30
  12  -3   1    5.50    9.00
 -12   3   1   -2.60    6.20
 -12   3   1    2.40    7.20
  12   3  -1  -10.30    6.80
  12   3   1   -1.90    5.60
 -12  -3   1    0.80    2.30
 -12   3  -1    6.60    6.30
  12  -3  -1    1.20    9.40
 -12   3  -1   -2.00    7.60
 -12  -3   1   -0.40    2.90
 -12  -3   1    2.60    5.00
 -13  -3  -1   92.79    8.90
 -13  -3  -1   74.39    7.90
 -13   3   1   90.29   10.60
  13   3  -1   82.59   10.60
 -13   3   1   92.09    9.10
 -13  -3  -1   95.79    6.50
  13  -3   1   85.29   13.10
 -13   3  -1   93.89   11.80
  13   3   1   78.99    9.10
  13  -3  -1   98.49   13.00
 -13   3  -1   89.99    9.70
 -13  -3   1   82.49    4.60
 -13  -3   1   94.59    5.50
 -13  -3   1   77.39    7.60
  14   3  -1  138.29   13.30
 -14  -3  -1  124.99    8.60
 -14   3   1  143.79   13.10
 -14  -3  -1  121.89    7.20
 -14   3   1  127.29   12.70
  14  -3   1  119.79   15.10
 -14  -3  -1  116.09   12.00
 -14   3  -1  110.49   12.80
 -14  -3   1  114.89   10.90
 -14   3  -1  113.29   12.20
 -14  -3   1  127.69    5.30
  14  -3  -1  125.69   14.60
 -14  -3   1  120.89    6.00
  15   3  -1   16.50   10.60
 -15   3   1   19.30    7.90
 -15  -3  -1   22.70    5.40
 -15  -3  -1   17.50    4.30
 -15  -3  -1   18.00    7.20
 -15   3   1    3.30    9.60
  15  -3   1   21.60   14.40
 -15  -3   1   20.20    2.50
 -15   3  -1   19.80    8.70
 -15   3  -1   10.70    9.80
 -15  -3   1   35.20    7.30
 -16   3   1   -0.50    9.70
 -16  -3  -1   13.30    7.90
 -16   3   1  -10.00    7.50
 -16  -3  -1    2.50    5.20
 -16  -3  -1    5.20    4.10
  16   3  -1    1.60   10.50
 -16   3  -1    0.00    8.40
  16  -3  -1    0.80   12.80
 -16   3  -1   24.70   10.80
 -16  -3   1    6.60    7.20
  17   3  -1  140.39   16.10
 -17  -3  -1  105.59    8.50
 -17  -3  -1  115.29    7.30
 -17   3   1  114.19   12.00
 -17  -3  -1  117.69   11.80
 -17   3   1  107.39   13.50
 -17   3  -1  123.59   14.50
 -17  -3   1  160.98   14.10
  17  -3  -1  114.59   17.50
 -18   3   1   28.30   11.40
 -18   3   1   27.50   11.10
 -18  -3  -1   26.60    4.50
 -18  -3  -1   32.40   10.00
 -18  -3  -1   27.30    4.00
 -18  -3   1   24.10    9.00
  18  -3  -1   24.00   15.80
 -18   3  -1   23.10   10.20
 -18   3  -1   33.10   12.00
 -19  -3  -1    9.10   12.80
 -19   3   1   11.80   10.10
 -19   3   1   15.90   11.30
 -19   3  -1    5.60   11.90
 -19  -3   1   -8.10    9.00
  19  -3  -1  -11.60   16.10
 -19   3  -1    7.40   10.80
 -20   3   1  -12.50    9.60
 -20   3   1  -10.90   11.30
 -20  -3  -1   -4.70   10.70
 -20   3  -1   15.20   13.10
 -20  -3   1   13.10   10.30
 -20   3  -1   12.40   11.30
 -21   3   1   32.10   12.60
 -21  -3  -1   35.60   13.00
 -21   3   1   36.10   12.70
 -21   3   1   54.99   11.30
 -21  -3   1   38.80   14.00
 -21   3  -1   49.30   14.00
 -21   3  -1   39.20   12.90
 -22   3   1  -19.80    9.90
 -22   3   1  -17.70    9.90
 -22   3   1  -15.60   11.30
 -22  -3  -1    7.20   12.60
 -22   3  -1    4.10   10.70
 -22   3  -1  -18.40   15.50
 -22   3  -1    6.00   13.30
 -22  -3   1  -17.30   11.70
 -23   3   1   31.30   11.80
 -23   3   1   -3.40    8.60
 -23  -3   1  -34.40   12.10
 -23   3  -1   15.80   13.10
 -23   3  -1   -7.00   14.80
 -23   3  -1   -5.90   10.00
   0  -4  -1 2326.17   51.39
   0   4   1 2377.36   51.49
   0   4  -1 2307.77   51.09
  -1  -4  -1 2105.29   46.50
  -1   4   1 2144.69   47.80
  -1   4  -1 2194.68   47.70
   1   4   1 2076.69   46.60
   1  -4  -1 2134.99   47.70
   2  -4   1  142.49    6.60
  -2  -4  -1  131.29    4.10
  -2   4   1  128.69    6.70
  -2   4  -1  136.39    6.80
   2   4   1  130.99    4.60
   2   4   1  132.09    6.30
   2  -4  -1  121.19    6.70
   3   4  -1  814.92   19.90
  -3   4   1  834.62   21.50
   3  -4   1  824.62   21.50
  -3  -4  -1  847.02   20.80
   3  -4  -1  817.42   21.50
  -3   4  -1  808.62   21.50
   3   4   1  814.22   18.70
   3   4   1  830.02   20.50
   4   4  -1  111.49    5.30
   4  -4   1  117.29    7.60
  -4  -4  -1  111.09    6.20
  -4   4   1  124.69    7.50
  -4  -4   1  115.19    5.70
  -4   4  -1  115.59    7.60
   4  -4  -1  112.49    7.60
   4   4   1  116.89    4.20
   4   4   1  113.09    6.10
  -5   4   1  168.58    9.30
   5   4  -1  176.98    4.60
   5   4  -1  177.48    4.40
   5   4  -1  168.08    6.70
  -5  -4  -1  185.78    8.20
   5  -4   1  185.68    9.70
   5  -4  -1  192.28    9.80
  -5   4  -1  182.48    9.70
   5   4   1  173.88    5.60
   5   4   1  178.48    7.30
  -5  -4   1  172.98    7.10
  -6   4   1 1398.16   35.20
   6   4  -1 1375.06   31.10
  -6  -4  -1 1418.56   33.30
   6   4  -1 1397.96   32.00
   6   4  -1 1335.77   30.50
   6  -4   1 1433.46   35.80
   6   4   1 1360.16   31.20
   6  -4  -1 1384.86   35.60
   6   4   1 1419.46   32.90
  -6  -4   1 1379.46   32.50
  -6   4  -1 1397.76   35.50
  -7  -4  -1   58.09    2.90
  -7  -4  -1   65.59    6.30
  -7   4   1   64.89    7.50
   7   4  -1   62.29    5.50
   7  -4   1   71.59    8.30
   7   4  -1   68.89    5.30
   7  -4  -1   65.79    8.10
  -7   4  -1   61.49    7.80
   7   4   1   72.49    4.80
   7   4   1   60.59    5.80
  -7  -4   1   64.39    5.90
   8  -4   1 1608.94   42.50
   8   4  -1 1624.64   37.90
  -8  -4  -1 1626.84   35.70
   8   4  -1 1614.34   38.30
  -8  -4  -1 1639.54   39.40
  -8  -4  -1 1637.64   35.90
  -8   4   1 1668.23   41.70
  -8   4  -1 1666.73   42.20
   8  -4  -1 1693.83   42.70
  -8  -4   1 1621.44   38.50
   8   4   1 1656.93   38.90
   9   4  -1   59.79    6.50
  -9  -4  -1   51.89    4.10
   9  -4   1   46.20    9.10
  -9  -4  -1   47.30    5.80
  -9   4   1   42.70    7.80
  -9  -4  -1   56.59    3.50
   9   4  -1   54.79    6.10
  -9   4  -1   42.70    6.90
  -9  -4   1   49.90    5.40
  -9   4  -1   49.99    8.40
   9   4   1   42.40    5.60
   9  -4  -1   50.49    8.90
  10   4  -1  956.10   24.80
  10  -4   1  980.50   30.30
 -10   4   1  955.90   28.80
 -10  -4  -1  950.60   22.20
 -10  -4  -1  950.30   25.80
  10   4  -1  944.21   26.00
 -10  -4  -1  939.91   21.70
 -10  -4   1  968.00   25.20
  10   4   1  953.40   25.80
  10  -4  -1  955.10   30.40
 -10   4  -1  975.70   27.40
 -10   4  -1  942.11   29.00
  11  -4   1  324.87   18.20
  11   4  -1  342.87   13.30
 -11  -4  -1  347.87   14.30
 -11  -4  -1  341.77    9.20
 -11   4   1  338.87   14.70
 -11  -4  -1  342.57    9.80
  11   4  -1  310.27   14.50
 -11   4   1  312.57   16.10
 -11   4  -1  328.17   17.60
 -11   4  -1  316.37   14.90
  11   4   1  336.67   14.10
 -11  -4   1  345.07   13.20
  11  -4  -1  339.47   18.30
  12   4  -1   29.40    7.70
 -12  -4  -1   31.40    3.20
 -12  -4  -1   25.70    6.50
 -12   4   1   24.10    9.00
 -12   4   1   35.50    7.30
 -12  -4  -1   28.70    3.70
  12  -4   1   26.00   10.30
  12   4  -1   32.10    6.30
 -12   4  -1   26.20    7.60
 -12   4  -1   26.70    9.70
 -12  -4   1   23.20    5.80
  12   4   1   24.70    6.60
  12  -4  -1   19.40   10.00
  13  -4   1  549.85   24.70
 -13   4   1  549.45   22.50
 -13  -4  -1  544.35   19.70
  13   4  -1  573.44   21.20
  13   4  -1  566.64   19.00
 -13  -4  -1  543.85   14.20
 -13   4   1  539.05   20.50
 -13  -4  -1  536.75   13.70
 -13  -4   1  550.84   18.70
  13  -4  -1  576.24   26.00
 -13   4  -1  556.84   23.60
  13   4   1  540.55   20.00
 -13   4  -1  553.74   21.30
 -14   4   1  552.74   21.00
 -14   4   1  523.45   22.60
  14  -4   1  534.15   26.60
 -14  -4  -1  531.85   13.10
 -14  -4  -1  503.55   19.90
  14   4  -1  515.25   21.70
 -14  -4  -1  532.55   13.50
  14   4   1  505.95   20.10
 -14   4  -1  543.65   20.80
 -14  -4   1  519.05   18.70
 -14   4  -1  501.35   23.20
  14  -4  -1  513.75   25.40
 -15   4   1   28.10    8.50
 -15   4   1   31.00   10.20
  15  -4   1   26.30   13.10
  15   4  -1   23.40   10.00
 -15  -4  -1   28.40    8.00
 -15  -4  -1   29.30    4.30
 -15   4  -1   21.80    9.00
  15   4   1   23.70    8.40
  15  -4  -1   31.10   12.70
 -15  -4   1   29.50    7.40
 -15   4  -1   20.70   10.60
 -16  -4  -1  407.66   19.40
 -16   4   1  397.46   21.60
 -16   4   1  425.46   18.90
  16   4  -1  383.26   21.90
  16  -4  -1  363.76   26.80
 -16   4  -1  404.06   19.30
 -16  -4   1  433.76   18.60
 -16   4  -1  444.86   23.20
 -17  -4  -1   -0.10    8.90
 -17   4   1  -14.60    8.50
 -17   4   1   -4.50   10.40
 -17   4  -1    1.30    9.60
 -17   4  -1   -4.20   11.40
 -17  -4   1    1.30    7.90
  17  -4  -1    7.20   14.30
 -18   4   1  175.58   16.30
 -18  -4  -1  205.78   18.00
 -18   4   1  158.48   17.20
  18  -4  -1  181.78   21.40
 -18   4  -1  184.78   20.50
 -18  -4   1  203.48   16.70
 -18   4  -1  170.48   16.90
 -19   4   1  161.88   17.50
 -19   4   1  127.79   15.30
 -19   4  -1  132.29   16.40
 -19   4  -1  134.19   14.30
 -19  -4   1  139.39   13.20
  19  -4  -1  172.18   21.70
 -20  -4  -1   21.90   11.70
 -20   4   1   18.70   13.10
 -20   4   1    7.50   11.20
 -20   4  -1   22.50   12.20
 -20  -4   1   30.70   11.00
 -20   4  -1   13.10   13.20
 -21   4   1   49.10   14.10
 -21  -4  -1   42.40   13.50
 -21   4   1   31.50   12.10
 -21   4  -1   80.79   13.20
 -21   4  -1    4.90   14.00
 -22   4   1   43.00   14.40
 -22   4   1   67.29   12.80
 -22  -4  -1   49.20   14.60
 -22   4  -1   48.70   12.70
 -22  -4   1   57.19   14.00
 -22   4  -1   50.09   14.70
   0   5  -1   -2.10    2.30
   0   5   1   -0.70    2.50
   0  -5  -1   -0.40    2.50
  -1   5   1  296.47    9.90
  -1  -5  -1  284.77    8.30
   1   5   1  282.87    8.60
  -1   5  -1  265.07    9.30
   1  -5  -1  300.57    9.90
  -2   5   1  538.55   15.60
  -2  -5  -1  530.75   12.70
   2  -5   1  548.15   15.30
   2   5   1  539.85   13.40
   2  -5  -1  500.85   15.40
  -2   5  -1  583.54   15.90
   2   5   1  576.14   15.60
   3   5  -1  517.95   14.70
   3  -5   1  547.15   16.10
  -3   5   1  585.44   16.40
  -3  -5  -1  524.95   15.50
  -3   5  -1  560.74   16.40
   3   5   1  524.85   15.30
   3   5   1  541.45   13.20
   3  -5  -1  573.44   16.50
   4  -5   1  687.43   19.70
   4   5  -1  674.83   17.60
  -4  -5  -1  688.23   18.80
  -4   5   1  720.63   19.80
   4  -5  -1  658.03   19.70
   4   5   1  663.53   18.00
  -4   5  -1  660.63   19.70
   4   5   1  678.73   15.90
   5  -5   1   89.89    8.60
  -5   5   1   92.59    8.30
   5   5  -1   95.29    5.70
  -5  -5  -1   98.09    7.00
   5  -5  -1   96.59    8.70
  -5   5  -1  106.09    8.80
   5   5   1  100.39    6.30
   5   5   1   96.99    4.20
  -5  -5   1   97.79    6.50
   6   5  -1  445.66   10.70
  -6  -5  -1  433.46   14.40
   6  -5   1  445.66   16.50
  -6   5   1  444.86   16.10
   6   5  -1  434.96   12.80
   6  -5  -1  445.46   16.40
   6   5   1  427.56   11.20
   6   5   1  425.56   13.50
  -6  -5   1  444.96   13.50
  -6   5  -1  475.55   16.70
  -7  -5  -1  233.48   10.10
  -7   5   1  219.18   12.30
   7   5  -1  213.58    8.60
   7  -5   1  185.08   12.60
   7   5  -1  207.18    7.50
   7   5  -1  212.28    6.30
  -7  -5   1  209.08    9.30
   7  -5  -1  215.78   13.00
   7   5   1  211.38    9.30
   7   5   1  222.88    7.30
  -7   5  -1  211.08   12.50
   8   5  -1    2.30    3.50
   8   5  -1    3.50    3.50
   8  -5   1   11.00    7.20
  -8  -5  -1    1.80    4.50
  -8   5   1    7.90    6.60
   8   5   1    2.90    4.20
   8  -5  -1    1.30    6.80
   8   5   1    5.80    3.10
  -8  -5   1    0.20    4.10
  -8   5  -1    5.90    7.10
   9  -5   1 2291.87   57.89
   9   5  -1 2301.57   52.69
  -9   5   1 2435.76   57.39
  -9  -5  -1 2263.87   54.29
   9   5  -1 2260.47   52.79
   9   5   1 2283.87   53.49
  -9  -5   1 2349.67   53.59
   9  -5  -1 2356.26   57.99
  -9   5  -1 2268.17   57.19
  10   5  -1  456.15   14.50
  10   5  -1  440.56   15.20
  10  -5   1  437.16   20.10
 -10  -5  -1  454.15   16.50
 -10   5   1  450.05   18.60
  10  -5  -1  455.65   20.20
 -10   5  -1  454.55   17.60
 -10   5  -1  440.16   19.30
  10   5   1  454.25   15.60
 -10  -5   1  437.46   15.40
  11   5  -1   -3.20    4.60
 -11  -5  -1    3.20    5.60
  11   5  -1   -4.60    5.50
 -11   5   1    1.40    7.90
  11  -5   1    3.70    9.30
  11   5   1    6.00    5.30
  11  -5  -1    4.70    9.00
 -11   5  -1   -8.70    6.10
 -11  -5   1   -4.00    4.90
 -11   5  -1   -1.20    8.10
 -12   5   1  582.64   20.90
  12  -5   1  596.34   25.10
 -12   5   1  554.64   23.10
  12   5  -1  561.84   20.10
  12   5  -1  576.34   18.50
 -12  -5  -1  584.84   20.00
 -12   5  -1  591.34   21.40
  12   5   1  585.24   19.60
 -12   5  -1  583.34   23.30
 -12  -5   1  601.64   19.10
  12  -5  -1  544.45   24.60
 -13  -5  -1  239.98   14.20
  13  -5   1  239.18   20.50
  13   5  -1  210.08   14.80
 -13   5   1  232.18   15.80
  13   5  -1  249.88   13.00
 -13   5   1  234.38   17.70
 -13   5  -1  246.28   15.50
  13  -5  -1  248.58   19.50
  13   5   1  257.87   14.00
 -13   5  -1  224.68   17.20
 -13  -5   1  238.08   13.30
  14  -5   1   18.30   19.60
 -14   5   1   32.80   10.40
  14   5  -1   40.00    7.60
 -14  -5  -1   39.60    8.20
 -14   5   1   48.90    9.50
  14   5  -1   37.40    9.50
 -14   5  -1   35.50    9.10
 -14  -5   1   32.30    7.30
 -14   5  -1   46.00   11.20
  14   5   1   31.60    7.90
 -15   5   1   85.39   10.90
  15   5  -1   69.49   11.10
  15  -5   1   80.19   15.20
 -15   5   1   54.69   12.20
 -15  -5  -1   64.69    9.50
 -15   5  -1   70.09   10.70
 -15   5  -1   69.59   12.80
 -15  -5   1   84.99    9.30
  15  -5  -1   68.59   14.70
  15   5   1   67.39    9.80
 -16   5   1    8.90   11.30
 -16  -5  -1   10.60    8.80
 -16   5   1    0.80    9.30
  16  -5  -1   12.00   14.10
  16   5   1   22.10    9.40
 -16  -5   1   12.00    7.90
 -16   5  -1    4.40   11.40
 -16   5  -1   21.80   11.00
 -17  -5  -1    3.40    8.90
 -17   5   1  -15.60   10.90
 -17   5  -1    5.30   12.50
  17  -5  -1   -8.90   14.10
 -17   5  -1   13.60   10.20
 -17  -5   1   -2.90    8.10
 -18   5   1  131.19   16.30
 -18   5   1  165.58   16.40
 -18  -5  -1  138.89   13.60
 -18  -5   1  147.19   16.30
  18  -5  -1  176.18   20.50
 -18   5  -1  151.68   16.90
 -18   5  -1  139.49   13.90
 -19   5   1   43.20   11.80
 -19   5   1   76.39   14.60
 -19   5  -1   72.39   15.40
  19  -5  -1   69.99   18.60
 -19  -5   1   55.09   11.20
 -19   5  -1   55.19   12.80
 -20   5   1  115.89   14.40
 -20  -5  -1   99.19   14.50
 -20   5   1  106.89   16.10
 -20  -5   1   92.79   13.10
 -21   5   1  -14.40   10.40
 -21  -5  -1    6.00   12.80
 -21   5  -1   30.40   15.50
 -21   5  -1    2.70   14.40
 -22   5   1   59.59   16.90
 -22  -5  -1   38.10   15.10
 -22   5  -1   79.59   16.10
 -22   5  -1   47.00   16.30
 -22  -5   1   47.90   13.60
   0   6   1  934.01   22.70
   0  -6  -1  912.11   22.30
   0   6  -1  871.11   22.10
  -1   6   1  458.45   13.80
  -1  -6  -1  451.45   12.30
   1   6  -1  472.45   12.20
   1  -6  -1  467.05   13.70
  -1   6  -1  488.45   13.80
   1   6   1  459.85   12.80
  -2  -6  -1  453.15   10.90
  -2   6   1  442.86   14.00
   2  -6   1  411.16   13.60
   2  -6  -1  439.56   14.00
   2   6   1  463.95   12.00
   2   6   1  448.96   14.20
  -2   6  -1  444.46   14.20
  -3   6   1  838.22   23.00
   3  -6   1  834.42   22.70
   3  -6  -1  840.42   23.10
   3   6   1  854.21   22.50
   3   6   1  799.12   19.70
  -3   6  -1  895.41   23.30
   4   6  -1    2.40    3.20
  -4   6   1    5.10    4.80
  -4  -6  -1    6.30    3.90
   4  -6   1    4.60    4.90
   4   6   1    5.40    2.10
   4   6   1    4.40    3.60
   4  -6  -1    3.40    5.20
  -4   6  -1    3.60    5.10
   5   6  -1  201.68    8.70
   5  -6   1  203.68   11.50
  -5   6   1  206.58   11.30
  -5  -6  -1  213.98   10.00
  -5   6  -1  213.18   11.60
   5  -6  -1  215.98   11.70
   5   6   1  201.88    9.10
   5   6   1  216.48    6.70
   6   6  -1   30.50    2.10
  -6   6   1   30.60    6.60
   6  -6   1   16.70    6.90
   6   6  -1   20.20    3.90
  -6  -6  -1   23.40    5.30
   6   6   1   24.10    2.70
   6   6   1   21.00    4.50
   6  -6  -1   31.70    7.40
  -6  -6   1   29.00    4.90
  -6   6  -1   22.50    6.80
   7  -6   1  270.87   14.90
  -7   6   1  249.48   13.50
   7   6  -1  244.48    6.70
   7   6  -1  240.88    7.60
   7   6  -1  251.57    9.70
  -7  -6  -1  242.98   11.30
  -7  -6   1  252.27   10.90
  -7   6  -1  236.98   13.70
   7   6   1  244.88    7.80
   7   6   1  254.77   10.60
   7  -6  -1  243.68   14.00
   8   6  -1    7.80    2.30
  -8  -6  -1    8.70    5.20
   8  -6   1    2.90    7.40
  -8   6   1    2.80    6.90
   8   6  -1    6.60    3.40
   8   6  -1   15.10    3.90
   8   6   1   15.30    4.80
  -8   6  -1    4.60    7.30
   8   6   1   14.70    3.20
   8  -6  -1   12.40    7.70
  -8  -6   1    8.60    4.70
   9   6  -1   15.70    4.30
  -9  -6  -1    5.70    5.70
   9   6  -1   19.40    4.40
  -9   6   1   16.40    7.90
   9  -6   1   31.90    9.00
  -9  -6   1   20.00    5.50
   9  -6  -1   30.20    8.80
   9   6   1   10.60    5.20
   9   6   1   17.40    3.80
  -9   6  -1   17.50    8.40
 -10   6   1  191.08   14.00
  10   6  -1  160.08    9.20
  10  -6   1  150.28   15.00
  10   6  -1  156.38    9.60
 -10  -6  -1  157.08   10.80
 -10   6  -1  157.48   14.30
  10   6   1  151.48   10.40
  10  -6  -1  161.18   15.00
 -10  -6   1  169.08   10.50
  11   6  -1    8.30    4.70
 -11   6   1    4.70    8.80
 -11  -6  -1    1.20    6.10
  11   6  -1   10.60    6.00
  11  -6   1  -10.50    8.90
  11  -6  -1   10.90    9.70
 -11   6  -1   -6.50    8.60
 -11   6  -1   -2.20    7.20
  11   6   1    5.60    5.60
 -11  -6   1    6.60    5.60
  12  -6   1  -20.70    9.50
 -12   6   1   -0.70    8.60
 -12  -6  -1   -1.10    6.30
  12   6  -1   -2.00    5.20
  12   6  -1   -3.20    6.30
  12  -6  -1   -1.60   10.20
 -12   6  -1   -2.00    9.10
 -12  -6   1   -5.50    5.70
 -12   6  -1   -1.50    7.40
  12   6   1    7.70    5.90
 -13   6   1   41.30   11.20
 -13  -6  -1   42.80    8.40
  13  -6   1   35.10   11.90
  13   6  -1   44.70    7.10
  13   6  -1   42.80    8.40
 -13   6   1   44.20    9.00
  13   6   1   30.00    7.30
 -13  -6   1   44.10    7.50
 -13   6  -1   37.00    9.10
 -13   6  -1   33.40   11.00
  13  -6  -1   24.40   12.00
 -14  -6  -1   53.89    8.90
 -14   6   1   35.00   11.40
  14   6  -1   55.99    7.90
  14   6  -1   67.19    9.90
  14  -6   1   50.69   13.30
 -14   6   1   51.39    9.60
 -14   6  -1   55.89   12.70
 -14   6  -1   46.10   10.50
  14   6   1   61.99    8.90
 -14  -6   1   44.40    8.20
  14  -6  -1   46.10   13.60
  15   6  -1    4.60    7.30
 -15   6   1   18.60   11.10
 -15   6   1   19.80    9.60
  15  -6   1   24.30   13.50
 -15  -6  -1    3.30    7.90
  15  -6  -1    7.10   12.90
 -15   6  -1   19.50   11.90
  15   6   1    3.30    8.20
 -15   6  -1    7.60   10.30
 -15  -6   1   13.20    7.90
 -16   6   1   12.50   12.10
 -16  -6  -1   19.80    9.20
 -16   6   1   26.00   11.70
  16   6  -1   25.80    8.40
  16   6   1   17.70    8.70
  16  -6  -1   17.70   14.50
 -16   6  -1   21.60    9.70
 -16   6  -1   29.50   13.30
 -16  -6   1   17.40    8.40
 -17   6   1   -1.60   12.60
 -17   6   1   10.30   10.20
 -17  -6  -1    6.00    9.50
  17  -6  -1   -9.60   14.80
 -17   6  -1   -1.40   10.50
 -17  -6   1    2.90    8.80
 -17   6  -1   12.60   12.70
  17   6   1   20.80    9.80
 -18   6   1   26.80   10.70
 -18   6   1   28.90   14.00
 -18  -6  -1   17.70   11.00
 -18  -6   1   20.40    9.70
 -18   6  -1   45.60   11.80
 -18   6  -1   32.20   13.80
  18  -6  -1   22.00   16.00
 -19   6   1   12.70   16.10
 -19   6   1   23.40   11.70
 -19  -6  -1   10.20   13.40
  19  -6  -1   28.60   18.60
 -19   6  -1    5.90   15.30
 -19   6  -1   -3.70   10.80
 -19  -6   1   11.20   10.20
 -20   6   1    9.70   14.30
 -20   6   1  -15.90   10.70
 -20  -6  -1   -1.50   11.90
 -20   6  -1    9.80   15.40
 -20  -6   1   16.70   11.20
 -21  -6  -1   11.10   13.10
 -21   6   1   28.00   15.20
 -21   6  -1   10.00   14.00
 -21   6  -1   24.10   15.90
 -22   6   1   26.60   13.60
 -22   6   1   70.69   16.90
 -22  -6  -1   14.60   15.10
 -22   6  -1   22.80   15.40
 -22  -6   1   30.80   13.60
 -22   6  -1   25.60   17.10
   0   7   1   -2.50    3.30
   0   7  -1   -5.60    3.20
   0  -7  -1   -0.10    3.40
  -1   7   1  638.94   18.10
  -1  -7  -1  625.44   16.30
   1   7  -1  629.04   16.50
   1  -7  -1  641.34   17.90
   1   7   1  652.13   17.10
  -1   7  -1  660.73   18.20
  -2  -7  -1 1078.19   25.40
   2  -7   1 1136.59   28.40
  -2   7   1 1155.98   29.00
   2   7  -1 1146.69   25.90
   2   7   1 1111.69   26.70
   2  -7  -1 1103.49   28.80
  -2   7  -1 1170.18   29.10
   3  -7   1  885.11   24.40
  -3   7   1  881.81   24.80
   3  -7  -1  932.81   25.00
  -3   7  -1  898.11   25.10
   3   7   1  923.51   24.50
   3   7   1  908.11   21.60
   4  -7   1  629.24   20.30
   4   7  -1  678.13   18.90
  -4   7   1  662.93   20.40
   4  -7  -1  608.84   20.10
   4   7   1  650.03   19.00
   4   7   1  637.44   16.00
  -4   7  -1  691.53   20.80
   5   7  -1   72.49    7.30
  -5   7   1   58.39    7.80
   5  -7   1   63.29    8.10
  -5   7  -1   59.49    8.10
   5  -7  -1   56.89    8.10
   5   7   1   71.29    7.80
   5   7   1   65.09    4.40
  -6   7   1  657.23   22.00
  -6  -7  -1  648.14   20.00
   6  -7   1  645.64   21.90
   6   7  -1  655.03   18.60
  -6   7  -1  648.84   22.00
   6  -7  -1  685.43   22.40
   6   7   1  668.63   16.10
   6   7   1  640.64   19.20
  -7   7   1  653.43   22.30
   7   7  -1  646.44   18.30
   7   7  -1  623.04   14.90
   7  -7   1  659.73   22.70
  -7  -7  -1  648.34   20.10
   7   7  -1  626.64   15.30
   7  -7  -1  655.43   22.80
  -7   7  -1  664.43   22.60
   7   7   1  654.53   19.20
   7   7   1  631.84   16.00
   8   7  -1    7.10    4.00
   8  -7   1    5.90    7.90
  -8  -7  -1    3.80    5.50
   8   7  -1    0.20    2.00
   8   7  -1    0.00    2.90
  -8   7   1    8.80    7.70
  -8   7  -1   -3.40    7.40
   8  -7  -1   -7.10    7.40
  -8  -7   1    1.30    5.20
   8   7   1    0.90    4.60
   8   7   1   -1.40    2.70
   9  -7   1 2303.67   59.29
   9   7  -1 2331.67   53.89
   9   7  -1 2281.77   52.49
  -9  -7  -1 2369.06   56.29
  -9   7   1 2451.65   59.29
   9   7  -1 2258.17   51.39
   9   7   1 2316.17   52.19
   9   7   1 2333.87   54.79
   9  -7  -1 2349.86   59.59
  -9  -7   1 2299.97   55.19
  -9   7  -1 2442.26   59.49
  10   7  -1  321.67   12.50
  10   7  -1  338.37   12.30
  10  -7   1  357.66   19.80
 -10  -7  -1  351.16   15.40
 -10   7   1  327.47   17.60
  10  -7  -1  330.77   19.10
  10   7   1  305.67   13.40
  10   7   1  338.27   11.30
 -10  -7   1  322.37   14.20
 -10   7  -1  309.07   18.00
  11   7  -1   25.70    5.70
 -11  -7  -1   18.60    7.50
  11   7  -1   27.40    6.00
 -11   7   1   21.60    9.40
  11  -7   1   26.00   10.80
  11  -7  -1   39.90   11.00
  11   7   1   22.00    6.20
 -11   7  -1   24.80   10.10
 -11  -7   1   18.00    6.30
 -12  -7  -1  844.52   26.30
  12  -7   1  763.92   30.50
  12   7  -1  843.12   23.70
 -12   7   1  814.32   29.80
  12   7  -1  812.12   24.10
 -12  -7   1  816.82   25.30
  12  -7  -1  853.91   31.30
 -12   7  -1  822.12   27.80
 -12   7  -1  817.02   29.60
  12   7   1  837.52   24.70
 -13  -7  -1  311.27   17.00
  13   7  -1  296.07   14.20
 -13   7   1  298.27   19.50
  13  -7   1  311.47   26.40
 -13   7  -1  320.77   18.20
 -13   7  -1  310.47   21.30
 -13  -7   1  307.87   16.00
  13   7   1  303.47   15.10
  14   7  -1   54.89    8.00
  14  -7   1   51.89   14.20
 -14  -7  -1   41.00    9.00
 -14   7   1   43.70   12.70
 -14   7   1   43.80   10.30
 -14   7  -1   53.59   10.50
  14   7   1   37.90    8.10
 -14   7  -1   37.20   12.80
 -14  -7   1   51.79    8.80
  14  -7  -1   34.00   13.00
 -15   7   1  199.58   20.00
 -15  -7  -1  206.98   16.30
  15  -7   1  166.98   18.80
  15   7  -1  172.08   14.10
 -15   7   1  196.38   17.90
 -15   7  -1  192.28   18.60
  15  -7  -1  186.18   19.60
  15   7   1  213.78   15.00
 -15   7  -1  198.28   21.50
 -15  -7   1  207.38   15.80
 -16  -7  -1   30.60    9.90
  16   7  -1   20.30    8.40
 -16   7   1   23.10   12.50
 -16   7   1   28.90   11.10
  16   7   1   23.90    9.20
 -16   7  -1   17.60   10.50
 -16   7  -1   34.00   14.10
  16  -7  -1   29.20   15.30
 -16  -7   1   26.90    9.10
 -17   7   1  -11.70   12.00
 -17   7   1   -6.20   10.90
 -17  -7  -1    2.30    9.90
  17  -7  -1   -6.90   14.50
 -17  -7   1    9.30    9.10
 -17   7  -1   -4.10    9.90
  17   7   1   -7.00    8.80
 -17   7  -1   12.70   14.20
 -18   7   1  104.69   13.90
 -18  -7  -1   84.09   13.00
 -18   7  -1  117.09   17.70
 -18  -7   1  111.39   12.80
  18  -7  -1  129.49   20.30
 -18   7  -1   92.39   14.40
  18   7   1   91.09   12.40
 -19   7   1   84.49   13.30
 -19   7   1   59.09   16.30
 -19  -7  -1   47.50   13.50
 -19   7  -1   66.59   16.90
  19  -7  -1   87.19   20.50
 -19  -7   1   60.79   12.00
 -20   7   1  136.39   18.70
 -20  -7  -1  152.08   16.50
 -20   7  -1   98.29   16.80
 -20   7  -1  122.19   18.90
 -20  -7   1  165.78   15.50
 -21   7   1  -21.50   13.40
 -21   7   1   28.20   15.90
 -21  -7  -1   21.70   14.10
 -21   7  -1  -17.90   14.90
 -21   7  -1  -16.60   12.90
 -22  -7  -1   44.80   15.70
 -22   7   1   47.20   17.10
 -22   7   1   15.20   15.00
 -22   7  -1   40.10   18.10
 -22   7  -1   21.70   16.50
 -22  -7   1   38.60   13.60
   0  -8  -1   15.70    4.20
   0   8  -1   18.60    4.40
   0   8   1   14.50    4.50
  -1  -8  -1   -0.40    3.10
  -1   8   1   -5.00    4.10
   1   8  -1    5.30    3.40
   1   8   1    0.00    3.60
   1  -8  -1    0.90    4.20
  -1   8  -1    2.70    4.10
   2   8  -1   60.49    5.00
  -2   8   1   72.09    7.20
  -2  -8  -1   58.99    4.20
   2  -8  -1   60.49    6.80
  -2   8  -1   71.29    7.10
   2   8   1   65.59    5.90
   3   8  -1   34.80    4.00
   3  -8   1   37.90    6.20
  -3   8   1   44.20    6.80
   3  -8  -1   40.00    6.80
   3   8   1   40.20    6.10
   3   8   1   40.80    4.00
  -3   8  -1   20.00    6.20
  -4   8   1  334.57   14.90
   4   8  -1  333.57   12.80
   4  -8   1  315.37   14.60
   4   8   1  348.67   10.20
   4  -8  -1  332.37   14.50
  -4   8  -1  329.77   14.70
   4   8   1  320.87   13.20
  -5   8   1  705.13   22.80
   5   8  -1  711.43   20.40
   5  -8   1  722.53   22.80
   5   8  -1  681.13   15.50
   5   8   1  725.83   17.60
  -5   8  -1  707.13   22.90
   5   8   1  689.13   20.70
   5  -8  -1  704.23   23.00
   6  -8   1  569.94   21.00
   6   8  -1  597.44   17.80
  -6   8   1  607.34   21.20
   6   8  -1  599.54   13.30
   6   8   1  580.14   15.10
  -6   8  -1  601.34   21.30
   6  -8  -1  570.54   21.30
   6   8   1  626.84   18.90
   7  -8   1   60.09    9.50
   7   8  -1   54.69    3.70
   7   8  -1   59.09    4.50
   7   8  -1   43.80    5.60
  -7  -8  -1   50.99    7.50
  -7   8   1   68.89    9.30
   7   8   1   51.09    4.80
   7   8   1   45.50    6.00
  -7   8  -1   61.79    9.20
   7  -8  -1   58.99    9.60
   8  -8   1 1432.36   38.60
  -8  -8  -1 1326.17   35.70
  -8   8   1 1322.87   37.80
   8   8  -1 1329.57   29.70
   8   8  -1 1342.77   33.30
   8   8  -1 1325.97   30.40
   8   8   1 1314.77   34.00
  -8   8  -1 1372.36   38.40
   8   8   1 1300.37   30.70
   8  -8  -1 1283.17   38.00
  -9  -8  -1   68.69    8.40
   9   8  -1   73.69    8.00
   9   8  -1   69.89    4.50
   9   8  -1   72.29    6.30
  -9   8   1   66.49   10.70
   9  -8   1   79.79   11.00
   9   8   1   70.69    5.70
   9  -8  -1   65.09   11.20
  -9   8  -1   82.79   11.10
   9   8   1   63.79    6.90
  10   8  -1  191.28    7.50
 -10  -8  -1  192.88   13.50
  10  -8   1  205.38   16.80
 -10   8   1  199.18   15.60
  10   8  -1  194.88   10.50
  10  -8  -1  167.78   16.50
 -10   8  -1  206.68   17.30
  10   8   1  189.88    8.40
  10   8   1  198.48   11.70
 -10  -8   1  194.28   12.60
  11   8  -1  581.24   18.00
 -11  -8  -1  575.54   21.30
 -11   8   1  548.05   23.80
  11  -8   1  530.05   24.60
 -11   8  -1  544.65   24.10
  11   8   1  558.54   19.00
  11   8   1  539.05   16.30
  11  -8  -1  532.75   24.80
 -11  -8   1  555.04   19.90
  12   8  -1   11.90    5.90
 -12  -8  -1    1.70    7.90
 -12   8   1    9.80   10.20
  12  -8   1    0.90   10.80
 -12   8  -1   -0.40   10.30
 -12  -8   1   -3.10    6.60
  12   8   1    1.60    6.50
  12  -8  -1   -2.60   10.40
 -13  -8  -1   55.79   10.00
  13  -8   1   77.39   13.90
  13   8  -1   66.89    7.80
 -13   8   1   88.59   13.60
  13  -8  -1   94.29   14.80
 -13  -8   1   72.49    9.30
 -13   8  -1   62.49   11.00
 -13   8  -1   72.49   14.00
  13   8   1   64.09    8.20
  14   8  -1  500.65   18.70
  14  -8   1  504.95   27.30
 -14   8   1  517.05   22.90
 -14   8   1  476.65   24.70
 -14  -8  -1  485.65   21.50
 -14  -8   1  529.45   20.70
 -14   8  -1  492.95   26.80
  14  -8  -1  470.65   27.20
 -14   8  -1  477.85   23.60
  14   8   1  524.55   20.00
 -15   8   1  179.38   17.10
  15   8  -1  163.98   13.70
  15  -8   1  149.49   18.20
 -15  -8  -1  165.38   16.70
 -15   8   1  142.29   16.20
 -15   8  -1  137.79   14.50
  15  -8  -1  146.19   18.70
  15   8   1  185.88   15.00
 -15  -8   1  135.49   15.30
 -15   8  -1  149.99   17.50
 -16  -8  -1  101.59   13.00
 -16   8   1   86.59   12.80
  16   8  -1   98.49   10.20
 -16   8   1   94.49   16.20
 -16  -8   1   90.69   11.40
  16   8   1  109.89   11.60
 -16   8  -1  105.49   16.20
  16  -8  -1  115.79   18.40
 -16   8  -1  119.69   14.40
 -17   8   1   11.80   10.70
 -17  -8  -1   33.30   11.50
  17   8  -1   13.60    8.60
 -17   8  -1    9.20   14.00
 -17   8  -1   -3.30   11.60
  17  -8  -1   37.10   16.30
 -17  -8   1   10.60    9.50
  17   8   1   18.90    9.50
 -18  -8  -1   96.49   14.10
 -18   8   1  107.99   15.00
 -18   8   1   89.89   16.20
 -18   8  -1  104.69   17.30
  18   8   1  105.89   12.70
  18  -8  -1  116.79   20.90
 -18  -8   1  112.49   13.30
 -19   8   1   -7.80   15.40
 -19   8   1   23.60   15.00
 -19  -8  -1    2.10   12.70
  19  -8  -1   45.20   19.50
  19   8   1   21.40   11.30
 -19   8  -1   18.10   14.80
 -19  -8   1   34.30   11.50
 -20   8   1    4.20   15.40
 -20  -8  -1   19.30   13.40
 -20   8  -1  -18.80   15.70
 -20   8  -1    4.70   12.60
 -20  -8   1   25.90   12.20
 -21   8   1   92.89   18.30
 -21  -8  -1   74.79   15.70
 -21   8  -1   51.99   16.50
 -21   8  -1   63.09   19.60
 -22   8   1  -15.70   14.50
 -22  -8  -1   53.29   15.60
 -22   8   1   21.20   16.40
 -22   8  -1  -11.50   15.90
 -22   8  -1   40.30   18.70
 -22  -8   1   22.40   13.00
   0   9  -1    1.60    4.50
   0  -9  -1   -2.40    4.10
   0   9   1   -1.70    4.60
   1   9  -1    2.90    4.00
  -1   9   1    3.30    5.40
  -1  -9  -1    5.00    3.60
  -1   9  -1   -1.30    5.00
   1  -9  -1   -2.40    4.60
   1   9   1    3.90    4.30
  -2   9   1  157.08   10.40
   2   9  -1  147.49    7.60
  -2   9  -1  153.88   11.00
   2  -9  -1  141.59   10.40
   2   9   1  156.78    8.30
   3   9  -1  530.35   14.30
   3  -9   1  505.15   17.60
  -3   9   1  537.75   18.60
   3   9   1  553.84   15.30
  -3   9  -1  528.95   18.60
   3   9   1  547.25   18.60
   3  -9  -1  530.75   18.30
  -4   9   1  156.98   11.80
   4   9  -1  160.68    6.30
   4  -9   1  146.29   11.80
   4   9  -1  172.88   10.60
   4  -9  -1  156.88   11.70
   4   9   1  169.28    7.50
  -4   9  -1  153.18   11.90
   4   9   1  170.68   10.90
  -5   9   1  127.09   11.70
   5  -9   1  119.39   11.40
   5   9  -1  120.59   10.10
   5   9  -1  124.49    5.00
  -5   9  -1  118.39   11.70
   5   9   1  137.49    6.60
   5   9   1  136.49   10.10
   5  -9  -1  138.09   12.10
  -6   9   1  206.68   14.00
   6   9  -1  209.88   11.10
   6  -9   1  186.48   13.70
  -6   9  -1  210.58   14.10
   6   9   1  215.68    7.90
   6   9   1  208.88   12.00
   6  -9  -1  204.18   14.20
   7  -9   1  164.78   14.00
   7   9  -1  145.19    5.00
  -7   9   1  126.79   13.10
   7   9  -1  143.09    9.20
   7   9   1  124.29    6.60
   7  -9  -1  121.39   12.20
   7   9   1  149.59   10.70
  -7   9  -1  155.78   13.70
   8   9  -1    0.60    2.20
   8   9  -1    7.10    4.90
   8  -9   1   -7.00    8.20
  -8   9   1    8.60    8.40
  -8   9  -1   -2.60    7.90
   8   9   1    0.90    5.50
   8   9   1    0.50    3.00
   8  -9  -1    7.80    8.80
   9  -9   1  208.78   16.60
  -9  -9  -1  211.68   13.50
  -9   9   1  196.18   16.80
   9   9  -1  213.28    6.90
   9   9  -1  227.68   11.20
   9   9   1  204.38   12.00
   9   9   1  207.28    8.00
   9  -9  -1  175.68   16.50
  -9   9  -1  199.78   16.20
 -10   9   1   12.80    9.60
  10   9  -1   12.30    3.10
 -10  -9  -1   13.70    7.70
  10  -9   1   24.10   10.60
  10   9  -1   15.70    5.50
  10   9   1   11.80    3.80
 -10   9  -1   12.40   10.00
  10   9   1   18.10    6.10
  10  -9  -1   17.00   10.60
  11   9  -1    5.30    3.70
  11   9  -1    2.20    5.30
  11  -9   1    5.20   10.80
 -11   9   1    6.50   10.10
 -11  -9  -1   -7.30    7.80
  11  -9  -1    3.80   11.00
 -11   9  -1    2.90   10.10
  11   9   1    6.00    6.10
  11   9   1    3.00    4.20
  12   9  -1  122.89   10.40
  12  -9   1   88.39   14.80
 -12  -9  -1  143.29   14.60
 -12   9   1  111.69   14.30
 -12  -9   1   86.39    9.80
  12  -9  -1   91.49   16.90
  12   9   1  138.79   11.90
 -12   9  -1   95.89   14.10
  13   9  -1  143.09   11.80
 -13  -9  -1  124.89   12.00
  13  -9   1  112.99   15.40
 -13   9   1  127.29   15.80
 -13  -9   1  143.99   14.10
 -13   9  -1  158.88   16.70
  13  -9  -1  126.79   16.80
  13   9   1  125.19   13.00
 -14   9   1   83.69   14.60
 -14  -9  -1   83.29   11.80
  14   9  -1   77.89    8.90
  14   9   1   73.19    9.40
 -14   9  -1   82.99   15.50
 -14   9  -1   63.29   12.40
  14  -9  -1   92.69   15.30
 -14  -9   1   75.09   10.80
  15   9  -1   -1.70    7.10
 -15  -9  -1    1.90    9.00
 -15   9   1   17.30   11.80
 -15   9   1   19.70   13.30
 -15  -9   1    8.70    8.60
 -15   9  -1    1.90   12.90
 -15   9  -1   14.50   10.80
  15   9   1    2.20    7.80
  15  -9  -1   -6.00   13.60
 -16  -9  -1   56.19   11.70
 -16   9   1   50.39   18.30
 -16   9   1   54.39   12.90
  16   9  -1   51.89    9.20
  16   9   1   43.20    9.50
 -16  -9   1   47.80   10.70
 -16   9  -1   49.70   15.30
  16  -9  -1   53.29   16.50
 -16   9  -1   61.19   13.80
 -17   9   1   18.80   13.90
 -17   9   1   12.60   12.50
 -17  -9  -1   13.70   10.80
  17   9  -1   13.50    8.80
  17   9   1   18.30    9.50
 -17   9  -1   12.30   14.20
 -17   9  -1   -3.50   10.10
 -17  -9   1   15.10   10.00
  17  -9  -1   30.90   17.20
 -18   9   1    4.80   15.30
  18   9  -1   -3.80    8.80
 -18   9   1  -10.10   10.00
 -18   9  -1   19.40   14.70
 -18  -9   1    8.10   10.70
  18  -9  -1   19.90   17.40
  18   9   1   -3.40   10.00
 -19  -9  -1   30.30   13.40
 -19   9   1   14.40   15.80
  19  -9  -1   17.20   19.00
  19   9   1   21.80   11.00
 -19   9  -1  -14.00   13.20
 -19   9  -1   19.20   16.20
 -19  -9   1   15.60   11.60
 -20  -9  -1   21.90   13.50
 -20   9   1    7.70   13.30
 -20   9   1    4.00   16.50
 -20   9  -1    1.20   16.70
 -20  -9   1    1.70   12.20
 -20   9  -1   -6.50   13.60
 -21   9   1   40.80   17.90
 -21   9   1    7.40   13.80
 -21  -9  -1   21.70   15.00
 -21   9  -1   14.60   16.90
 -21   9  -1    1.30   15.60
   0  10   1 3527.65   80.09
   0  10  -1 3549.64   79.89
   0 -10  -1 3512.35   78.89
   1  10  -1   79.29    8.00
  -1  10   1   81.69    8.90
  -1 -10  -1   71.69    6.70
   1 -10  -1   80.69    7.70
  -1  10  -1   79.89    8.20
   1  10   1   72.29    7.90
   2  10  -1 2567.64   58.39
  -2  10   1 2614.44   61.39
  -2  10  -1 2595.44   61.29
   2 -10  -1 2544.35   60.59
   2  10   1 2569.04   58.89
  -3  10   1  752.32   23.50
   3  10  -1  746.23   19.50
   3  10   1  757.52   20.20
   3 -10  -1  720.53   23.40
  -3  10  -1  747.03   23.50
   3  10   1  761.02   24.10
   4 -10   1    9.70    6.80
  -4  10   1   13.60    7.40
   4  10  -1   11.40    3.30
   4  10  -1    6.80    5.90
   4  10   1   15.20    4.20
   4 -10  -1    9.60    7.20
  -4  10  -1   21.10    7.50
   4  10   1    7.50    5.90
   5  10  -1 1067.79   29.30
  -5  10   1 1051.49   31.00
   5 -10   1  998.00   30.10
   5  10  -1 1023.80   24.30
   5 -10  -1 1051.59   30.90
  -5  10  -1 1025.10   31.30
   5  10   1 1048.30   25.50
   5  10   1 1059.39   29.50
   6  10  -1  283.17   13.50
  -6  10   1  263.27   15.70
   6 -10   1  276.87   15.60
   6  10  -1  264.37    8.20
   6  10   1  269.77   13.40
  -6  10  -1  268.67   15.90
   6 -10  -1  283.77   17.00
   6  10   1  282.97    9.70
  -7  10   1  507.15   21.50
   7  10  -1  512.85   12.80
   7  10  -1  497.75   17.40
   7 -10   1  514.85   21.40
   7  10   1  511.05   18.00
   7 -10  -1  525.25   21.90
  -7  10  -1  498.15   21.50
   7  10   1  522.85   14.20
   8  10  -1 1833.32   41.00
   8 -10   1 1857.41   50.09
   8  10  -1 1814.32   45.50
  -8  10   1 1828.42   49.90
   8  10   1 1886.11   46.50
  -8  10  -1 1912.11   50.79
   8  10   1 1871.01   42.20
   8 -10  -1 1876.91   50.79
   9  10  -1   36.90    4.20
  -9  10   1   32.70   10.30
   9  10  -1   33.60    6.40
   9 -10   1   42.30   10.80
  -9  10  -1   44.10   10.90
   9 -10  -1   23.00   10.40
   9  10   1   37.10    6.90
   9  10   1   39.00    4.40
  10 -10   1 1055.59   35.50
  10  10  -1 1095.29   29.30
 -10  10   1 1027.20   34.60
  10  10  -1 1064.29   25.00
 -10  10  -1 1107.59   35.70
  10  10   1 1093.59   30.20
  10 -10  -1 1058.69   35.80
  10  10   1 1065.09   26.00
  11  10  -1  665.03   17.50
 -11  10   1  681.33   27.60
  11 -10   1  637.74   31.70
 -11 -10  -1  657.53   24.30
  11  10  -1  697.93   21.40
  11  10   1  680.83   18.50
  11 -10  -1  671.63   32.70
  11  10   1  681.53   22.50
 -11  10  -1  712.33   28.40
  12 -10   1  253.57   21.20
 -12  10   1  244.98   20.00
  12  10  -1  249.58   13.40
 -12 -10  -1  235.68   17.50
 -12  10  -1  236.18   21.50
  12  10   1  224.58   14.20
  12 -10  -1  229.08   20.80
  12  10   1  241.98   11.90
  13  10  -1  334.37   15.30
 -13 -10  -1  327.47   19.70
 -13  10   1  313.07   23.70
  13  10   1  332.47   16.20
 -13  10  -1  317.07   23.00
  14  10  -1  165.58   12.90
 -14 -10  -1  156.48   17.10
 -14  10   1  126.39   16.70
 -14  10  -1  177.08   18.30
  14  10   1  170.48   14.50
 -15 -10  -1   15.10   10.30
 -15  10   1  -13.30   15.00
  15  10  -1    8.90    7.40
 -15  10  -1  -16.00   13.00
 -15  10  -1   11.30   11.50
  15  10   1   10.20    8.20
 -16 -10  -1  128.49   14.10
 -16  10   1  101.59   16.50
 -16  10   1   88.69   14.90
  16  10  -1   85.79   10.50
  16  10   1  104.29   11.40
 -16  10  -1  105.19   15.10
 -16  10  -1   75.89   16.50
  16 -10  -1   48.60   15.60
 -17 -10  -1  -10.70   11.00
 -17  10   1    7.70   11.10
 -17  10   1   -2.70   14.90
  17  10  -1    1.40    8.40
  17  10   1   -8.50    9.10
 -17  10  -1  -19.10   14.20
  17 -10  -1   15.60   16.60
  18  10  -1   97.99   11.80
 -18 -10  -1  142.89   16.50
 -18  10   1  107.99   18.40
 -18  10  -1   98.79   16.20
 -18  10  -1  134.49   19.70
  18  10   1  115.69   13.10
  18 -10  -1  165.48   23.30
 -19  10   1   36.90   14.20
 -19  10   1   -7.50   15.00
  19  10  -1   26.90   10.30
 -19 -10  -1    6.80   13.60
 -19  10  -1    1.90   14.70
  19  10   1   40.60   11.50
 -19  10  -1   37.60   17.30
 -20  10   1   18.80   17.60
 -20  10   1    4.40   13.80
 -20 -10  -1   -3.50   13.80
 -20  10  -1    8.90   15.10
  20  10   1  -13.10   11.80
 -20  10  -1    3.90   18.60
 -21 -10  -1   56.19   16.60
 -21  10   1   73.99   17.20
 -21  10   1   74.49   19.90
 -21  10  -1   52.09   19.80
 -21  10  -1  102.49   18.70
   0  11  -1   -7.40    5.20
   0 -11  -1    2.30    4.90
   0  11   1    1.70    5.40
  -1  11   1  668.43   21.30
   1  11  -1  673.53   19.90
  -1 -11  -1  646.64   18.30
   1  11   1  676.33   20.30
   1 -11  -1  687.83   20.70
  -1  11  -1  674.83   21.50
   2  11  -1  419.86   14.20
  -2  11   1  412.66   17.10
  -2  11  -1  437.16   16.90
   2 -11  -1  415.36   16.60
   2  11   1  406.66   14.50
  -3  11   1  418.66   17.60
   3  11  -1  429.46   13.70
   3 -11  -1  443.46   17.90
   3  11   1  428.16   14.30
   3  11   1  412.76   17.80
  -3  11  -1  432.76   17.60
   4  11  -1  871.01   22.00
   4  11  -1  875.21   26.50
  -4  11   1  859.41   27.30
   4 -11  -1  864.71   26.90
   4  11   1  858.81   22.80
  -4  11  -1  911.01   27.60
   4  11   1  839.72   26.60
   5 -11   1  133.89   12.40
   5  11  -1  121.39   11.80
  -5  11   1  118.09   12.90
   5  11  -1  125.79    6.70
  -5  11  -1  106.99   11.20
   5  11   1  128.69    7.80
   5 -11  -1  110.99   12.70
   5  11   1  140.19   12.50
   6  11  -1  492.65   18.70
   6 -11   1  487.25   21.00
  -6  11   1  453.15   20.50
   6  11  -1  497.35   13.20
   6  11   1  495.65   14.40
   6 -11  -1  505.55   21.10
   6  11   1  460.45   18.20
  -6  11  -1  496.35   21.10
   7  11  -1   18.70    6.30
  -7  11   1  -11.20    8.30
   7  11  -1   14.00    3.10
   7 -11   1    8.00    9.10
   7  11   1   14.20    7.00
  -7  11  -1   32.80    9.80
   7 -11  -1   25.30   10.10
   7  11   1    7.10    3.80
  -8  11   1  159.18   15.80
   8  11  -1  163.18   11.00
   8  11  -1  149.79    6.40
   8 -11   1  139.69   15.40
  -8  11  -1  167.78   16.00
   8 -11  -1  138.19   14.40
   8  11   1  136.89   11.40
   8  11   1  144.89    7.80
   9 -11   1   47.90   11.60
  -9  11   1   64.89   12.10
   9  11  -1   47.00    4.80
   9  11  -1   42.30    7.20
  -9  11  -1   55.19   11.40
   9  11   1   47.30    8.00
   9 -11  -1   54.29   12.10
   9  11   1   51.59    5.00
  10 -11   1  142.49   15.60
 -10  11   1  122.19   14.50
  10  11  -1  147.19    6.60
  10  11  -1  130.19   11.30
 -10  11  -1  121.49   14.60
  10 -11  -1  143.39   15.70
  10  11   1  142.89    7.70
  10  11   1  136.19   13.00
 -11  11   1   64.89   13.30
  11  11  -1   64.59    7.90
  11  11  -1   57.49    5.70
  11 -11   1   59.69   13.60
 -11  11  -1   62.39   12.90
  11  11   1   62.09    5.60
  11  11   1   62.19    8.80
  11 -11  -1   45.00   13.40
  12 -11   1  187.58   20.40
 -12  11   1  172.78   17.00
  12  11  -1  171.98    8.20
  12  11  -1  168.98   12.50
 -12  11  -1  150.88   17.20
  12 -11  -1  134.69   17.10
  12  11   1  165.48    9.30
  12  11   1  155.38   13.60
 -13  11   1   -7.90   11.90
  13  11  -1    1.20    6.50
  13  11   1  -11.00    7.00
 -13  11  -1  -20.00   12.30
  13  11   1   -0.50    5.10
 -14 -11  -1   27.40   10.70
  14  11  -1   28.20    7.70
  14  11   1   33.00    8.90
 -14  11  -1    6.90   13.90
 -15 -11  -1   98.29   13.50
 -15  11   1   94.29   16.70
  15  11  -1   83.19    9.70
 -15  11  -1   80.69   14.30
  15  11   1   79.19   10.40
 -15  11  -1   69.19   17.00
 -16 -11  -1   16.60   11.60
 -16  11   1   -2.30   14.10
  16  11  -1   -7.50    8.00
 -16  11   1    5.90   11.30
 -16  11  -1   -7.70   15.00
  16  11   1   19.90    9.50
  17  11  -1  157.98   15.20
 -17  11   1  137.89   20.40
 -17  11  -1  149.29   20.00
  17  11   1  136.09   13.40
  17 -11  -1  163.48   22.00
 -18  11   1   60.79   15.90
  18  11  -1   23.20    9.70
 -18 -11  -1   19.50   13.50
 -18  11   1   71.19   17.50
 -18  11  -1   23.90   14.80
  18  11   1   22.20   10.80
 -18  11  -1   18.30   16.80
  18 -11  -1   35.90   20.70
 -19  11   1    6.00   15.60
  19  11  -1    2.20    9.90
 -19 -11  -1   44.80   14.20
 -19  11   1    3.50   17.00
 -19  11  -1   33.90   18.20
 -19  11  -1  -17.90   15.70
  19  11   1   19.90   11.40
 -20  11   1   67.49   21.00
 -20  11   1   32.90   15.60
 -20  11  -1   58.69   20.80
  20  11   1   33.30   13.10
 -20  11  -1   20.00   16.10
 -21  11   1   25.10   20.60
 -21  11   1   27.90   16.10
 -21  11  -1  -22.30   19.60
  21  11   1   24.30   13.20
 -21  11  -1   -2.80   17.40
   0  12   1   91.69   10.10
   0 -12  -1   85.89    8.80
   0  12  -1   83.99    8.70
  -1  12   1    9.00    6.60
   1  12  -1   14.20    5.60
  -1  12  -1   17.40    7.20
   1 -12  -1   27.10    6.90
   1  12   1   23.10    6.40
  -2  12   1  157.68   12.20
   2  12  -1  155.58    9.90
   2  12   1  165.18   10.50
   2 -12  -1  168.68   12.10
  -2  12  -1  170.88   12.40
  -3  12   1   10.70    7.60
   3  12  -1    7.00    4.70
   3 -12  -1   18.60    7.40
   3  12   1    8.60    7.20
  -3  12  -1    6.80    7.50
   3  12   1    0.60    4.70
  -4  12   1   29.80    8.80
   4  12  -1   25.50    7.70
   4  12  -1   43.70    5.40
   4  12   1   34.70    5.40
   4 -12  -1   41.10    9.00
   4  12   1   41.50    8.10
  -4  12  -1   38.40    9.00
  -5  12   1    7.50    8.70
   5  12  -1   12.50    4.10
   5  12  -1    6.80    7.40
   5  12   1   13.60    4.60
   5  12   1    4.90    6.80
  -5  12  -1    8.20    8.60
   5 -12  -1    7.00    8.00
  -6  12   1    2.80    8.70
   6 -12   1   11.80    8.70
   6  12  -1    3.50    3.50
   6  12  -1   13.50    6.80
   6  12   1    8.50    4.40
   6  12   1   11.90    7.50
  -6  12  -1   19.00    9.60
   6 -12  -1    5.20    8.60
   7 -12   1  302.97   19.10
  -7  12   1  283.67   18.50
   7  12  -1  318.17   14.90
   7  12  -1  299.67    9.80
   7  12   1  291.17   15.30
   7 -12  -1  280.77   18.50
   7  12   1  294.07   11.00
  -7  12  -1  288.87   18.50
   8  12  -1   14.40    3.50
  -8  12   1    0.90    9.80
   8  12  -1   27.90    7.10
   8 -12   1   14.80   10.00
  -8  12  -1   12.40   10.50
   8  12   1   17.50    7.10
   8  12   1   10.90    4.20
   8 -12  -1   11.20   10.70
  -9  12   1   79.29   13.30
   9 -12   1   70.39   12.60
   9  12  -1   71.79    5.70
   9  12  -1   72.99    8.70
   9  12   1   66.79    6.80
  -9  12  -1   82.89   12.90
   9  12   1   58.69    8.50
   9 -12  -1   65.79   13.10
  10  12  -1    0.10    3.20
  10  12  -1    6.10    7.00
 -10  12   1   11.90   10.70
  10  12   1    1.60    3.90
 -10  12  -1   -9.30   10.50
  10  12   1   -4.70    6.70
  11  12  -1  238.18   13.90
 -11  12   1  224.18   21.30
  11 -12   1  250.17   21.60
  11  12  -1  223.08    8.70
  11  12   1  239.08   14.30
 -11  12  -1  238.18   20.90
  11 -12  -1  232.68   21.60
  11  12   1  233.68   10.00
 -12  12   1   -7.50   11.40
  12  12  -1    7.10    7.10
  12  12  -1    7.70    4.00
 -12  12  -1   -1.80   12.00
  12  12   1    7.60    4.90
  12  12   1   11.50    7.90
  12 -12  -1   -5.20   13.10
  13  12  -1   -4.50    6.90
  13  12  -1    2.20    4.70
  13  12   1    2.20    8.00
 -13  12  -1  -22.60   15.30
  13  12   1    4.10    5.20
 -14  12   1   36.20   14.70
  14  12  -1   40.90    8.50
 -14  12  -1   26.30   14.40
  14  12   1   42.70    9.20
  15  12  -1   18.60    8.50
 -15  12   1   15.30   15.00
 -15  12  -1   22.00   15.40
  15  12   1   15.60    9.30
  16  12  -1   17.80    8.80
 -16  12   1   36.70   15.50
  16 -12  -1   36.90   20.40
 -16  12  -1   14.40   16.40
  16  12   1   32.30    9.70
  17  12  -1   -2.00    9.00
 -17  12   1   -5.30   13.50
 -17  12   1  -18.30   15.50
  17  12   1    3.90    9.80
  17 -12  -1    9.50   17.10
 -17  12  -1  -18.20   15.10
 -17  12  -1   -2.20   13.20
 -18  12   1   14.80   16.60
 -18  12   1   22.10   14.80
  18  12  -1   50.29   10.50
  18  12   1   20.00   10.70
 -18  12  -1   23.80   15.90
 -18  12  -1   47.10   18.00
  19  12  -1   -7.10    9.60
 -19  12   1    9.50   16.10
 -19  12   1   10.30   18.30
  19  12   1   -3.60   10.60
 -19  12  -1  -24.50   17.20
 -19  12  -1    7.60   16.00
 -20  12   1   -0.10   16.90
  20  12  -1    2.90   10.80
 -20  12   1   -0.60   19.10
 -20  12  -1    6.10   17.50
 -20  12  -1    4.90   19.20
  20  12   1    4.40   11.90
   0  13   1    2.90    6.40
   0  13  -1   -3.20    6.40
   1  13  -1  666.23   21.30
  -1  13   1  678.43   23.00
  -1  13  -1  684.23   23.20
   1 -13  -1  664.83   21.40
   1  13   1  680.93   21.90
  -2  13   1  708.23   24.00
   2  13  -1  699.53   21.30
  -2  13  -1  709.63   24.30
   2 -13  -1  680.23   22.70
   2  13   1  703.33   21.60
  -3  13   1   17.40    8.00
   3  13  -1   10.70    4.90
   3  13   1    9.60    8.00
  -3  13  -1    5.40    7.70
   3 -13  -1    6.80    7.50
   3  13   1   10.00    5.50
  -4  13   1  524.75   21.50
   4  13  -1  522.05   16.40
   4  13  -1  522.35   21.10
   4  13   1  511.45   17.00
  -4  13  -1  534.75   22.40
   4 -13  -1  512.95   20.70
   4  13   1  535.95   21.40
   5  13  -1  167.28    9.20
  -5  13   1  178.58   15.40
   5  13  -1  174.78   13.80
   5  13   1  158.38   14.70
   5 -13  -1  169.08   15.80
   5  13   1  163.08    9.70
  -5  13  -1  159.38   15.00
  -6  13   1  284.87   18.30
   6  13  -1  300.27   11.10
   6  13  -1  325.47   16.30
   6  13   1  331.67   16.80
   6 -13  -1  258.27   18.90
  -6  13  -1  298.87   18.90
   6  13   1  297.97   12.00
   7  13  -1  319.47   17.20
   7  13  -1  323.87   11.00
  -7  13   1  270.97   18.90
   7  13   1  310.17   16.60
   7  13   1  317.37   11.90
   7 -13  -1  327.07   20.90
  -7  13  -1  302.67   19.80
  -8  13   1   -4.00   10.20
   8  13  -1    2.20    6.90
   8  13  -1    1.80    3.60
   8  13   1   13.10    7.30
   8 -13  -1   -6.50   10.70
   8  13   1    3.40    4.40
  -8  13  -1    1.10   10.40
  -9  13   1  161.88   18.10
   9  13  -1  162.18   13.80
   9  13  -1  152.48    7.60
   9 -13  -1  180.38   18.60
  -9  13  -1  179.18   18.70
   9  13   1  165.68    8.90
   9  13   1  169.18   13.50
  10  13  -1  272.17    9.70
 -10  13   1  257.87   20.90
  10  13  -1  286.07   15.80
  10  13   1  259.47   15.40
  10 -13  -1  229.58   21.40
 -10  13  -1  304.47   22.80
  10  13   1  268.17   10.70
 -11  13   1  205.28   20.70
  11  13  -1  193.28    8.40
  11  13  -1  185.98   14.30
  11 -13  -1  235.18   24.00
  11  13   1  191.38   15.10
  11  13   1  192.78    9.50
 -11  13  -1  200.28   21.00
  12  13  -1  579.94   16.00
  12  13  -1  570.64   21.60
  12  13   1  589.64   22.70
  12  13   1  545.75   16.90
  12 -13  -1  573.44   29.60
  13  13  -1    9.10    4.70
  13  13  -1   11.80    7.70
 -13  13   1   18.90   13.80
  13  13   1   19.20    5.50
 -13  13  -1    6.40   13.50
  13  13   1    1.80    7.90
 -14  13   1  127.09   18.30
  14  13  -1  123.79   13.80
  14  13   1  122.19   12.10
  14  13   1  123.59   10.40
 -14  13  -1  148.69   19.20
  15  13  -1  159.98   14.80
 -15  13   1  156.98   20.10
 -15  13  -1  190.78   21.10
  15  13   1  156.68   16.00
 -16  13   1    6.10   15.00
  16  13  -1    0.10    8.60
 -16  13  -1    2.00   13.50
  16  13   1    6.60    9.90
  16 -13  -1   -4.60   16.40
 -16  13  -1  -16.60   15.20
 -17  13   1  213.68   23.30
  17  13  -1  200.08   17.10
 -17  13  -1  194.98   20.20
  17  13   1  202.08   18.20
 -17  13  -1  218.48   24.20
  17 -13  -1  209.68   24.80
 -18  13   1   71.09   19.40
 -18  13   1   90.79   18.70
  18  13  -1   73.39   11.60
 -18  13  -1   54.89   17.40
 -18  13  -1   85.99   20.10
  18  13   1   55.99   12.10
 -19  13   1   40.10   19.60
  19  13  -1   -1.30   10.30
 -19  13   1   26.20   16.40
 -19  13  -1   -1.50   17.10
 -19  13  -1   36.30   19.20
 -20  13   1  113.19   22.50
  20  13  -1  102.19   13.40
 -20  13   1   55.39   18.70
 -20  13  -1  105.69   20.00
 -20  13  -1  145.19   24.90
  20  13   1  103.49   15.10
   0  14  -1  866.11   26.50
   0  14   1  811.22   26.10
  -1  14   1  484.85   19.80
   1  14  -1  471.15   18.20
  -1  14  -1  485.05   20.00
   1  14   1  473.75   18.60
   1 -14  -1  458.95   17.50
  -2  14   1  295.47   16.40
   2  14  -1  299.67   14.00
  -2  14  -1  330.57   17.50
   2  14   1  291.67   14.30
   2 -14  -1  289.67   15.50
  -3  14   1  112.29   11.90
   3  14  -1   99.09   10.00
   3 -14  -1  120.49   12.40
   3  14   1  117.89   10.30
  -3  14  -1   99.69   11.90
   3  14   1   98.19   11.80
   4  14  -1   -5.30    4.90
   4  14  -1   -5.70    7.60
  -4  14   1    5.20    9.40
   4  14   1    6.80    5.70
  -4  14  -1   -0.80    9.00
   4 -14  -1   -3.60    8.20
   4  14   1    5.90    8.10
   5  14  -1   92.59    8.50
  -5  14   1   92.09   12.20
   5  14  -1   65.59   10.60
   5  14   1   85.19    9.20
  -5  14  -1   85.89   12.70
   5 -14  -1  101.89   12.60
   5  14   1   62.39   10.40
  -6  14   1  320.87   20.20
   6  14  -1  350.06   18.90
   6  14  -1  331.37   12.40
  -6  14  -1  334.87   20.60
   6  14   1  337.17   19.30
   6  14   1  344.17   13.50
   6 -14  -1  344.37   19.80
  -7  14   1   46.40   12.50
   7  14  -1   58.69    5.80
   7  14  -1   49.00   10.00
   7  14   1   41.40    9.40
   7 -14  -1   54.39   12.40
   7  14   1   55.49    6.30
  -7  14  -1   63.89   12.60
   8  14  -1  484.15   21.00
  -8  14   1  513.45   24.90
   8  14  -1  485.75   14.70
   8 -14  -1  462.35   25.70
  -8  14  -1  459.35   24.70
   8  14   1  494.85   20.90
   8  14   1  488.35   15.70
   9  14  -1  279.77   15.80
  -9  14   1  313.67   21.70
   9  14  -1  278.17   10.60
  -9  14  -1  267.37   21.70
   9  14   1  281.07   11.60
   9  14   1  265.57   17.70
   9 -14  -1  285.67   22.10
  10  14  -1  508.15   21.30
 -10  14   1  514.05   27.50
  10  14  -1  517.55   14.90
  10 -14  -1  528.15   27.40
 -10  14  -1  547.15   27.40
  10  14   1  529.55   21.40
  10  14   1  498.85   16.00
  11  14  -1   10.50    8.20
  11  14  -1    1.20    4.00
  11  14   1    2.00    4.70
  11 -14  -1   -3.60   13.00
  11  14   1    4.60    7.90
  12  14  -1   77.89   10.00
  12  14  -1   85.89    7.10
 -12  14   1   92.39   16.60
  12  14   1   77.79    8.30
  12  14   1   98.89   11.30
 -12  14  -1   58.29   15.60
 -13  14   1  121.69   18.50
  13  14  -1   74.99   10.10
  13  14  -1   90.89    7.90
  13  14   1   98.19    9.00
  13  14   1   90.09   10.80
 -13  14  -1   77.59   17.30
  14  14  -1   48.30    9.40
  14  14  -1   41.50    6.20
 -14  14   1   34.60   15.60
  14 -14  -1   47.40   17.20
  14  14   1   41.20    7.00
 -14  14  -1   33.60   15.60
  14  14   1   70.79   11.00
 -15  14   1   69.09   17.70
  15  14  -1   56.89   10.10
  15 -14  -1   84.19   19.10
  15  14   1   60.89   10.80
 -15  14  -1   70.59   18.00
  16  14  -1   47.00   10.40
 -16  14   1   68.29   17.70
  16 -14  -1   67.59   20.20
  16  14   1   53.19   11.00
 -16  14  -1   37.30   17.70
 -17  14   1   41.70   18.00
  17  14  -1   11.60    9.50
  17  14   1   17.80   10.90
 -17  14  -1  -11.20   17.00
 -17  14  -1   21.30   16.30
 -18  14   1   88.79   18.80
 -18  14   1   88.99   20.60
  18  14  -1   52.59   11.20
  18  14   1   61.79   12.60
 -18  14  -1   87.59   21.20
 -18  14  -1   50.99   17.30
  19  14  -1   59.29   12.20
 -19  14   1   70.89   19.10
 -19  14   1   46.70   21.20
  19  14   1   48.70   13.00
 -19  14  -1   26.30   18.00
 -19  14  -1   92.69   21.90
   0  15   1   11.80    7.40
   0  15  -1    0.50    7.60
  -1  15   1  305.87   16.70
   1  15  -1  312.67   15.90
  -1  15  -1  282.67   16.80
   1  15   1  298.07   16.20
  -2  15   1   21.10    9.00
   2  15  -1   29.10    7.40
  -2  15  -1   49.80    9.80
   2 -15  -1   30.40    8.40
   2  15   1   21.60    7.90
  -3  15   1    1.90    8.50
   3  15  -1    0.30    6.20
   3  15   1   -8.20    8.90
  -3  15  -1   11.00    8.70
   3  15   1    1.00    6.50
   3 -15  -1    7.80    8.30
  -4  15   1   23.60   10.40
   4  15  -1   18.90    9.60
   4  15  -1   13.00    6.30
   4 -15  -1    8.20    9.10
   4  15   1   18.30    6.70
   4  15   1    7.00    9.00
  -4  15  -1   22.50   10.20
   5  15  -1  190.78   17.10
   5  15  -1  164.68   10.90
  -5  15   1  171.58   16.00
   5 -15  -1  183.88   17.80
   5  15   1  175.38   17.50
   5  15   1  173.88   11.60
  -5  15  -1  214.48   17.90
   6  15  -1   -4.10    4.80
  -6  15   1   -6.70   10.30
   6  15  -1   -5.10    8.00
   6 -15  -1  -11.40   10.20
  -6  15  -1   -1.50   10.80
   6  15   1   -2.30    8.60
   6  15   1    2.60    5.50
   7  15  -1   61.59    6.40
  -7  15   1   54.49   12.70
   7  15  -1   45.80    9.80
   7 -15  -1   58.79   13.00
   7  15   1   72.89   10.60
   7  15   1   45.40   10.20
  -7  15  -1   70.79   13.40
  -8  15   1   84.29   14.30
   8  15  -1   83.49    8.10
   8  15  -1   79.09   11.10
   8 -15  -1   77.99   16.50
  -8  15  -1  103.59   15.20
   8  15   1   78.39    7.50
   8  15   1   86.29   11.50
   9  15  -1   -7.80    4.40
   9  15  -1    6.80    8.40
  -9  15   1   -0.10   11.70
   9  15   1   -1.40    8.30
  -9  15  -1  -13.40   12.00
   9 -15  -1  -20.30   12.00
   9  15   1   -0.40    5.00
  10  15  -1   -1.60    4.30
  10  15  -1    4.20    8.20
  10  15   1   -1.80    8.80
  10 -15  -1    3.60   13.90
  10  15   1    0.40    5.00
  11  15  -1   55.89    5.50
  11  15  -1   46.10    9.60
 -11  15   1   43.10   14.70
  11  15   1   57.69   10.60
 -11  15  -1   57.09   15.60
  11 -15  -1   23.20   14.70
  11  15   1   52.99    6.30
 -12  15   1  122.49   18.20
  12  15  -1   85.79   10.60
  12  15  -1   81.59    7.50
  12  15   1  104.59   11.80
 -12  15  -1   82.09   17.10
  12  15   1  114.39    8.90
  13  15  -1    1.70    8.40
 -13  15   1   14.70   15.10
  13  15  -1    4.00    4.60
 -13  15  -1  -11.10   13.10
  13 -15  -1   -2.90   15.80
  13  15   1    7.70    5.30
  13  15   1    3.10    9.00
 -14  15   1  -10.10   14.60
  14  15  -1    4.30    5.00
  14  15  -1  -10.80    8.20
  14  15   1    5.80    5.80
  14 -15  -1   28.10   16.80
 -14  15  -1    4.80   16.10
  14  15   1   18.00    9.80
  15  15  -1   16.20    9.80
 -15  15   1   62.79   17.30
 -15  15  -1   59.09   18.30
  15 -15  -1   59.99   19.70
  15  15   1   33.20   10.80
  15  15   1   32.90    7.60
 -16  15   1    8.00   17.50
 -16  15  -1  -12.80   16.40
  16  15   1   -4.90   10.20
 -17  15   1   26.30   18.40
  17  15  -1   30.70   10.50
 -17  15  -1   41.00   19.20
  17  15   1   31.40   11.60
 -17  15  -1   33.30   17.30
  18  15  -1   77.89   12.30
 -18  15   1   86.09   19.60
 -18  15   1   76.49   21.60
  18  15   1   65.69   13.30
 -18  15  -1  113.59   20.40
 -18  15  -1  120.69   23.10
  19  15  -1   -8.00   10.90
 -19  15   1    5.40   18.10
 -19  15   1   -7.00   20.10
 -19  15  -1   19.10   21.30
   0  16  -1 1081.29   32.50
   0  16   1 1008.30   32.00
   1  16  -1  713.73   24.60
  -1  16   1  699.03   25.50
   1  16   1  724.53   24.90
  -1  16  -1  675.43   25.10
  -2  16   1   41.40   10.50
   2  16  -1   41.80    8.40
   2  16   1   40.80    8.60
  -2  16  -1   69.59   11.20
  -3  16   1  826.82   29.30
   3  16  -1  822.22   25.70
  -3  16  -1  835.82   29.90
   3  16   1  818.92   31.80
   3  16   1  831.52   26.10
   4  16  -1   -4.20    9.40
  -4  16   1    1.80   10.10
   4  16  -1    3.70    6.30
   4  16   1    6.30    6.70
  -4  16  -1   -1.50    9.70
   4 -16  -1    5.10    9.20
   4  16   1   20.20   10.30
   5  16  -1   95.69   13.00
   5  16  -1  105.29   10.80
  -5  16   1  117.59   14.60
   5  16   1   94.29   12.60
  -5  16  -1  133.49   14.80
   5 -16  -1  118.89   13.80
   5  16   1  114.39    9.70
   6  16  -1  151.18   10.80
  -6  16   1  155.98   16.00
   6  16  -1  158.38   16.20
   6 -16  -1  121.89   15.00
   6  16   1  152.38   16.40
   6  16   1  138.79   11.60
  -6  16  -1  166.58   18.80
   7  16  -1   70.09   11.70
   7  16  -1   64.39    7.10
  -7  16   1   66.59   13.90
   7  16   1   48.80   11.60
  -7  16  -1   70.29   14.30
   7 -16  -1   58.99   14.00
   7  16   1   76.19    8.00
   8  16  -1  165.18   10.30
   8  16  -1  163.98   15.70
  -8  16   1  189.38   18.30
   8 -16  -1  149.19   17.50
   8  16   1  204.98   16.80
   8  16   1  159.78   11.20
  -8  16  -1  160.88   17.40
   9  16  -1    1.20    8.90
   9  16  -1   -8.00    4.50
   9  16   1   -4.50    5.20
   9  16   1  -13.50    8.40
   9 -16  -1   -2.10   13.50
  10  16  -1   98.89   12.20
  10  16  -1  101.99    8.20
 -10  16   1   94.69   16.20
  10 -16  -1  121.79   17.40
  10  16   1   83.59    7.70
 -10  16  -1   79.09   16.20
  10  16   1  100.59   12.70
  11  16  -1  155.18    9.10
 -11  16   1  138.99   18.20
  11  16  -1  168.08   16.60
  11  16   1  164.88   10.20
  11  16   1  163.48   15.80
 -11  16  -1  162.68   19.90
  12  16  -1   30.70    5.30
  12  16  -1   38.40   10.00
 -12  16   1   22.40   15.30
  12  16   1   39.20   10.60
  12  16   1   36.60    6.20
 -12  16  -1    8.80   15.20
 -13  16   1  141.99   19.80
  13  16  -1  156.98   15.70
  13  16  -1  140.09    8.80
  13  16   1  129.59   13.70
 -13  16  -1  163.28   20.30
  13 -16  -1  150.18   20.80
  13  16   1  135.99   10.10
  14  16  -1  281.47   11.90
 -14  16   1  321.27   29.00
  14  16  -1  285.67   18.90
 -14  16  -1  374.96   30.70
  14  16   1  271.47   18.30
  14  16   1  258.27   13.10
  14 -16  -1  257.47   29.10
  15  16  -1   39.70   10.40
 -15  16   1   46.90   18.00
  15  16   1   58.09   11.30
  15  16   1   46.60    7.80
 -15  16  -1   60.19   18.40
  16  16  -1  182.98   17.30
 -16  16   1  197.48   23.60
 -16  16  -1  205.28   24.50
  16  16   1  198.48   19.50
  17  16  -1   74.59   12.30
 -17  16   1  104.79   21.60
 -17  16  -1  110.09   22.30
  17  16   1   66.29   12.60
 -18  16   1   71.99   22.40
  18  16  -1   45.70   12.00
 -18  16  -1   61.69   21.60
   0  17   1    1.90    8.80
   0  17  -1    7.30    8.70
   1  17  -1   82.89   10.90
  -1  17   1  123.39   13.30
   1  17   1  109.19   11.70
  -1  17  -1   95.69   12.20
  -2  17   1   24.80   11.00
   2  17  -1   34.90    9.00
   2  17   1   33.50    8.90
  -2  17  -1   34.80   11.40
   3  17  -1   -3.80    7.20
  -3  17   1   -1.10    9.80
   3  17   1   -8.50   10.20
   3  17   1   -6.80    7.40
  -3  17  -1   -8.30   10.20
   4  17  -1    9.70   11.40
   4  17  -1   26.80    7.90
  -4  17   1   30.20   11.70
   4  17   1   31.90    8.20
   4  17   1   48.30   11.50
  -4  17  -1   48.00   12.50
  -5  17   1    4.90   11.40
   5  17  -1   -2.40   10.50
   5  17  -1    1.70    6.40
   5  17   1    2.60    6.80
   5  17   1    1.50   10.00
  -5  17  -1    7.90   11.30
   6  17  -1   31.90   11.10
   6  17  -1   24.90    7.00
  -6  17   1   21.40   12.60
  -6  17  -1   -2.80   11.70
   6  17   1   27.20   11.00
   6 -17  -1   38.60   12.70
   6  17   1   18.10    7.10
   7  17  -1  201.98   17.70
  -7  17   1  168.28   18.00
   7  17  -1  172.58   11.70
   7  17   1  193.18   12.80
  -7  17  -1  199.58   20.80
   7  17   1  198.58   18.20
   8  17  -1   25.80    6.20
  -8  17   1   11.30   20.30
   8  17  -1   15.50   10.30
   8 -17  -1    7.70   12.60
   8  17   1   20.00    6.70
   8  17   1   20.50   10.40
   9  17  -1   98.39    9.50
   9  17  -1  102.79   12.30
  -9  17   1   67.79   15.90
  -9  17  -1  107.19   17.00
   9  17   1  109.89   13.40
   9  17   1  103.99   10.50
   9 -17  -1   89.29   16.50
  10  17  -1   74.89    7.10
 -10  17   1   55.99   15.20
  10  17  -1   84.79   12.20
  10  17   1   66.19   12.30
  10  17   1   70.49    7.50
 -10  17  -1   55.69   15.90
  11  17  -1    6.90    9.40
 -11  17   1    6.30   13.90
  11  17  -1   -1.50    4.90
  11  17   1  -12.10    9.50
  11  17   1   -1.40    5.40
 -11  17  -1  -13.40   14.90
  12  17  -1   83.99    8.40
 -12  17   1   95.89   18.10
  12  17  -1   62.79   11.30
  12  17   1   91.29    9.80
  12 -17  -1   66.29   18.10
  12  17   1   82.19   12.20
 -12  17  -1   96.89   18.40
  13  17  -1  105.69   12.60
 -13  17   1  112.79   19.30
  13  17  -1   94.49    8.60
 -13  17  -1   74.79   18.90
  13  17   1   89.59   12.90
  13  17   1   89.89    8.10
  14  17  -1   15.90    5.40
  14  17  -1  -13.30    9.50
 -14  17   1   29.40   16.90
  14  17   1   -7.80   10.60
  14  17   1    1.90    6.40
 -14  17  -1    9.20   16.50
 -15  17   1   10.40   17.90
  15  17  -1    3.00    6.00
  15  17  -1   11.70   10.10
 -15  17  -1   53.69   19.00
  15  17   1   19.10   11.00
 -16  17   1   45.90   19.80
  16  17  -1   -8.30    9.90
 -16  17  -1    0.50   19.80
  16  17   1   -6.80   12.70
  17  17  -1   -7.90   10.70
 -17  17   1   21.50   20.40
 -17  17  -1   17.40   19.80
  17  17   1  -27.10   11.60
  18  17  -1   29.80   11.60
 -18  17   1   58.29   21.10
 -18  17  -1   68.09   21.00
  18  17   1   36.80   13.20
   0  18   1  149.59   14.80
   0  18  -1  163.28   16.30
   1  18  -1  240.38   17.00
  -1  18   1  218.88   18.90
  -1  18  -1  253.47   19.10
   1  18   1  191.38   16.90
   2  18  -1   86.49   11.30
  -2  18   1   88.99   13.80
  -2  18  -1   96.69   13.30
   2  18   1   83.09   11.10
  -3  18   1   89.29   13.60
   3  18  -1   87.09   10.80
   3  18   1   97.99   11.10
  -3  18  -1   84.69   13.30
   3  18   1  110.59   14.90
   4  18  -1    2.80   11.40
   4  18  -1   -2.40    7.50
  -4  18   1   -3.90   10.40
   4  18   1   -1.10   11.00
   4  18   1   -7.50    7.80
  -4  18  -1    1.90   11.40
   5  18  -1   -0.50    7.00
   5  18  -1    6.60   10.90
  -5  18   1  -15.70   11.20
   5  18   1   -2.70    7.40
   5  18   1    6.00   10.80
  -5  18  -1    0.90   11.50
   6  18  -1   -2.90    9.80
  -6  18   1    1.10   11.70
   6  18  -1    8.90    6.80
   6  18   1   14.80   11.40
  -6  18  -1  -12.50   12.10
   6  18   1    3.90    7.30
   7  18  -1   22.10   10.70
   7  18  -1  -10.80    6.10
  -7  18   1  -11.60   14.40
   7  18   1   -4.90   10.00
   7  18   1    9.40    6.80
   8  18  -1   36.70   11.00
  -8  18   1   53.79   14.60
   8  18  -1   44.90    7.20
   8  18   1   42.10    7.90
  -8  18  -1   39.20   15.40
   8  18   1   42.30   12.30
  -9  18   1    0.00   13.30
   9  18  -1   28.40   11.30
   9  18  -1   29.60    6.60
   9  18   1   32.10   11.90
  -9  18  -1   48.60   15.80
   9  18   1   35.60    7.30
 -10  18   1   19.20   14.60
  10  18  -1   18.40    6.20
  10  18  -1   17.40   10.80
  10  18   1    8.00   10.50
 -10  18  -1   -2.40   14.80
  10  18   1    4.70    6.50
 -11  18   1    0.10   15.10
  11  18  -1   10.10    5.40
  11  18  -1    2.10   10.30
  11  18   1   21.40   11.10
 -11  18  -1   24.40   15.90
  11  18   1    0.30    6.10
  12  18  -1   -0.10   10.10
 -12  18   1    6.60   16.10
  12  18  -1   13.30    5.40
  12  18   1   -3.40    5.80
 -12  18  -1   -4.60   16.60
  12  18   1    3.80   10.00
  13  18  -1   25.20    5.70
 -13  18   1   20.30   16.90
  13  18  -1   15.70   10.30
  13  18   1   19.40    6.70
 -13  18  -1    2.60   16.60
  13  18   1   -0.80   10.00
 -14  18   1    5.80   16.10
  14  18  -1  -16.50   10.40
  14  18  -1    4.40    5.50
 -14  18  -1   31.20   18.50
  14  18   1  -10.90    6.10
  14  18   1  -18.70   11.70
 -15  18   1   87.49   21.00
  15  18  -1   82.79   12.90
  15  18  -1   82.19    7.90
 -15  18  -1   85.09   21.50
  15  18   1   87.69    9.00
  15  18   1   48.80   16.10
 -16  18   1   11.50   20.00
  16  18  -1    5.50   11.10
  16  18   1   11.60    8.10
  16  18   1   -1.80   11.50
 -16  18  -1   33.40   21.70
 -17  18   1   68.59   21.10
  17  18  -1    5.40   11.70
  17  18   1  -12.00   11.60
 -17  18  -1    6.30   19.20
   0  19   1   -3.60    9.70
   0  19  -1    5.50    9.60
   1  19  -1  148.59   16.60
  -1  19   1  167.68   16.00
  -1  19  -1  142.39   15.00
   1  19   1  153.18   16.60
  -2  19   1  209.38   18.80
   2  19  -1  244.88   17.50
  -2  19  -1  209.08   20.40
   2  19   1  279.77   18.10
   3  19  -1   16.80    9.00
  -3  19   1   -8.30   11.60
   3  19   1   17.40    9.30
  -3  19  -1   19.10   12.30
   3  19   1   12.20   12.10
   4  19  -1  162.08   17.40
   4  19  -1  168.08   15.10
  -4  19   1  196.58   19.80
   4  19   1  188.08   15.70
  -4  19  -1  200.08   21.50
   4  19   1  186.88   20.90
   5  19  -1   -8.30   10.80
   5  19  -1    9.20    7.80
  -5  19   1  -13.70   11.40
   5  19   1   -9.70    7.80
   5  19   1    0.80   11.80
  -5  19  -1  -25.20   12.00
  -6  19   1   67.09   15.50
   6  19  -1   82.49    9.60
   6  19  -1   72.79   14.00
   6  19   1   74.49   14.10
  -6  19  -1   56.99   17.80
   6  19   1   77.69   10.00
   7  19  -1  163.38   12.80
  -7  19   1  140.69   18.00
   7  19  -1  207.78   19.70
   7  19   1  152.58   14.00
  -7  19  -1  163.18   19.00
   7  19   1  180.38   17.40
   8  19  -1   -3.20    6.40
   8  19  -1   -0.80   10.40
  -8  19   1   -0.60   13.70
  -8  19  -1   -9.60   14.10
   8  19   1    1.50    6.90
   8  19   1  -15.50   10.70
   9  19  -1   78.99   13.10
   9  19  -1   81.79    8.50
  -9  19   1   85.59   17.60
  -9  19  -1   91.99   18.30
   9  19   1   89.79    9.50
   9  19   1   98.29   14.20
  10  19  -1   40.50    7.20
 -10  19   1   27.10   15.90
  10  19  -1   24.20   11.20
  10  19   1   40.40    7.80
  10  19   1   22.50   11.70
 -10  19  -1   27.90   16.30
 -11  19   1   96.39   18.60
  11  19  -1   80.09    7.80
  11  19  -1   78.89   13.80
  11  19   1   79.39    8.80
  11  19   1   95.89   14.00
 -11  19  -1   85.89   19.50
 -12  19   1  162.88   21.20
  12  19  -1  173.88   10.90
  12  19  -1  150.98   15.40
  12  19   1  171.18   12.40
 -12  19  -1  169.18   22.00
  13  19  -1   30.20   11.70
 -13  19   1   70.09   19.20
  13  19  -1   57.69    6.90
  13  19   1   54.59    7.70
 -13  19  -1   72.89   19.70
  13  19   1   44.90   12.80
  14  19  -1   20.80    6.20
  14  19  -1   15.70   11.50
 -14  19   1   10.00   19.20
 -14  19  -1    6.70   18.70
  14  19   1   29.50   12.30
  14  19   1   18.50    7.20
 -15  19   1   33.40   20.70
  15  19  -1   -1.20   12.90
  15  19  -1   34.20    6.80
  15  19   1   24.40    7.70
 -15  19  -1   65.79   22.00
  15  19   1   21.70   12.60
 -16  19   1   29.10   21.50
 -16  19  -1   30.10   20.20
  16  19   1    0.80    8.00
  16  19   1   18.40   13.00
   0  20   1  185.18   18.50
   0  20  -1  163.18   16.20
  -1  20   1   37.00   12.30
   1  20  -1   56.49   11.60
  -1  20  -1   66.89   12.90
   1  20   1   51.39   12.10
   2  20  -1   35.00   10.70
  -2  20   1   17.40   11.90
  -2  20  -1   44.90   13.20
   2  20   1   49.60   11.30
   3  20  -1   -2.10    9.00
  -3  20   1  -10.40   12.40
   3  20   1  -19.60   12.30
   3  20   1   10.80    9.50
  -3  20  -1   10.70   12.20
  -4  20   1    2.10   14.60
   4  20  -1    5.90   12.60
  -4  20  -1   -3.20   12.30
   4  20   1   20.20   13.40
   4  20   1   31.80    9.90
   5  20  -1  -15.40    8.00
   5  20  -1   11.20   13.20
  -5  20   1  -11.70   12.40
   5  20   1    6.30   12.60
  -5  20  -1    0.80   13.20
   5  20   1    2.40    8.90
  -6  20   1    0.50   13.10
   6  20  -1   -1.50    7.90
   6  20  -1   -3.10   11.60
   6  20   1    7.50   13.00
   6  20   1   -3.10    8.40
  -6  20  -1   -7.70   13.10
  -7  20   1   73.19   17.10
   7  20  -1   94.79   10.20
   7  20  -1   93.29   14.50
   7  20   1   47.70   17.30
  -7  20  -1   94.89   18.00
   7  20   1   98.49   10.80
   8  20  -1    2.70    7.20
  -8  20   1   -7.60   13.70
   8  20  -1  -10.30   11.70
  -8  20  -1  -27.70   13.40
   8  20   1    6.80    7.80
   9  20  -1   38.80   13.50
  -9  20   1   43.10   16.40
   9  20  -1   50.59    8.30
   9  20   1   62.19    9.20
   9  20   1   30.80   14.60
  -9  20  -1   66.89   18.10
  10  20  -1   26.40   12.30
 -10  20   1   27.40   15.90
  10  20  -1   20.00    7.10
  10  20   1   18.40   13.00
 -10  20  -1   25.40   16.90
  10  20   1   12.80    7.60
  11  20  -1   89.69   14.40
  11  20  -1   62.79    8.00
 -11  20   1   69.29   18.70
  11  20   1   84.09   15.50
  11  20   1   69.99    9.10
 -11  20  -1   80.89   19.50
  12  20  -1    6.70    6.10
 -12  20   1   26.60   17.50
 -12  20  -1    5.50   17.70
  12  20   1   19.70    7.30
  12  20   1   28.30   12.90
  13  20  -1   22.80    6.40
 -13  20   1    9.40   17.40
  13  20  -1   13.60   14.60
  13  20   1   21.90   12.90
  13  20   1   11.50    7.20
 -13  20  -1    9.70   18.80
  14  20  -1   24.40   12.30
  14  20  -1   20.10    6.40
 -14  20   1    7.80   18.80
 -14  20  -1   17.90   20.00
  14  20   1   25.80   13.70
  14  20   1   18.90    7.50
  15  20  -1   29.20   12.20
 -15  20   1    4.80   19.70
  15  20  -1   35.00    6.90
  15  20   1   45.70   13.90
 -15  20  -1   28.50   20.20
  15  20   1   51.69    8.40
   0  21   1    4.80   11.70
   0  21  -1   -2.20   11.20
   1  21  -1  125.79   15.10
  -1  21   1  118.99   15.70
  -1  21  -1  134.99   16.40
   1  21   1  135.79   15.10
  -2  21   1   89.79   15.50
   2  21  -1   69.59   12.50
   2  21   1   71.09   16.30
  -2  21  -1   74.29   14.50
   2  21   1   73.79   13.00
   3  21  -1    9.80   10.10
   3  21  -1   25.30   14.50
  -3  21  -1   33.50   16.70
   3  21   1   26.60   10.80
   3  21   1    6.40   13.70
  -4  21   1  150.38   18.60
   4  21  -1  154.58   14.20
   4  21  -1  115.79   20.60
   4  21   1  135.59   17.50
  -4  21  -1  151.88   18.20
   4  21   1  162.88   16.80
   5  21  -1   51.29   10.40
  -5  21   1   42.70   15.20
   5  21  -1   59.19   17.90
  -5  21  -1   61.19   16.10
   5  21   1   30.90   10.60
   5  21   1   34.10   14.30
   6  21  -1   23.80   16.40
   6  21  -1   20.30    9.40
  -6  21   1    6.60   14.20
   6  21   1   17.80    9.40
  -6  21  -1   -4.40   14.50
   6  21   1    7.40   13.10
  -7  21   1   52.59   16.20
   7  21  -1   57.59   16.60
   7  21  -1   44.70    9.60
   7  21   1   67.49   15.20
   7  21   1   41.60   10.10
  -7  21  -1   55.79   16.30
   8  21  -1    8.40   14.20
   8  21  -1    8.40    7.90
  -8  21   1    1.70   15.00
   8  21   1  -26.30   11.50
  -8  21  -1    8.30   15.20
   8  21   1    8.30    8.50
  -9  21   1   53.99   17.40
   9  21  -1   59.69    9.10
   9  21  -1   70.89   15.30
   9  21   1   53.29   10.00
  -9  21  -1  104.19   18.50
   9  21   1   76.89   15.20
 -10  21   1   99.79   19.50
  10  21  -1   96.49    9.60
  10  21  -1   77.99   15.10
  10  21   1   64.69   10.00
  10  21   1   92.99   15.50
 -10  21  -1  100.99   19.50
  11  21  -1    7.50    7.00
 -11  21   1    0.80   17.20
  11  21  -1   10.00   12.80
 -11  21  -1   10.60   18.10
  11  21   1    5.20   12.00
  12  21  -1  117.39   11.30
  12  21  -1   81.69   15.00
 -12  21   1  104.39   21.50
  12  21   1   87.09   15.20
 -12  21  -1  128.19   22.10
  12  21   1  133.89   13.00
  13  21  -1    0.70   12.40
  13  21  -1   11.00    6.60
 -13  21   1    4.20   18.80
  13  21   1    8.80    7.80
  13  21   1    0.80   12.90
 -13  21  -1   29.80   19.40
  14  21  -1   81.49    8.00
 -14  21   1  126.59   22.30
  14  21  -1   80.79   14.60
 -14  21  -1   94.19   22.40
  14  21   1   80.79    9.20
  14  21   1   55.69   15.30
   0  22  -1  473.95   26.00
   0  22   1  502.95   26.80
  -1  22   1   11.40   15.40
   1  22  -1   -5.30   11.50
   1  22   1    5.10   11.80
  -1  22  -1    2.00   12.50
  -2  22   1  147.79   18.00
   2  22  -1  128.69   15.20
   2  22   1   98.59   18.20
   2  22   1   97.19   14.40
  -3  22   1  114.29   16.90
   3  22  -1   99.89   18.10
   3  22  -1   80.79   13.60
  -3  22  -1   93.09   16.50
   3  22   1  110.29   17.20
   3  22   1  103.99   14.10
  -4  22   1  -14.80   13.60
   4  22  -1   11.20   10.50
   4  22  -1  -27.50   13.10
  -4  22  -1  -21.10   13.30
   4  22   1   -7.60   14.60
   4  22   1   -4.40   10.20
   5  22  -1  211.08   18.00
   5  22  -1  177.78   19.90
  -5  22   1  215.08   21.30
  -5  22  -1  216.68   21.80
   5  22   1  242.18   18.80
   5  22   1  187.28   20.70
   6  22  -1   90.99   16.00
   6  22  -1   95.09   12.00
   6  22   1   58.29   11.50
   6  22   1   91.39   16.90
  -6  22  -1   86.49   17.70
   7  22  -1  147.29   18.20
  -7  22   1  153.78   20.20
   7  22  -1  137.69   15.80
   7  22   1  177.68   17.00
  -7  22  -1  156.28   20.40
   7  22   1  137.79   18.30
  -8  22   1  159.78   21.90
   8  22  -1  125.89   16.90
   8  22  -1  153.78   15.50
   8  22   1  138.79   13.00
   8  22   1  126.79   17.80
  -8  22  -1  162.58   22.20
   9  22  -1   73.69   10.10
  -9  22   1   53.19   17.70
   9  22  -1   73.79   15.50
   9  22   1   80.89   11.00
   9  22   1   83.29   16.00
  -9  22  -1   83.39   19.20
 -10  22   1  125.19   22.00
  10  22  -1   96.49   10.70
  10  22  -1  120.69   16.90
  10  22   1   97.99   11.20
 -10  22  -1  125.29   22.10
  10  22   1  128.09   17.20
  11  22  -1  242.18   14.90
 -11  22   1  228.68   25.20
  11  22  -1  246.18   24.20
 -11  22  -1  278.07   30.80
  11  22   1  269.27   25.80
  11  22   1  219.78   15.70
  12  22  -1    8.00    7.40
 -12  22   1   -6.70   17.60
  12  22  -1    6.70   13.40
 -12  22  -1   15.80   19.00
  12  22   1   30.90   15.10
  12  22   1   12.70    8.30
  13  22  -1   68.99    8.30
 -13  22   1   34.70   19.90
  13  22  -1   72.09   15.00
  13  22   1   86.29   16.10
  13  22   1   61.09    9.30
 -13  22  -1   76.99   21.20
   0  23  -1    3.70   14.90
   0  23   1   13.40   15.00
  -1  23   1   31.50   13.50
   1  23  -1   34.40   12.70
   1  23   1   22.20   13.80
  -1  23  -1   37.80   14.90
  -2  23   1   20.20   13.30
   2  23  -1   -0.70   12.30
  -2  23  -1    8.40   13.40
   2  23   1   10.50   11.80
   2  23   1  -35.10   14.20
   3  23  -1   19.20   11.70
   3  23  -1   -0.10   14.20
  -3  23   1    0.70   14.10
   3  23   1    8.80   12.00
   3  23   1   -9.00   14.30
  -3  23  -1   16.70   14.90
  -4  23   1   -6.80   14.20
   4  23  -1   -6.60   14.00
   4  23  -1   23.10   11.10
  -4  23  -1    5.10   14.90
   4  23   1    1.60   11.30
   4  23   1   29.80   15.40
  -5  23   1   18.00   16.00
   5  23  -1    5.00   10.40
   5  23  -1   11.60   15.00
   5  23   1   15.60   10.90
  -5  23  -1   26.10   15.70
   5  23   1   -2.20   15.00
   6  23  -1   22.70   10.40
   6  23  -1   23.60   15.80
  -6  23   1    9.20   16.70
  -6  23  -1   15.00   15.20
   6  23   1   17.40   14.90
   6  23   1    7.90   10.20
   7  23  -1   21.40   10.00
   7  23  -1   28.70   15.30
  -7  23   1   27.60   17.80
  -7  23  -1    3.70   17.10
   7  23   1   10.40   10.50
   7  23   1   40.30   15.90
   8  23  -1    0.70   14.00
  -8  23   1   30.80   17.60
   8  23  -1    8.10    9.40
   8  23   1   -1.00    9.70
   8  23   1   -4.70   14.90
  -8  23  -1   12.00   17.20
   9  23  -1   19.60   14.80
  -9  23   1    3.30   17.20
   9  23  -1   23.00    9.50
   9  23   1   10.30   10.00
  -9  23  -1   12.70   17.60
   9  23   1   26.30   15.40
  10  23  -1   -1.50    8.80
  10  23  -1    9.00   14.50
 -10  23   1   19.80   18.90
  10  23   1  -13.50    8.90
  10  23   1  -12.00   13.60
 -10  23  -1   -9.00   18.00
  11  23  -1   11.90    8.30
 -11  23   1  -22.70   17.80
  11  23  -1   21.50   13.90
 -11  23  -1   10.80   18.90
  11  23   1    1.10   15.10
  11  23   1   13.50    9.00
 -12  23   1   44.60   19.00
  12  23  -1    4.50   14.20
  12  23  -1   20.40    7.80
  12  23   1   -9.10   13.80
  12  23   1   26.60    8.80
 -12  23  -1   57.79   21.10
   0  24   1   64.49   15.60
   0  24  -1   28.10   14.50
   1  24  -1  -12.80   18.60
  -1  24   1  -21.40   13.20
   1  24   1   -0.10   12.50
  -1  24  -1   13.00   14.60
   1  24   1   -4.10   17.00
   2  24  -1   67.49   14.50
   2  24  -1   25.30   16.10
  -2  24   1   17.30   15.40
   2  24   1   25.60   16.20
  -2  24  -1   17.50   14.90
   2  24   1   27.10   20.10
   3  24  -1   22.40   12.20
   3  24  -1   26.70   16.60
  -3  24   1   24.30   15.90
   3  24   1    5.40   12.30
  -3  24  -1   15.10   15.10
   3  24   1   18.40   16.80
   4  24  -1  -29.90   15.30
  -4  24   1    4.20   14.40
   4  24  -1   17.60   11.90
   4  24   1   27.80   12.10
   4  24   1   40.70   15.80
  -4  24  -1    9.40   15.40
   5  24  -1   59.29   12.60
   5  24  -1   67.79   17.50
  -5  24   1   57.99   17.70
   5  24   1   80.69   13.60
   5  24   1   45.90   17.20
  -5  24  -1   52.19   17.40
   6  24  -1   46.90   11.90
  -6  24   1   44.00   18.20
   6  24  -1   51.19   17.50
   6  24   1   25.00   11.60
   6  24   1   42.40   17.30
  -6  24  -1   29.30   17.80
  -7  24   1   46.90   19.70
   7  24  -1   61.99   11.90
   7  24  -1   81.99   17.20
   7  24   1   63.39   18.30
   7  24   1   75.99   12.40
  -7  24  -1   44.10   18.40
  -8  24   1  105.59   20.40
   8  24  -1   71.39   12.10
   8  24  -1   32.80   17.40
   8  24   1   46.70   17.70
  -8  24  -1   33.40   19.20
   8  24   1   69.19   12.20
  -9  24   1   40.40   19.00
   9  24  -1   38.00   10.50
   9  24  -1   23.50   14.90
  -9  24  -1   23.80   19.60
   9  24   1   10.50   14.50
   9  24   1   14.20   10.10
 -10  24   1   48.40   19.70
  10  24  -1    7.60   15.30
  10  24  -1   12.20    9.70
  10  24   1    7.60   13.80
 -10  24  -1   26.30   19.30
  10  24   1   23.20   10.10
   0  25   1    2.00   14.00
   0  25  -1   -6.70   13.30
   1  25  -1  121.59   17.40
  -1  25   1   87.59   17.90
  -1  25  -1  142.19   19.10
   1  25   1  100.29   17.00
   2  25  -1   91.99   15.80
   2  25  -1   88.89   20.10
  -2  25   1  116.99   19.10
   2  25   1  106.99   20.90
   2  25   1   85.29   15.90
  -2  25  -1   67.49   17.20
  -3  25   1    7.80   14.90
   3  25  -1   30.80   16.90
  -3  25  -1   17.30   15.70
   3  25   1   25.80   18.20
   3  25   1    5.80   12.90
  -4  25   1   43.80   17.80
   4  25  -1   54.49   18.30
   4  25  -1   64.79   14.40
  -4  25  -1   72.29   18.80
   4  25   1   51.79   14.90
   4  25   1   81.69   19.10
   5  25  -1   15.50   11.70
   5  25  -1   39.60   16.70
  -5  25   1   -9.40   15.80
  -5  25  -1  -26.70   15.20
   5  25   1   23.00   16.10
   6  25  -1   33.90   11.70
   6  25  -1   53.69   18.40
  -6  25   1  -31.80   16.10
   6  25   1   -4.50   12.00
   6  25   1    0.50   15.50
  -6  25  -1   10.40   17.50
  -7  25   1   69.59   19.00
   7  25  -1   48.60   12.40
   7  25  -1   52.79   17.80
   7  25   1   47.30   17.20
  -7  25  -1   70.79   19.40
   8  25  -1   24.70   15.90
  -8  25   1   34.20   18.90
   8  25  -1   39.90   11.70
  -8  25  -1   16.90   19.40
   8  25   1   17.70   12.00
   8  25   1   -5.70   15.80
   9  25  -1   52.29   11.50
   9  25  -1   74.09   17.40
  -9  25   1  110.09   21.50
  -9  25  -1   47.30   21.60
   9  25   1   71.29   12.50
   9  25   1   57.49   17.60
   0  26  -1   49.40   16.20
   0  26   1   -4.40   14.90
   0  26   1    4.20   18.80
   1  26  -1   12.60   14.50
  -1  26   1    5.40   16.20
   1  26   1   47.60   20.40
   1  26   1   51.39   15.80
  -1  26  -1   32.00   16.60
  -2  26   1   10.10   15.80
   2  26  -1   13.70   18.10
   2  26  -1    8.10   14.90
  -2  26  -1    6.10   16.10
   2  26   1   -5.40   14.20
   2  26   1  -39.00   16.00
  -3  26   1   35.80   18.00
   3  26  -1   32.20   15.40
   3  26  -1   87.49   19.60
  -3  26  -1   51.19   17.30
   3  26   1   29.20   15.20
   3  26   1   50.79   19.90
   4  26  -1   31.10   18.00
  -4  26   1   20.60   17.90
   4  26  -1   23.00   13.20
  -4  26  -1   17.90   17.00
   4  26   1  -21.20   17.10
   4  26   1  -14.60   13.10
  -5  26   1    3.50   18.40
   5  26  -1  -28.60   16.90
   5  26  -1   -0.10   17.50
  -5  26  -1  -12.60   17.40
   5  26   1   38.50   14.00
   5  26   1   27.00   17.50
  -6  26   1   21.50   17.70
   6  26  -1   20.00   17.10
   6  26  -1   72.09   18.80
  -6  26  -1   18.60   19.20
   6  26   1    4.80   13.50
   6  26   1   11.70   17.80
   0  27   1   48.50   16.90
   0  27  -1    5.40   16.70
   0  27   1    4.40   20.00
   1  27  -1   21.00   20.30
  -1  27   1   48.00   18.00
   1  27  -1   29.00   16.40
   1  27   1   76.19   20.50
   1  27   1   35.80   16.00
  -1  27  -1   15.70   17.20
   2  27  -1   89.79   18.20
   2  27  -1   97.89   20.40
  -2  27   1   63.09   25.90
  -2  27  -1   43.50   19.60
   2  27   1   44.00   19.70
   2  27   1   35.80   16.00
   3  27  -1    7.20   18.30
   3  27   1    5.90   19.10
   1   0  -2 1077.99   24.10
  -2   0  -2 1341.07   29.80
  -2   0  -2 1382.36   29.70
  -2   0   2 1308.97   29.30
   2   0  -2 1330.47   29.50
   2   0   2 1335.97   29.90
  -4   0  -2 4252.27   91.89
   4   0  -2 4162.98   91.09
  -4   0   2 4222.08   90.69
   4   0   2 4255.77   91.49
  -4   0  -2 4162.98   91.19
   5   0   2 1850.21   41.00
  -5   0  -2 1747.53   40.50
   5   0  -2 1795.62   40.70
  -5   0  -2 1800.62   41.40
  -5   0   2 1715.93   39.30
  -5   0   2 1783.32   40.00
  -6   0   2   86.49    5.60
  -6   0   2   75.19    4.80
  -6   0  -2   87.69    6.80
   6   0  -2   79.79    6.50
  -6   0  -2   83.99    5.90
   6   0   2   86.59    6.40
  -7   0   2 1536.65   35.90
  -7   0  -2 1529.95   36.30
  -7   0   2 1513.15   35.10
  -7   0  -2 1552.24   37.60
   7   0  -2 1549.24   37.30
   7   0   2 1550.64   37.10
   8   0  -2 1493.25   37.20
  -8   0  -2 1523.05   37.30
  -8   0  -2 1457.15   35.80
   8   0   2 1499.25   36.70
  -8   0   2 1496.15   34.60
  -8   0   2 1481.95   35.50
   9   0  -2  216.18   12.20
  -9   0   2  193.58    9.70
  -9   0  -2  208.48   11.50
  -9   0  -2  195.38   10.50
   9   0   2  212.48   11.10
  -9   0   2  209.98    8.90
 -10   0   2  161.08    8.50
 -10   0   2  154.08    9.50
 -10   0  -2  151.68   11.20
 -10   0  -2  162.98   10.30
  10   0  -2  152.18   12.20
  11   0  -2 2114.79   50.59
 -11   0   2 1986.30   47.10
 -11   0  -2 1947.01   47.60
 -11   0   2 1911.31   46.10
 -11   0  -2 1956.90   48.90
 -12   0  -2   -0.30    5.20
 -12   0  -2    2.60    6.90
  12   0  -2   -4.20    7.70
 -12   0   2   -0.30    5.50
 -12   0  -2    0.30    5.40
 -12   0   2    1.30    4.70
 -13   0   2 2530.85   59.69
 -13   0   2 2543.55   59.19
 -13   0  -2 2551.34   60.89
 -13   0  -2 2554.84   59.29
  13   0  -2 2586.64   64.29
 -13   0  -2 2549.65   61.79
 -14   0  -2    7.60    8.00
 -14   0  -2   34.90    7.50
 -14   0  -2   30.90    6.70
 -14   0   2   30.40    6.30
 -14   0   2   25.60    6.80
  14   0  -2   26.90   10.40
 -15   0   2  160.18   12.30
 -15   0  -2  165.58   11.50
 -15   0  -2  160.68   14.10
  15   0  -2  147.79   15.30
 -15   0   2  151.98   11.80
 -15   0  -2  133.59   14.60
 -16   0   2   28.30    7.60
 -16   0   2   18.00    7.50
 -16   0  -2   26.10    8.80
 -16   0  -2   18.90    7.10
 -16   0   2   32.30    6.70
 -16   0  -2   25.30    9.20
  16   0  -2   43.60   13.50
 -17   0  -2  -12.20    8.80
 -17   0   2   -5.20    5.80
 -17   0  -2   -9.30    6.80
 -17   0   2   -8.10    6.80
 -17   0  -2    3.60    8.10
 -17   0   2    2.50    7.40
  17   0  -2   -4.40   13.20
 -18   0  -2   -4.50    6.90
  18   0  -2    3.60   14.30
 -18   0  -2    2.80    9.50
 -18   0   2    1.90    5.90
 -18   0   2    1.20    7.70
 -18   0   2   -3.90    7.10
 -18   0  -2    1.70    9.40
  19   0  -2  496.85   31.10
 -19   0   2  485.45   18.20
 -19   0  -2  484.05   24.10
 -19   0  -2  493.65   18.80
 -19   0   2  493.45   21.60
 -19   0   2  482.75   16.70
 -19   0  -2  473.25   22.00
 -20   0  -2   57.89   12.50
 -20   0  -2   73.29    9.20
 -20   0   2   74.19    7.40
 -20   0  -2   63.29   11.40
 -20   0   2   60.89    8.50
 -20   0   2   65.89   11.00
  20   0  -2   80.19   19.00
 -21   0   2  119.79    9.30
 -21   0  -2  115.19   12.40
 -21   0  -2  149.99   13.10
 -21   0   2  137.59   11.10
 -21   0   2   99.49   13.20
 -21   0  -2   82.29   13.30
 -22   0   2    3.60    3.50
 -22   0  -2   -2.10    9.70
 -22   0   2   11.90   11.70
 -22   0   2   -5.50    4.90
 -22   0  -2   -1.70    7.30
 -23   0  -2   80.39   10.60
 -23   0  -2   45.00   15.30
 -23   0   2   19.00   12.90
  -1  -1  -2 2880.71   60.59
  -1   1   2 2584.84   59.69
   1  -1   2 2504.65   59.69
  -1   1  -2 2985.60   59.99
   1  -1  -2 2872.01   60.79
  -2  -1  -2  221.28    6.40
   2  -1   2  217.98    6.80
   2   1  -2  234.58    5.30
  -2  -1  -2  213.68    5.80
  -2   1   2  207.98    6.50
  -2   1  -2  210.18    6.60
   2   1   2  217.08    5.90
   2   1   2  216.88    6.40
   2  -1  -2  205.88    6.50
   3  -1   2  355.16    9.70
  -3  -1  -2  319.67    8.60
   3   1  -2  320.37    8.20
  -3  -1  -2  329.27    9.20
  -3   1   2  349.07    9.40
   3   1   2  329.67    9.20
  -3  -1   2  312.97    7.50
  -3   1  -2  330.77    9.60
   3   1   2  320.57    8.70
   3  -1  -2  352.16    9.70
  -4   1   2  666.33   17.20
  -4  -1  -2  684.23   16.30
   4  -1   2  709.93   17.70
  -4  -1  -2  660.23   17.20
  -4  -1  -2  682.03   17.00
   4   1  -2  694.23   16.30
  -4   1  -2  721.83   17.50
  -4  -1   2  655.63   15.40
   4   1   2  672.63   17.00
  -4  -1   2  692.93   15.60
   4  -1  -2  658.13   17.60
  -4   1  -2  704.73   18.20
  -5  -1  -2   74.49    5.00
   5  -1   2   76.49    5.80
  -5   1   2   72.29    5.20
  -5  -1  -2   76.29    4.30
  -5  -1  -2   78.99    5.70
   5   1  -2   70.89    4.70
   5   1   2   74.79    5.50
  -5   1  -2   78.09    6.80
  -5  -1   2   78.29    3.60
  -5  -1   2   75.89    3.70
   5  -1  -2   73.89    5.80
  -5   1  -2   65.49    5.30
  -6  -1  -2 1633.94   37.00
  -6   1   2 1615.14   38.20
   6   1  -2 1667.53   37.80
  -6  -1  -2 1602.24   37.80
  -6  -1  -2 1591.04   38.30
  -6   1  -2 1688.63   39.50
   6  -1  -2 1665.13   39.10
  -6  -1   2 1552.74   36.20
  -6   1  -2 1592.14   38.10
  -6  -1   2 1681.23   36.60
   6   1   2 1691.13   38.30
   7   1  -2 1435.76   34.80
  -7  -1  -2 1476.35   35.10
  -7   1   2 1425.76   33.80
  -7  -1  -2 1450.35   34.50
  -7  -1  -2 1425.06   33.50
  -7   1   2 1490.35   35.00
  -7  -1   2 1436.66   33.10
  -7   1  -2 1452.25   36.20
  -7  -1   2 1414.96   32.90
   7  -1  -2 1442.16   35.90
  -7   1  -2 1474.45   35.00
   7   1   2 1473.35   34.90
  -8  -1  -2  130.29    6.80
  -8   1   2  123.39    7.40
  -8  -1  -2  108.39    8.60
  -8   1   2  110.89    8.40
   8  -1   2  121.39   10.30
  -8  -1  -2  124.99    7.70
   8   1  -2  113.09    8.90
  -8  -1   2  111.59    6.20
  -8  -1   2  109.49    6.50
   8  -1  -2  131.69   10.50
  -8   1  -2  125.49    8.10
   8   1   2  108.59    8.20
  -8   1  -2  107.99    9.40
  -9  -1  -2 1489.45   35.80
  -9   1   2 1544.35   36.40
   9   1  -2 1499.45   38.20
   9  -1   2 1535.05   39.80
  -9  -1  -2 1537.55   37.80
  -9   1   2 1536.25   37.60
  -9  -1  -2 1516.95   37.10
  -9  -1   2 1514.35   35.70
   9  -1  -2 1589.94   39.80
  -9  -1   2 1505.95   35.50
  -9   1  -2 1492.15   37.30
  -9   1  -2 1545.95   39.10
   9   1   2 1569.14   37.90
 -10   1   2  206.48   11.10
 -10  -1  -2  200.58   10.20
  10   1  -2  186.18   12.40
 -10  -1  -2  185.18   11.30
 -10  -1  -2  205.98    9.10
 -10   1   2  199.28    9.90
  10  -1  -2  210.18   13.90
 -10  -1   2  198.18    9.20
  10   1   2  203.78   11.90
 -10   1  -2  199.38   10.60
 -10  -1   2  200.78    8.80
 -10   1  -2  188.98   12.60
  11   1  -2  331.17   15.90
 -11  -1  -2  302.67   13.70
 -11  -1  -2  308.07   14.20
 -11   1   2  341.97   12.80
 -11   1   2  314.97   13.70
 -11  -1  -2  328.77   11.80
 -11  -1   2  312.77   11.80
  11   1   2  311.77   14.30
 -11   1  -2  336.37   15.70
 -11  -1   2  290.37   11.50
 -11   1  -2  328.87   14.30
  11  -1  -2  334.07   16.40
 -12  -1  -2   20.00    6.40
 -12   1   2   11.10    6.30
  12   1  -2   10.40    8.00
 -12  -1  -2   21.80    7.00
 -12  -1  -2   19.40    5.20
 -12   1   2   15.30    5.30
 -12  -1   2    7.10    5.00
 -12  -1   2   16.30    4.80
  12  -1  -2   16.90    9.20
 -12   1  -2   22.70    6.30
 -12   1  -2   24.60    8.00
  13   1  -2   60.09   10.50
 -13  -1  -2   67.19    8.80
 -13  -1  -2   57.19    8.00
 -13   1   2   65.09    8.60
 -13  -1  -2   66.09    6.80
 -13   1   2   51.39    6.70
 -13   1  -2   54.79    9.50
  13  -1  -2   60.29   11.30
 -13  -1   2   53.89    5.60
 -13  -1   2   54.59    6.70
 -13   1  -2   54.39    8.00
 -13  -1   2   53.59    6.60
 -14  -1  -2    4.40    5.40
 -14   1   2   -8.50    6.50
 -14  -1  -2   -1.40    6.30
 -14   1   2    5.70    6.20
 -14  -1  -2    0.10    7.00
  14   1  -2   -7.60    8.90
 -14   1  -2    7.70    7.40
 -14  -1   2    2.70    5.50
 -14  -1   2   -0.90    4.40
 -14  -1   2   -2.10    5.30
  14  -1  -2    8.60   10.00
 -14   1  -2   -5.20    8.60
 -15  -1  -2  257.27   12.30
  15   1  -2  211.48   19.30
 -15   1   2  221.28   13.70
 -15  -1  -2  224.28   14.80
 -15  -1  -2  243.98   15.20
 -15   1   2  235.88   14.70
 -15   1  -2  251.57   15.90
  15  -1  -2  221.08   19.30
 -15  -1   2  246.18   13.00
 -15  -1   2  239.18   12.00
 -15  -1   2  233.78   10.40
 -15   1  -2  254.67   16.80
 -15   1  -2  262.67   14.30
 -16  -1  -2   36.00    9.10
 -16  -1  -2   39.00    7.00
  16   1  -2    2.20   11.80
 -16   1   2   18.20    8.30
 -16   1   2   37.80    7.80
 -16  -1  -2   25.50    8.80
 -16  -1   2   35.10    5.60
 -16   1  -2   41.40    9.20
 -16  -1   2   26.90    7.40
 -16   1  -2   34.00    8.10
 -16  -1   2   38.60    6.70
 -16   1  -2   44.60   10.70
 -17  -1  -2  121.69   11.10
 -17   1   2  137.89   14.10
 -17   1   2  129.99   13.40
 -17  -1  -2  125.29   11.60
 -17  -1  -2  152.68   14.30
 -17   1  -2  137.59   13.50
  17  -1  -2  120.09   16.80
 -17  -1   2  138.79   13.40
 -17  -1   2  113.29   10.30
 -17  -1   2  120.99    8.80
 -17   1  -2  112.79   10.50
 -18   1   2    9.30    8.70
 -18  -1  -2   13.80    6.70
 -18  -1  -2   16.70   10.20
 -18  -1  -2    7.30    8.90
 -18   1   2   15.80    7.50
  18   1  -2    7.10   13.50
 -18   1   2    5.40    8.20
 -18  -1   2    1.40    6.00
 -18   1  -2   16.10    9.30
 -18  -1   2   10.00    8.20
 -18   1  -2    5.50   10.60
 -18   1  -2   15.60    8.30
  18  -1  -2  -11.90   13.80
 -18  -1   2    6.30    4.80
  19   1  -2   58.79   15.90
 -19   1   2   62.89   10.40
 -19  -1  -2   49.00    7.60
 -19   1   2   67.99    8.40
 -19  -1  -2   28.80   11.20
 -19  -1  -2   44.80    9.60
 -19   1   2   63.19    9.90
 -19  -1   2   38.80    9.40
 -19   1  -2   48.00    9.10
 -19  -1   2   39.40    5.30
 -19   1  -2   36.80   11.80
 -19  -1   2   41.80    6.20
  19  -1  -2   38.30   15.90
 -19   1  -2   30.60   11.00
 -20  -1  -2    1.50   10.50
 -20   1   2    5.30    8.90
 -20  -1  -2   13.50    8.60
 -20  -1  -2   -1.20    6.60
  20   1  -2   11.10   15.40
 -20   1   2    2.60    7.10
 -20   1  -2    0.40   11.30
 -20  -1   2    2.90    4.60
  20  -1  -2    1.80   16.10
 -20  -1   2   -8.60    9.40
 -20  -1   2   -3.90    3.60
 -20   1  -2   -3.50   10.90
 -20   1  -2    0.30    8.50
 -21   1   2   -3.70    8.90
 -21   1   2    3.30    7.40
 -21  -1  -2  -18.30   11.60
 -21  -1  -2   -7.20    6.40
 -21   1   2   -8.60   10.00
 -21  -1  -2   12.00    8.50
 -21   1  -2   -1.10   11.10
 -21   1  -2    0.80    8.60
 -21   1  -2  -13.60   10.10
 -22   1   2  -11.90    5.60
 -22  -1  -2   -0.80    7.10
 -22   1   2  -20.20   10.70
 -22   1   2    1.70    8.30
 -22  -1  -2    5.20    5.00
 -22  -1   2   -1.60   11.30
 -22   1  -2    7.50   11.20
 -22   1  -2    2.10    9.10
 -23   1   2   52.19   13.30
 -23  -1  -2   49.20   15.90
 -23   1  -2   81.79   16.30
 -23  -1   2   67.99   13.70
 -23   1  -2   75.79   11.70
   0  -2  -2 2598.34   55.99
   0   2   2 2715.93   56.49
   0   2   2 2414.86   55.89
   0  -2  -2 2597.84   56.39
  -1  -2  -2  114.99    4.50
  -1   2   2  118.69    4.50
  -1  -2  -2  110.89    3.90
   1   2   2  113.69    4.50
   1  -2  -2  124.99    4.70
   1   2   2  108.59    4.00
  -2   2   2  237.58    7.60
  -2  -2  -2  239.08    7.50
  -2  -2  -2  250.97    6.60
   2  -2  -2  240.58    7.70
   2   2   2  231.88    6.50
  -3  -2  -2  316.97    9.40
  -3   2   2  328.57    9.90
   3   2  -2  319.47    7.70
  -3  -2  -2  317.37    8.40
   3   2   2  325.17    9.30
   3  -2  -2  319.17   10.10
  -3   2  -2  347.47   10.60
   3   2   2  321.67    8.40
  -3  -2   2  312.57    7.90
   4   2  -2  136.49    4.80
  -4  -2  -2  145.39    6.10
  -4  -2  -2  150.08    5.00
  -4   2   2  144.19    6.70
   4   2  -2  150.68    4.40
  -4  -2  -2  140.09    6.00
   4   2   2  151.98    6.00
   4  -2  -2  146.89    7.20
   4   2   2  145.29    5.10
  -4   2  -2  142.39    6.80
  -4  -2   2  144.59    4.50
  -4   2  -2  172.98    7.80
  -5   2   2 1242.18   29.70
  -5  -2  -2 1231.48   28.90
   5   2  -2 1181.38   27.50
  -5  -2  -2 1220.88   28.70
   5   2  -2 1175.78   27.10
  -5  -2  -2 1188.08   27.50
   5   2   2 1224.68   28.10
   5   2   2 1245.38   28.90
  -5  -2   2 1180.38   27.20
   5  -2  -2 1231.28   30.10
  -5   2  -2 1299.07   29.70
  -5   2  -2 1224.88   30.60
   6  -2   2  683.13   19.70
  -6   2   2  667.93   18.60
  -6  -2  -2  673.63   17.70
   6   2  -2  651.93   16.90
  -6  -2  -2  661.23   16.30
  -6  -2  -2  650.13   17.70
   6   2  -2  664.33   16.10
   6   2   2  684.93   17.70
  -6  -2   2  655.73   16.00
  -6  -2   2  641.34   14.70
  -6   2  -2  671.23   18.50
   6  -2  -2  702.03   19.50
  -6   2  -2  651.03   19.40
   7   2  -2   24.50    3.30
   7   2  -2   20.80    4.10
  -7  -2  -2   26.20    4.60
  -7   2   2   21.40    5.00
  -7  -2  -2   21.00    4.10
   7  -2   2   22.90    6.20
  -7  -2  -2   18.90    3.10
  -7  -2   2   28.70    3.00
   7  -2  -2   19.30    5.70
  -7  -2   2   20.70    2.00
  -7   2  -2   28.20    6.30
   7   2   2   24.10    4.20
  -7  -2   2   26.00    3.00
  -7   2  -2   20.00    4.70
  -8  -2  -2 1211.98   28.50
  -8   2   2 1236.28   31.40
   8  -2   2 1215.18   32.80
  -8  -2  -2 1230.68   30.40
  -8  -2  -2 1227.48   30.20
   8   2  -2 1229.18   30.40
   8   2  -2 1246.58   29.10
   8  -2  -2 1244.18   32.60
  -8  -2   2 1195.18   28.50
  -8  -2   2 1196.68   27.50
   8   2   2 1210.58   30.40
  -8   2  -2 1223.58   31.00
  -8  -2   2 1174.18   27.10
  -8   2  -2 1227.58   32.70
  -9  -2  -2  176.78    9.80
   9   2  -2  160.38   10.10
  -9  -2  -2  178.98    7.60
  -9   2   2  178.18   10.30
  -9  -2  -2  181.18    9.40
  -9   2   2  180.68    9.70
   9  -2   2  187.88   13.50
  -9  -2   2  174.88    5.90
   9   2   2  186.18   10.60
  -9  -2   2  180.38    6.70
  -9  -2   2  164.78    7.80
  -9   2  -2  173.68   12.30
  -9   2  -2  178.38   10.30
   9  -2  -2  169.38   12.80
  10  -2   2    0.50    7.20
  10   2  -2   -0.80    5.70
 -10   2   2   -0.50    5.00
 -10   2   2    3.80    5.80
 -10  -2  -2    3.80    4.50
 -10  -2  -2    0.80    4.90
 -10  -2  -2    3.40    3.70
  10  -2  -2    3.20    7.10
  10   2   2    4.20    5.00
 -10  -2   2    0.30    3.50
 -10  -2   2    1.00    2.40
 -10  -2   2    0.50    3.10
 -10   2  -2   -1.20    5.00
 -10   2  -2   -2.80    6.80
 -11   2   2  112.69    8.80
 -11  -2  -2  129.49   10.30
  11   2  -2  119.49   11.50
 -11  -2  -2  112.69    7.50
 -11  -2  -2  117.19    9.60
  11  -2   2  118.59   13.10
 -11   2   2   95.49   10.40
 -11  -2   2  107.99    8.10
  11  -2  -2  143.99   14.30
 -11   2  -2  131.39   10.30
 -11  -2   2  120.69    5.80
  11   2   2  118.99   10.20
 -11   2  -2  129.69   12.70
 -11  -2   2  134.89    6.90
 -12  -2  -2  300.57   13.90
 -12   2   2  347.87   15.70
 -12  -2  -2  327.47   14.10
 -12  -2  -2  340.07   11.90
  12   2  -2  337.57   16.80
 -12   2   2  334.27   14.00
  12   2   2  336.67   15.90
 -12  -2   2  360.66   13.00
 -12  -2   2  337.67   10.10
 -12  -2   2  343.77   11.10
 -12   2  -2  331.97   16.60
  12  -2  -2  355.06   19.30
 -12   2  -2  339.77   15.60
  13   2  -2  202.68   15.40
 -13   2   2  214.88   14.10
 -13  -2  -2  224.88   10.10
 -13  -2  -2  220.98   12.80
 -13  -2  -2  238.38   12.80
 -13   2   2  227.68   12.50
 -13  -2   2  227.48    9.40
 -13   2  -2  228.58   14.50
 -13   2  -2  210.08   16.10
 -13  -2   2  226.18   11.50
  13   2   2  226.58   15.10
  13  -2  -2  216.68   17.10
 -13  -2   2  234.18    8.30
 -14  -2  -2  195.58   12.70
 -14   2   2  187.68   14.30
 -14  -2  -2  186.88   12.30
 -14  -2  -2  196.68    9.90
 -14   2   2  208.68   12.60
  14   2  -2  186.98   16.70
  14  -2  -2  202.28   18.00
 -14   2  -2  202.88   14.60
 -14  -2   2  189.98   11.60
 -14   2  -2  182.38   16.20
 -14  -2   2  173.48    8.90
 -14  -2   2  192.38    7.80
  15   2  -2   -2.00    9.70
 -15  -2  -2   -4.20    4.90
 -15   2   2   -9.30    7.80
 -15   2   2   -0.90    6.60
 -15  -2  -2   -7.90    6.60
 -15  -2  -2    0.80    6.80
  15  -2  -2    1.70   11.00
 -15   2  -2    6.20    9.50
 -15  -2   2   -0.10    4.30
 -15   2  -2   -4.60    7.70
 -15  -2   2    0.40    3.30
 -15  -2   2   -1.50    5.90
 -16   2   2   12.50    8.60
 -16  -2  -2   14.00    5.70
  16   2  -2    7.50   11.10
 -16   2   2   18.70    8.20
 -16  -2  -2   22.70    8.40
 -16  -2  -2   12.20    7.30
 -16  -2   2    9.70    4.50
 -16   2  -2   26.20   11.00
 -16  -2   2   22.30    3.80
  16  -2  -2   26.00   13.10
 -16   2  -2   23.70    9.20
 -16  -2   2   24.80    7.30
 -17  -2  -2   -9.40    5.20
 -17  -2  -2    6.00    7.30
 -17  -2  -2  -13.40    8.30
  17   2  -2   -8.60   12.10
 -17   2   2    1.10    7.80
 -17   2   2    2.10    8.90
 -17   2  -2   12.90    9.60
 -17  -2   2    4.40    7.20
 -17   2  -2   -4.50   10.30
  17  -2  -2    6.20   13.10
 -17  -2   2   -0.40    3.80
 -17  -2   2   -2.60    3.00
 -17   2  -2   12.70    8.90
  18   2  -2    4.20   14.30
 -18   2   2  -13.60    9.10
 -18  -2  -2    0.40    7.20
 -18  -2  -2    0.70   11.60
 -18  -2  -2    6.30    5.80
 -18   2   2    9.50    8.60
  18  -2  -2   -5.90   14.30
 -18   2  -2    2.70   10.90
 -18   2  -2   -4.80    9.60
 -18   2  -2   -9.30    8.40
 -18  -2   2    4.40    7.90
 -19   2   2   46.90   10.90
 -19  -2  -2   57.89    8.30
  19   2  -2   70.79   16.50
 -19  -2  -2   56.19    6.90
 -19  -2  -2   54.19   11.20
 -19   2   2   46.20   10.20
 -19   2  -2   35.50   12.80
  19  -2  -2   60.59   17.90
 -19   2  -2   42.70   11.80
 -19   2  -2   55.29   10.70
 -19  -2   2   48.20   10.20
 -20   2   2   53.09    9.60
 -20  -2  -2   43.90    7.80
 -20   2   2   26.90   10.50
 -20  -2  -2   66.69   13.40
 -20  -2  -2   47.00    6.50
 -20   2   2   27.20   10.80
 -20  -2   2   62.39   11.20
 -20   2  -2   33.20   13.20
 -20   2  -2   34.80   10.50
 -20   2  -2   42.70   12.40
  20  -2  -2   62.49   19.10
 -21  -2  -2   12.90   12.30
 -21  -2  -2   38.10    6.50
 -21   2   2   33.10   10.70
 -21  -2  -2   30.70    5.40
 -21   2   2    9.30   10.80
 -21   2   2   42.30    9.20
 -21   2  -2   13.10   12.60
 -21   2  -2   16.70   10.30
 -21  -2   2   28.20   11.30
 -22   2   2    6.30   11.70
 -22   2   2   11.40    8.30
 -22   2   2    6.80   10.10
 -22   2  -2   21.30   13.10
 -22   2  -2   14.50   14.50
 -22   2  -2    9.50   15.40
 -22  -2   2   -4.50   11.40
 -23  -2  -2    4.60   15.60
 -23   2   2  -12.30   12.10
 -23   2   2   11.30    9.30
 -23   2  -2  -10.20   14.60
 -23   2  -2   -1.40   12.10
 -23  -2   2    9.40   12.10
   0   3   2    0.90    1.80
   0  -3  -2   -2.60    1.80
  -1   3   2  794.02   19.10
  -1  -3  -2  807.92   19.50
  -1  -3  -2  771.62   18.30
   1   3   2  781.02   19.20
   1  -3  -2  802.42   19.20
   1   3   2  754.62   18.30
  -2  -3  -2 1507.85   33.80
  -2   3   2 1573.24   35.30
  -2  -3  -2 1513.55   35.20
   2   3   2 1484.45   33.90
   2  -3  -2 1610.24   35.60
   2   3   2 1508.15   35.00
  -3   3   2  182.48    7.50
  -3  -3  -2  179.18    5.50
  -3  -3  -2  170.08    7.00
   3  -3  -2  175.08    7.70
   3   3   2  174.18    6.80
  -3   3  -2  159.38    7.70
   3   3   2  179.28    5.50
  -4  -3  -2   85.39    3.90
  -4  -3  -2   94.59    5.60
  -4   3   2   87.79    6.20
   4   3  -2   92.09    3.80
  -4  -3   2   88.39    4.20
   4  -3  -2   83.09    6.40
  -4   3  -2  101.09    6.90
   4   3   2   88.29    4.00
   4   3   2   87.09    5.10
  -5  -3  -2   33.00    3.40
   5   3  -2   37.90    2.60
  -5   3   2   37.20    4.90
   5   3  -2   39.20    3.20
  -5  -3  -2   39.00    4.10
  -5  -3  -2   32.10    3.20
   5   3   2   34.70    3.40
   5   3   2   35.50    3.80
   5  -3  -2   29.50    5.20
  -5  -3   2   44.80    3.60
  -5   3  -2   40.40    5.50
   6  -3   2   50.89    6.50
  -6   3   2   42.00    5.60
  -6  -3  -2   37.60    3.60
  -6  -3  -2   44.40    4.70
  -6  -3  -2   43.30    4.10
   6   3  -2   46.50    3.90
   6   3  -2   48.60    4.00
  -6   3  -2   49.60    6.60
  -6   3  -2   42.90    5.10
   6  -3  -2   44.40    6.40
   6   3   2   47.60    4.60
   6   3   2   40.40    4.30
  -6  -3   2   51.79    4.20
   7  -3   2  731.13   22.90
  -7  -3  -2  790.12   20.80
  -7   3   2  804.32   22.30
  -7  -3  -2  775.72   18.40
   7   3  -2  743.73   19.30
  -7  -3  -2  789.52   19.70
   7   3  -2  763.72   18.70
   7  -3  -2  766.72   22.80
   7   3   2  752.02   20.30
  -7   3  -2  749.82   22.80
  -7  -3   2  763.72   18.90
  -7   3  -2  771.02   21.70
  -8  -3  -2  286.97   10.30
  -8  -3  -2  260.87    8.60
  -8   3   2  283.27   12.60
  -8  -3  -2  284.57   11.10
   8   3  -2  265.27   10.50
   8  -3   2  271.07   14.20
   8   3  -2  291.47    9.60
  -8  -3   2  278.17    9.50
   8   3   2  280.57   11.40
   8  -3  -2  291.77   14.00
  -8   3  -2  281.97   12.30
  -8   3  -2  290.27   13.90
  -9  -3  -2  100.89    8.00
   9   3  -2  103.59    7.00
   9   3  -2   74.99    8.20
  -9  -3  -2  100.89    5.70
   9  -3   2   93.39   10.20
  -9  -3  -2  110.49    7.70
  -9   3   2  101.89   10.30
  -9   3  -2  105.09    9.40
   9  -3  -2  126.69   12.50
   9   3   2  110.29    9.00
  -9   3  -2   90.29   10.00
  -9  -3   2   98.39    6.70
  10  -3   2  556.94   21.40
 -10  -3  -2  500.75   14.10
 -10  -3  -2  507.15   17.10
 -10   3   2  504.65   18.90
 -10  -3  -2  528.65   15.90
  10   3  -2  524.95   17.60
  10   3  -2  516.65   15.50
 -10   3   2  505.85   17.50
  10   3   2  532.85   17.60
  10  -3  -2  513.15   20.40
 -10   3  -2  538.45   20.40
 -10  -3   2  516.95   15.30
 -10   3  -2  515.15   18.00
  11  -3   2  464.05   20.70
 -11   3   2  475.45   17.00
 -11   3   2  464.35   18.50
 -11  -3  -2  478.45   17.00
 -11  -3  -2  456.35   15.30
 -11  -3  -2  481.25   13.60
  11   3  -2  488.25   17.80
 -11  -3   2  478.25   15.00
 -11   3  -2  488.65   17.60
  11  -3  -2  495.25   20.70
 -11   3  -2  485.45   19.60
  11   3   2  468.95   16.80
 -12   3   2   97.39   10.10
 -12  -3  -2   88.89    9.60
 -12  -3  -2   85.19    8.80
 -12   3   2   93.49   10.50
  12   3  -2   91.99    9.50
 -12  -3  -2   97.29    6.90
 -12   3  -2  114.29   12.10
  12  -3  -2  101.59   12.30
  12   3   2   74.99    8.40
 -12  -3   2   90.79    8.60
 -12   3  -2   93.39    9.30
 -13  -3  -2  490.25   14.60
 -13   3   2  496.35   20.40
  13   3  -2  526.55   20.50
 -13  -3  -2  513.75   18.90
 -13  -3  -2  497.25   16.60
 -13   3   2  532.65   18.60
 -13   3  -2  467.25   19.10
  13  -3  -2  505.05   23.30
 -13  -3   2  513.15   16.90
  13   3   2  497.65   19.10
 -13   3  -2  492.85   21.40
 -14  -3  -2    2.90    4.20
 -14  -3  -2    4.80    5.50
 -14   3   2    2.20    8.00
 -14  -3  -2    5.00    6.90
 -14   3   2   -4.40    6.50
  14   3  -2    3.30    8.80
 -14   3  -2   -0.50    7.70
 -14   3  -2   14.10   10.00
 -14  -3   2   -4.60    5.30
  14  -3  -2   -4.60   10.60
  14   3   2    3.90    7.30
 -15  -3  -2  262.27   10.60
 -15  -3  -2  273.77   12.80
  15   3  -2  271.87   19.00
 -15  -3  -2  289.97   16.40
 -15   3   2  240.08   16.70
 -15   3   2  262.57   15.00
 -15   3  -2  244.98   18.80
 -15  -3   2  265.07   13.60
 -15   3  -2  267.17   17.20
 -16  -3  -2    2.00    5.70
 -16  -3  -2   -2.80    4.50
  16   3  -2    7.90   10.60
 -16  -3  -2   -1.80    8.40
 -16   3   2    0.00    9.40
 -16   3   2   -9.40    7.10
 -16   3  -2   -3.70   10.70
 -16   3  -2    4.60    9.30
  16  -3  -2  -12.20   12.20
 -16  -3   2    9.20    6.80
 -17   3   2  277.87   18.60
 -17   3   2  285.87   17.10
  17   3  -2  271.87   22.30
 -17  -3  -2  267.27   12.80
 -17  -3  -2  277.97   11.00
 -17  -3  -2  295.77   18.80
 -17  -3   2  290.87   16.10
 -17   3  -2  277.07   17.60
  17  -3  -2  328.67   24.90
 -17   3  -2  305.57   21.10
 -18  -3  -2   38.20    5.30
  18   3  -2   20.10   14.30
 -18  -3  -2   28.00    6.20
 -18   3   2   50.59   10.40
 -18   3   2   37.20   11.20
 -18  -3  -2   35.30   19.90
 -18  -3   2   28.70    8.90
 -18   3  -2   28.30   10.20
 -18   3  -2   51.59   13.10
  18  -3  -2   41.40   16.70
 -19  -3  -2   19.80    5.20
 -19  -3  -2   32.50   11.20
 -19   3   2   29.30   11.40
  19   3  -2   30.00   14.90
 -19  -3  -2   32.30    4.80
 -19   3  -2   26.30   10.80
  19  -3  -2   52.59   18.00
 -19  -3   2   44.20   10.10
 -19   3  -2   41.60   13.10
 -20  -3  -2   -3.80   11.20
 -20   3   2   -3.30   11.20
 -20   3   2   21.10   10.40
 -20  -3   2   32.40   10.10
  20  -3  -2   28.60   19.50
 -20   3  -2   -2.10   12.80
 -20   3  -2   37.70   11.20
 -20   3  -2    9.70   10.20
 -21  -3  -2   28.90   13.10
 -21   3   2   23.10   12.00
 -21   3   2   30.10   10.70
 -21   3   2   37.10   12.20
 -21   3  -2   -0.60   10.50
 -21   3  -2   47.20   14.30
 -21  -3   2   29.50   11.50
 -22   3   2    6.20    9.70
 -22   3   2   23.20   11.90
 -22   3   2   -2.80   11.70
 -22   3  -2   30.10   14.10
 -22   3  -2  -19.20   13.70
 -22   3  -2   -4.80   11.10
 -23   3   2  219.48   18.70
 -23  -3  -2  154.58   22.90
 -23   3  -2  210.78   18.60
 -23   3  -2  218.18   22.80
 -23   3  -2  194.38   19.80
   2   4   2 9999.00  213.98
  -3  -4  -2  945.61   22.00
   3   4  -2  969.30   22.80
  -3   4   2  966.90   24.50
  -3  -4  -2  984.90   24.20
   3  -4  -2  978.50   24.80
   3   4   2  924.81   22.20
  -3   4  -2  996.60   24.80
   3   4   2  983.10   23.80
  -4  -4  -2  457.55   11.10
  -4  -4  -2  440.76   13.50
  -4   4   2  447.36   14.30
   4   4  -2  448.96   11.70
   4   4   2  446.86   13.00
   4   4   2  438.46   11.30
   4  -4  -2  441.76   14.40
  -4   4  -2  448.26   14.50
   5   4  -2  225.88    7.30
  -5  -4  -2  220.18    7.10
  -5   4   2  229.68   10.40
  -5  -4  -2  231.78    6.70
  -5  -4  -2  230.58    9.20
  -5  -4   2  225.18    7.80
   5   4   2  225.78    7.10
  -5   4  -2  220.38   10.90
   5   4   2  240.78    9.10
   5  -4  -2  242.78   10.90
  -6  -4  -2  347.57    9.40
   6  -4   2  383.76   14.40
  -6  -4  -2  345.17   10.00
   6   4  -2  368.46    9.00
  -6   4   2  359.56   13.60
   6   4  -2  363.66   10.10
  -6  -4  -2  354.36   12.20
   6   4   2  359.96   11.70
  -6  -4   2  359.26   10.70
  -6   4  -2  348.77   14.20
   6  -4  -2  338.07   14.00
   6   4   2  356.16   10.20
  -7   4   2   11.90    6.10
   7   4  -2   21.00    3.20
  -7  -4  -2   16.00    4.60
   7  -4   2   11.80    6.50
  -7  -4  -2   12.60    2.50
   7   4  -2   20.60    3.10
  -7  -4  -2   14.60    3.20
   7   4   2   13.70    3.90
   7   4   2   20.10    3.40
   7  -4  -2   12.00    6.40
  -7   4  -2   16.90    6.50
  -7  -4   2   15.40    3.30
  -8  -4  -2  111.69    6.30
   8  -4   2  100.49   11.30
   8   4  -2  103.59    6.90
   8   4  -2  108.09    6.30
  -8  -4  -2  107.79    8.90
  -8  -4  -2  112.59    5.20
  -8   4   2  126.59   10.30
  -8  -4   2  111.99    7.00
  -8   4  -2  104.19   11.10
   8   4   2  124.99    8.00
   8  -4  -2  107.79   11.30
  -8   4  -2  119.79    9.80
   9   4  -2  246.08    9.20
  -9   4   2  228.48   13.00
  -9  -4  -2  240.48   11.20
  -9  -4  -2  240.68    8.90
   9  -4   2  256.27   15.00
   9   4  -2  242.78   10.40
  -9  -4  -2  241.98    7.80
  -9   4  -2  241.48   12.60
   9  -4  -2  241.28   14.60
  -9  -4   2  235.08    9.70
   9   4   2  239.68   11.30
  -9   4  -2  237.98   14.20
 -10  -4  -2    2.60    3.70
 -10  -4  -2    0.40    5.00
 -10   4   2   16.50    7.00
  10   4  -2    8.80    4.00
  10  -4   2    8.90    8.10
 -10  -4  -2    8.10    2.90
  10   4  -2    2.50    5.20
 -10   4  -2    5.50    7.50
 -10  -4   2    5.50    4.20
  10  -4  -2    3.60    7.80
  10   4   2    6.90    5.00
 -10   4  -2    8.10    6.20
  11   4  -2  180.88   11.40
  11  -4   2  180.38   15.40
 -11  -4  -2  191.08   12.10
 -11  -4  -2  185.38    8.60
 -11   4   2  193.38   12.70
  11   4  -2  180.98    9.60
 -11  -4  -2  186.18    7.40
 -11   4   2  209.08   13.40
 -11  -4   2  188.88    9.90
 -11   4  -2  200.48   13.60
  11   4   2  183.68   11.10
 -11   4  -2  160.98   15.20
  11  -4  -2  183.08   15.20
  12   4  -2  386.86   14.30
 -12  -4  -2  392.46   16.70
 -12   4   2  392.36   16.10
 -12  -4  -2  373.86   12.50
  12   4  -2  389.36   16.80
 -12   4   2  403.76   18.80
 -12  -4  -2  396.06   11.50
 -12   4  -2  388.56   17.20
  12   4   2  376.46   16.50
 -12  -4   2  384.16   14.30
 -12   4  -2  379.86   19.20
  12  -4  -2  431.46   20.80
 -13  -4  -2   47.30    8.20
 -13   4   2   46.00    9.20
 -13  -4  -2   35.50    4.20
  13   4  -2   34.60    8.60
 -13   4   2   29.80    7.90
 -13  -4  -2   39.50    5.20
 -13  -4   2   38.00    6.30
 -13   4  -2   35.40   10.70
 -13   4  -2   42.30    8.50
  13  -4  -2   45.20   12.00
  13   4   2   21.40    7.70
 -14  -4  -2   18.20    4.90
 -14   4   2    1.20    9.60
  14   4  -2    4.30    8.80
 -14  -4  -2   18.90    7.50
 -14   4   2   11.20    7.50
 -14  -4  -2   13.20    3.80
 -14   4  -2   11.00    8.40
  14  -4  -2    9.10   12.10
 -14  -4   2   12.80    6.10
 -14   4  -2    5.30    9.90
  14   4   2   -5.80    7.10
 -15  -4  -2   -9.70    7.70
 -15   4   2   -2.50    6.90
  15   4  -2    6.20    9.20
 -15  -4  -2    1.60    3.60
 -15  -4  -2   -4.80    4.40
 -15   4   2  -11.00    8.90
 -15  -4   2    1.80    6.40
 -15   4  -2    5.90    8.30
  15  -4  -2    2.80   12.40
 -15   4  -2   -0.90   10.20
  15   4   2   -2.00    8.00
 -16   4   2  242.28   18.40
 -16   4   2  275.17   15.90
 -16  -4  -2  278.27    9.10
 -16  -4  -2  279.27   16.50
 -16  -4  -2  266.07    9.70
  16   4  -2  250.87   19.60
  16  -4  -2  236.48   22.60
 -16   4  -2  278.07   21.40
 -16   4  -2  261.87   21.30
 -16  -4   2  276.77   14.80
 -17   4   2   -0.50   10.50
 -17   4   2    3.10    8.60
 -17  -4  -2   -3.90    4.20
  17   4  -2    1.30   11.40
 -17  -4  -2    2.30    4.50
 -17  -4  -2   -0.70    9.10
  17  -4  -2   12.00   14.20
 -17   4  -2    4.40   10.00
 -17  -4   2   14.30    8.00
 -17   4  -2  -25.60   10.60
 -18   4   2   76.79   13.20
 -18   4   2   54.69   12.80
 -18   4  -2   58.59   12.00
  18  -4  -2   86.09   17.70
 -18  -4   2   60.89    9.80
 -18   4  -2   46.40   14.10
 -19  -4  -2   26.10   10.90
 -19   4   2   44.40   11.20
 -19   4   2   29.40   12.30
 -19   4  -2   34.30   13.80
 -19  -4   2   50.29   10.40
  19  -4  -2   57.79   19.00
 -19   4  -2   37.00   11.70
 -20   4   2    3.50   12.30
 -20   4   2   11.90   10.60
 -20  -4  -2   -0.30   11.10
 -20  -4   2   -9.50    9.70
 -20   4  -2   -2.70   11.30
  20  -4  -2  -12.90   17.90
 -20   4  -2    2.00   14.10
 -21   4   2    8.80   12.50
 -21   4   2    8.90   10.90
 -21  -4  -2   18.50   13.70
 -21   4  -2   11.70   11.70
 -21   4  -2  -26.80   14.90
  21  -4  -2   15.60   20.20
 -22   4   2   15.30   11.20
 -22  -4  -2   -9.40   12.40
 -22   4   2  -14.50   10.70
 -22   4   2    1.20   12.80
 -22   4  -2   31.20   16.10
 -22   4  -2   18.30   11.80
 -22   4  -2   -1.30   14.40
   0   5   2   -0.90    2.70
   0  -5  -2    1.40    2.70
  -1   5   2 5816.02  126.79
  -1  -5  -2 5740.43  125.69
   1   5   2 5874.11  125.89
   1   5   2 6056.19  127.59
   1  -5  -2 5787.82  126.79
  -2   5   2 1328.87   32.60
  -2  -5  -2 1339.87   30.70
   2  -5  -2 1349.56   32.70
   2   5   2 1339.27   30.90
   2   5   2 1398.16   32.90
  -2   5  -2 1396.96   32.70
  -3   5   2   17.70    4.30
  -3  -5  -2   20.00    2.30
  -3  -5  -2   22.60    4.10
   3  -5  -2   14.00    4.40
   3   5   2   18.50    2.60
   3   5   2   17.40    3.80
  -3   5  -2   18.60    4.40
   4   5  -2    2.50    2.60
  -4   5   2    5.50    4.40
  -4  -5  -2    4.50    3.80
  -4  -5  -2    8.70    1.80
   4  -5  -2    3.50    4.50
  -4   5  -2   14.20    4.90
   4   5   2    7.50    3.60
   4   5   2    6.70    2.30
   5   5  -2    3.90    2.60
  -5  -5  -2    5.90    1.70
  -5  -5  -2    4.20    3.90
  -5  -5  -2    5.10    2.20
  -5   5   2    5.30    4.80
   5   5   2    6.20    2.30
  -5   5  -2    1.40    5.10
   5   5   2    4.20    3.50
   5  -5  -2    8.10    5.20
  -6  -5  -2    8.90    4.40
   6   5  -2    8.80    2.90
   6  -5   2    7.00    5.90
  -6   5   2   13.00    5.70
  -6  -5  -2   13.20    1.80
   6   5   2   11.30    3.80
  -6   5  -2   21.80    6.40
  -6  -5   2   12.40    3.50
   6  -5  -2   10.20    6.10
   6   5   2    8.30    2.60
   7   5  -2  480.95   13.30
  -7  -5  -2  470.15   11.30
  -7  -5  -2  484.45   15.70
   7  -5   2  475.85   18.10
  -7   5   2  485.45   17.40
   7   5  -2  483.55   11.40
   7   5  -2  490.35   12.10
  -7   5  -2  495.05   18.30
   7   5   2  457.35   13.00
   7   5   2  488.05   14.90
   7  -5  -2  465.75   18.20
  -7  -5   2  470.75   14.20
   8   5  -2    0.50    3.10
  -8  -5  -2   -1.90    2.10
  -8   5   2   -1.20    6.10
  -8  -5  -2    1.30    4.80
   8   5  -2    0.90    3.10
  -8  -5  -2   -1.60    1.70
   8  -5   2   -4.40    7.00
  -8  -5   2   -5.80    3.50
   8  -5  -2    3.40    7.20
  -8   5  -2   -1.00    7.10
   8   5   2    1.50    3.20
   8   5   2   -0.50    4.00
   9   5  -2  652.73   17.40
  -9  -5  -2  618.64   15.10
   9   5  -2  619.54   17.60
  -9   5   2  630.84   21.80
  -9  -5  -2  669.93   20.40
  -9  -5  -2  645.34   14.80
   9  -5   2  636.34   23.20
  -9   5  -2  621.64   21.10
  -9   5  -2  641.94   22.80
  -9  -5   2  657.53   18.30
   9  -5  -2  621.24   23.10
   9   5   2  644.14   19.30
  10   5  -2   89.09    8.50
 -10  -5  -2   85.89    3.90
  10  -5   2   75.49   10.90
 -10   5   2   81.89    9.80
 -10  -5  -2   87.29    8.30
 -10  -5  -2   85.59    4.50
  10   5  -2   89.29    7.40
  10  -5  -2   85.19   11.10
 -10  -5   2   90.59    8.10
 -10   5  -2   67.19   10.30
 -10   5  -2   76.59    8.90
  10   5   2   83.49    8.50
 -11  -5  -2  150.78    5.40
 -11   5   2  148.39   13.20
  11   5  -2  160.58   10.90
 -11  -5  -2  149.59    5.20
  11   5  -2  149.29    9.20
 -11  -5  -2  155.88   12.20
  11  -5   2  172.88   15.60
 -11   5  -2  138.09   13.30
 -11   5  -2  161.38   12.90
  11   5   2  149.69   10.40
 -11  -5   2  161.48    9.90
  11  -5  -2  146.79   16.30
  12   5  -2   16.40    7.00
  12   5  -2    7.20    5.20
 -12  -5  -2   14.90    2.40
 -12   5   2   16.20    8.70
 -12  -5  -2   18.90    6.80
 -12   5   2    8.10    7.00
  12   5   2   11.60    6.20
 -12   5  -2    9.20    7.60
 -12   5  -2   18.50    9.80
  12  -5  -2   21.10   10.60
 -12  -5   2   11.50    5.50
  13   5  -2  206.38   12.00
 -13   5   2  236.38   15.20
 -13   5   2  196.18   16.90
  13   5  -2  219.48   14.60
 -13  -5  -2  225.48   14.40
  13   5   2  201.68   14.00
  13  -5  -2  214.88   19.00
 -13  -5   2  218.48   12.40
 -13   5  -2  219.48   15.10
 -13   5  -2  222.38   17.40
 -14   5   2   14.40    9.90
  14   5  -2   -0.20    8.30
 -14   5   2   10.10    7.70
 -14  -5  -2   17.90    7.80
 -14  -5   2   10.00    6.40
 -14   5  -2   16.20    8.60
 -14   5  -2    1.60   11.10
  14   5   2    0.90    7.70
 -15   5   2  284.67   19.50
 -15  -5  -2  275.67   17.00
  15   5  -2  295.87   18.20
 -15   5   2  293.07   17.50
 -15  -5   2  292.57   15.30
  15  -5  -2  295.17   22.60
 -15   5  -2  318.87   22.00
 -15   5  -2  285.37   17.60
  15   5   2  287.07   17.80
  16   5  -2   31.70   11.00
 -16   5   2   35.40    9.80
 -16  -5  -2   26.60    9.70
 -16   5   2   30.40   12.00
  16  -5  -2   39.40   15.30
  16   5   2   42.80   10.20
 -16   5  -2   29.10   12.20
 -16   5  -2   42.00   10.50
 -16  -5   2   33.60    8.40
 -17   5   2  138.29   13.30
  17   5  -2  151.38   15.30
 -17   5   2  130.59   15.10
 -17  -5  -2  125.09   13.00
  17   5   2  133.99   13.70
 -17   5  -2  132.99   14.00
 -17   5  -2  142.69   16.80
 -17  -5   2  168.38   14.90
  17  -5  -2  166.28   19.60
 -18   5   2  -21.20   10.60
 -18   5   2    4.30    9.90
 -18  -5  -2   -4.60   18.30
 -18   5  -2   -1.90   10.40
 -18  -5   2    3.60    8.70
  18  -5  -2   18.30   16.40
 -18   5  -2    0.30   13.60
 -19   5   2   19.00   10.70
 -19  -5  -2   27.60   11.90
 -19   5   2   27.70   12.80
 -19   5  -2    8.80   13.80
  19  -5  -2   14.60   17.60
 -19   5  -2   -2.10   10.00
 -19  -5   2   17.50   10.00
 -20   5   2  -10.80   12.10
 -20   5   2   -6.10   10.70
 -20  -5  -2  -15.30   11.80
  20  -5  -2   28.80   19.40
 -20  -5   2   -9.10    9.90
 -20   5  -2    9.80   15.60
 -21  -5  -2   11.80   13.30
 -21   5   2   27.40   12.20
 -21   5   2   24.40   14.20
 -21   5  -2   -2.00   15.00
 -21  -5   2   23.40   11.70
  21  -5  -2   53.89   21.10
 -21   5  -2   34.70   14.00
 -22  -5  -2  -33.60   12.90
 -22  -5   2    3.80   13.30
 -22   5  -2  -26.40   15.50
 -22   5  -2   -6.20   13.30
   0   6   2 2250.97   51.19
   0  -6  -2 2270.27   51.09
  -1   6   2  206.78    8.90
  -1  -6  -2  197.78    7.50
   1   6   2  201.48    7.50
   1  -6  -2  186.08    8.40
  -1   6  -2  210.28    8.60
  -2  -6  -2  322.67    9.50
  -2   6   2  341.47   12.10
  -2   6  -2  339.17   11.70
   2  -6  -2  317.27   11.70
   2   6   2  330.37   12.00
   2   6   2  327.57    9.90
  -3  -6  -2 1767.62   40.50
  -3   6   2 1889.41   44.20
   3  -6  -2 1851.11   44.10
   3   6   2 1882.81   43.70
   3   6   2 1785.52   41.30
  -3   6  -2 1887.51   44.20
  -4   6   2  612.54   18.90
   4   6  -2  657.83   17.10
  -4  -6  -2  613.94   18.50
  -4  -6  -2  612.94   14.20
   4   6   2  627.04   17.90
   4   6   2  600.64   15.50
   4  -6  -2  595.24   19.10
  -4   6  -2  634.84   19.40
  -5   6   2  357.56   14.20
  -5  -6  -2  346.47   13.50
   5   6  -2  343.57   11.10
   5   6   2  359.66   12.70
   5   6   2  334.97    9.90
   5  -6  -2  334.57   14.70
  -5   6  -2  349.96   14.40
   6  -6   2  843.52   25.40
   6   6  -2  838.62   21.70
  -6  -6  -2  870.51   24.30
  -6   6   2  871.11   25.30
   6  -6  -2  868.51   25.80
  -6   6  -2  884.51   25.90
   6   6   2  869.31   23.10
   6   6   2  829.72   20.50
  -7   6   2   51.59    7.90
   7  -6   2   33.30    7.90
   7   6  -2   31.10    2.90
   7   6  -2   34.80    4.10
  -7  -6  -2   42.40    6.30
   7   6  -2   34.80    2.70
   7  -6  -2   42.60    8.40
  -7   6  -2   40.60    8.20
   7   6   2   43.00    4.60
   7   6   2   32.10    5.30
   8   6  -2  185.98    7.00
  -8  -6  -2  186.28   10.80
   8  -6   2  176.98   13.60
   8   6  -2  208.18    8.40
   8   6  -2  192.78    6.00
  -8   6   2  187.38   12.90
   8   6   2  183.68    9.80
   8  -6  -2  187.78   14.60
  -8  -6   2  201.78    9.60
  -8   6  -2  157.48   13.40
   8   6   2  192.08    7.80
   9  -6   2  240.68   15.80
  -9  -6  -2  260.17   12.60
  -9   6   2  259.47   14.80
   9   6  -2  266.27    9.60
   9   6  -2  269.07   10.00
  -9  -6   2  229.68   11.10
   9   6   2  251.17    9.60
   9   6   2  246.58   11.30
  -9   6  -2  271.77   15.90
   9  -6  -2  245.68   15.90
  10   6  -2    0.90    4.40
  10   6  -2    1.30    3.90
 -10   6   2   -5.20    7.30
 -10  -6  -2   -0.50    5.80
  10  -6   2  -10.20    8.30
  10  -6  -2    3.90    8.70
 -10  -6   2   -1.10    4.70
 -10   6  -2  -10.00    8.20
  10   6   2   -0.90    4.90
 -11  -6  -2 1586.04   40.20
 -11   6   2 1471.35   42.00
  11   6  -2 1555.34   37.20
  11  -6   2 1577.64   44.30
  11   6  -2 1535.25   37.90
  11  -6  -2 1560.54   44.60
 -11  -6   2 1547.35   38.40
 -11   6  -2 1558.14   41.60
  11   6   2 1515.45   39.00
 -11   6  -2 1505.75   43.30
 -12  -6  -2  129.69   12.90
  12   6  -2  103.59   10.70
  12   6  -2  114.89    9.00
 -12   6   2  126.89   12.70
 -12   6  -2   86.59   10.70
 -12  -6   2  111.49   10.50
 -12   6  -2  125.99   13.80
  12   6   2  117.99   11.50
  12  -6  -2  103.69   13.70
  13   6  -2  848.22   24.60
 -13   6   2  867.61   30.40
  13   6  -2  847.52   26.20
 -13   6   2  887.21   28.00
 -13  -6  -2  863.21   27.20
 -13   6  -2  925.71   29.20
 -13  -6   2  865.91   25.60
  13   6   2  856.51   26.60
  13  -6  -2  900.41   32.70
 -13   6  -2  846.42   30.90
  14   6  -2    2.40    6.20
  14   6  -2   11.20    8.10
 -14   6   2  -27.50    9.10
 -14  -6  -2    0.60    7.90
 -14   6   2   12.20    8.90
 -14   6  -2   13.10    8.90
  14  -6  -2   -6.30   12.20
 -14   6  -2    0.90   10.90
 -14  -6   2   13.30    6.80
  14   6   2    8.40    7.80
 -15   6   2   22.40   11.40
  15   6  -2   10.90    8.90
  15   6  -2   16.20    7.30
 -15   6   2   23.20    8.90
 -15  -6  -2   35.60    9.40
  15  -6  -2   29.90   13.80
 -15  -6   2   30.60    8.00
 -15   6  -2   24.70    9.80
 -15   6  -2   30.70   12.90
  15   6   2   25.30    8.60
 -16   6   2  375.06   22.90
 -16  -6  -2  398.46   20.30
  16   6  -2  332.87   19.70
 -16   6   2  346.97   19.10
 -16  -6   2  362.76   17.90
 -16   6  -2  382.76   25.20
  16  -6  -2  348.67   25.70
 -16   6  -2  367.76   20.70
  16   6   2  389.56   20.20
 -17   6   2   42.30   12.90
 -17  -6  -2   68.29   12.30
 -17   6   2   55.29   13.40
  17  -6  -2   58.19   17.40
 -17   6  -2   46.30   11.90
  17   6   2   49.70   11.30
 -17  -6   2   47.80    9.70
 -17   6  -2   50.79   14.70
 -18  -6  -2   23.40   13.30
 -18   6   2   29.10   10.70
 -18   6   2   17.00   12.80
 -18   6  -2   41.40   11.60
  18   6   2   44.40   11.40
  18  -6  -2   36.70   16.80
 -18   6  -2   52.89   16.90
 -18  -6   2   48.40   10.20
 -19   6   2  439.76   22.00
 -19   6   2  469.65   26.20
 -19  -6  -2  392.26   24.90
 -19   6  -2  389.26   27.40
 -19  -6   2  406.76   21.60
  19  -6  -2  414.56   31.90
 -20   6   2   49.99   19.90
 -20   6   2   28.60   12.10
 -20  -6  -2   46.50   13.80
 -20  -6   2   18.00   10.70
 -20   6  -2   51.19   17.40
  20  -6  -2   56.29   21.10
 -20   6  -2   71.09   17.30
 -21   6   2  242.98   24.80
 -21  -6  -2  267.47   25.20
 -21  -6   2  211.68   20.70
 -21   6  -2  243.68   22.60
  21  -6  -2  193.58   26.30
 -21   6  -2  226.08   22.20
 -22   6   2   92.09   27.30
 -22   6   2   95.29   17.30
 -22   6  -2   67.79   17.30
 -22  -6   2   64.29   12.90
 -22   6  -2   75.19   18.40
   0  -7  -2   -1.00    3.40
   0   7   2   -0.60    3.60
   0   7  -2    0.80    3.30
  -1  -7  -2   41.60    4.30
  -1   7   2   48.00    5.40
  -1   7  -2   36.90    4.90
   1   7   2   44.80    4.70
   1  -7  -2   42.30    5.50
  -2   7   2  632.74   18.90
  -2  -7  -2  634.14   16.10
   2  -7  -2  610.44   18.50
  -2   7  -2  655.13   18.60
   2   7   2  620.34   19.00
   2   7   2  633.64   16.70
  -3  -7  -2   34.70    3.70
  -3   7   2   53.79    6.50
   3  -7  -2   35.50    6.10
  -3   7  -2   41.80    6.30
   3   7   2   35.10    3.90
   3   7   2   41.00    5.50
  -4   7   2  112.69    9.40
   4   7  -2  102.09    7.60
  -4   7  -2   88.99    9.20
   4   7   2  108.59    5.80
   4   7   2  100.39    8.10
   4  -7  -2  108.59   10.30
  -5  -7  -2   26.10    5.80
   5   7  -2   21.10    4.20
  -5   7   2   30.20    6.80
   5   7   2   29.30    5.10
  -5   7  -2   10.40    6.70
   5   7   2   28.60    3.50
   5  -7  -2   35.50    7.40
  -6  -7  -2   46.40    7.00
   6  -7   2   47.80    8.00
  -6   7   2   63.79    8.30
   6   7  -2   62.79    6.40
  -6   7  -2   49.90    8.10
   6  -7  -2   59.19    8.80
   6   7   2   55.29    4.90
   6   7   2   56.19    6.40
  -7  -7  -2    2.60    5.20
   7  -7   2    5.60    7.00
  -7   7   2    5.60    7.00
   7   7  -2    5.50    3.60
   7   7   2    8.90    5.00
   7  -7  -2    3.50    7.30
  -7   7  -2    1.00    7.00
   7   7   2    5.30    3.00
   8   7  -2  125.39    4.20
   8   7  -2  116.49    7.70
  -8  -7  -2  120.79   11.10
   8  -7   2  125.19   12.80
   8   7  -2  125.79    5.10
  -8   7   2  134.69   13.30
  -8   7  -2  114.39   12.90
   8   7   2  124.99    6.50
   8   7   2  142.59    9.80
   8  -7  -2  128.19   13.20
   9   7  -2  145.29    7.10
   9   7  -2  161.78    8.40
   9  -7   2  177.78   15.60
  -9   7   2  153.18   13.40
  -9  -7  -2  142.59   12.40
   9   7  -2  147.39    5.80
   9   7   2  150.68    7.50
   9  -7  -2  145.89   15.50
   9   7   2  162.98   10.60
  -9   7  -2  165.98   14.50
  -9  -7   2  123.89    9.90
  10   7  -2   54.19    5.50
 -10  -7  -2   70.09    8.40
  10  -7   2   64.19   10.90
  10   7  -2   65.09    7.30
 -10   7   2   69.79   10.50
  10   7   2   76.59    7.00
  10   7   2   61.49    7.30
 -10  -7   2   52.89    6.80
  10  -7  -2   70.89   11.70
 -10   7  -2   49.30   10.60
 -11   7   2   30.70   10.10
  11   7  -2   20.90    5.40
  11   7  -2   22.40    5.20
 -11  -7  -2   19.30    7.90
  11  -7   2   15.70   10.20
 -11   7  -2   28.10   10.50
  11  -7  -2   23.50   10.80
 -11  -7   2   21.90    6.30
  11   7   2    9.00    6.30
 -12   7   2    6.80    9.70
  12   7  -2    3.00    5.00
 -12  -7  -2    0.10    7.50
  12   7  -2   -5.40    5.60
 -12   7  -2    3.80    8.60
 -12  -7   2    0.30    5.70
 -12   7  -2   -6.60    9.80
  12  -7  -2   -8.60   10.70
  12   7   2   -0.30    6.60
  13   7  -2    8.50    5.70
 -13  -7  -2   12.20    7.80
 -13   7   2   -5.30    9.50
  13   7  -2    4.50    6.80
 -13   7  -2    8.40    9.00
 -13  -7   2    2.30    6.40
 -13   7  -2    0.90   11.00
  13   7   2    7.30    7.00
 -14  -7  -2   18.50    9.30
 -14   7   2   12.00    9.60
  14   7  -2    8.60    8.00
 -14   7   2    8.90   10.80
  14   7  -2   11.20    6.50
 -14  -7   2   12.50    7.20
  14   7   2    9.70    7.90
  14  -7  -2   19.70   13.30
 -14   7  -2   22.00   12.20
  15   7  -2   30.50    9.50
 -15   7   2   41.50   10.00
  15   7  -2   17.40    7.20
 -15  -7  -2   19.40    9.90
 -15   7   2   37.00   11.90
 -15   7  -2   33.10   11.00
  15   7   2   23.00    9.20
 -15   7  -2   23.00   12.70
  15  -7  -2   28.80   13.50
 -15  -7   2   34.10    8.20
  16   7  -2   26.10    8.00
 -16  -7  -2   10.50   10.60
 -16   7   2   27.10   13.20
 -16  -7   2   19.90    8.50
 -16   7  -2    3.40   11.20
  16  -7  -2   17.80   14.70
 -16   7  -2   15.70   13.40
  16   7   2   16.70    9.40
 -17   7   2    8.90   12.50
 -17   7   2   18.20   11.00
 -17  -7  -2  -14.80    9.80
 -17   7  -2    4.30   16.50
  17  -7  -2   -4.10   14.90
  17   7   2   -8.80    9.40
 -17  -7   2   -2.10    8.20
 -17   7  -2   -0.50   10.50
 -18  -7  -2   83.69   13.70
 -18   7   2   81.19   12.90
 -18   7   2   79.49   18.00
 -18   7  -2   70.89   17.30
 -18   7  -2   62.69   12.00
  18  -7  -2   96.79   20.40
 -18  -7   2   81.29   11.30
  18   7   2   76.59   12.70
 -19   7   2   43.70   14.80
 -19   7   2  -12.60   11.10
 -19  -7  -2    0.20   12.30
  19  -7  -2    9.30   17.70
 -19  -7   2   17.20   10.10
 -19   7  -2   17.70   15.10
 -20  -7  -2  -12.40   12.00
 -20   7   2   -8.20    9.60
 -20   7   2    8.00   14.40
 -20   7  -2   13.60   15.30
 -20  -7   2   11.60   10.70
 -20   7  -2   -5.90   13.00
  20  -7  -2   19.30   19.30
 -21  -7  -2    2.00   14.30
 -21   7   2  -11.70   14.80
 -21   7  -2  -29.10   15.90
 -21   7  -2  -23.60   13.70
 -21  -7   2   -0.10   11.50
 -22   7   2    0.30   14.00
 -22   7   2   59.29   17.00
 -22  -7   2   18.80   10.50
 -22   7  -2   -0.90   17.20
 -22   7  -2   21.40   15.10
   0   8   2  727.63   20.20
   0   8  -2  726.83   19.40
   0  -8  -2  691.53   19.60
  -1  -8  -2   58.79    6.20
  -1   8   2   62.19    6.60
   1   8  -2   60.79    5.80
   1  -8  -2   50.99    6.10
   1   8   2   58.09    6.50
  -1   8  -2   66.09    7.30
  -2   8   2  120.09    8.90
  -2  -8  -2   93.79    6.00
   2  -8  -2   98.49    9.30
   2   8   2  102.09    6.80
   2   8   2   93.89    7.80
  -2   8  -2  101.39    8.40
  -3   8   2 2857.41   66.19
  -3  -8  -2 2755.52   61.59
   3   8   2 2854.21   66.09
  -3   8  -2 2881.91   66.29
   3  -8  -2 2916.71   66.39
   3   8   2 2788.72   63.19
  -4   8   2  241.28   12.60
   4  -8  -2  238.88   12.90
  -4   8  -2  232.38   13.30
   4   8   2  237.98   11.60
   4   8   2  216.28    8.60
   5   8  -2  786.42   21.70
  -5   8   2  769.12   23.90
   5   8   2  739.93   19.20
   5   8   2  766.82   22.30
   5  -8  -2  741.43   24.20
  -5   8  -2  770.72   24.30
  -6   8   2  166.48   12.40
   6   8  -2  171.68    9.40
  -6  -8  -2  144.99   11.10
  -6   8  -2  180.58   13.10
   6   8   2  163.08    7.20
   6   8   2  159.28   10.00
   6  -8  -2  149.09   12.90
   7   8  -2  681.23   19.20
   7  -8   2  662.03   23.40
  -7  -8  -2  687.13   22.40
  -7   8   2  644.14   23.30
   7   8   2  673.43   17.30
   7   8   2  668.53   20.30
   7  -8  -2  648.84   23.60
  -7   8  -2  678.03   23.80
  -8   8   2   25.30    8.60
   8  -8   2   37.10    9.60
   8   8  -2   41.70    3.20
  -8  -8  -2   32.10    7.10
   8   8  -2   35.90    5.10
   8   8   2   28.60    4.00
  -8   8  -2   46.10    9.50
   8   8   2   35.70    6.40
   8  -8  -2   46.00    9.70
   9   8  -2   98.79    4.40
   9   8  -2  100.09    8.20
  -9  -8  -2  107.29   11.20
  -9   8   2   96.99   11.50
   9   8  -2   93.69    5.80
   9  -8   2  111.39   12.30
   9  -8  -2  121.29   12.70
  -9   8  -2  117.39   12.50
   9   8   2  127.99   10.40
   9   8   2   94.19    6.60
  10   8  -2  122.39    7.50
  10   8  -2  123.59    5.90
 -10  -8  -2  124.09   12.00
  10   8  -2  122.29    8.80
 -10   8   2  132.89   14.30
  10  -8   2  119.39   13.40
  10  -8  -2  108.89   13.50
 -10   8  -2  111.09   13.30
  10   8   2  127.89   10.90
  10   8   2  120.49    7.60
  11   8  -2  677.83   19.60
  11   8  -2  640.64   19.20
 -11   8   2  674.53   26.00
 -11  -8  -2  674.23   24.20
 -11  -8   2  656.03   21.80
  11   8   2  693.93   22.10
 -11   8  -2  691.13   27.10
  11   8   2  675.63   19.20
  11  -8  -2  680.73   28.30
  12   8  -2  311.37   13.60
  12   8  -2  318.97   13.10
 -12   8   2  289.87   19.20
 -12  -8  -2  349.96   18.40
  12  -8  -2  311.37   21.40
 -12  -8   2  324.47   15.40
  12   8   2  309.67   14.80
 -12   8  -2  339.57   21.00
 -13  -8  -2  548.35   22.50
  13   8  -2  498.65   18.40
  13   8  -2  515.35   17.60
 -13   8   2  496.65   24.80
 -13   8  -2  490.25   26.00
 -13  -8   2  482.15   19.50
 -13   8  -2  494.05   25.00
  13   8   2  505.85   19.70
  13  -8  -2  513.85   26.60
  14   8  -2   68.49    8.10
  14   8  -2   69.79    9.20
 -14   8   2   86.49   13.70
 -14  -8  -2   79.29   11.00
 -14  -8   2   69.29    9.20
 -14   8  -2   83.79   12.20
 -14   8  -2   89.19   14.60
  14   8   2   69.89    9.80
  14  -8  -2   47.20   14.80
  15   8  -2   -6.70    6.60
 -15   8   2   -9.60   10.90
 -15  -8  -2    7.90    9.40
  15   8   2   -2.10    8.30
  15  -8  -2   -4.00   13.00
 -15   8  -2   -3.40   10.80
 -15   8  -2  -13.50   12.00
 -15  -8   2    3.90    7.90
 -16  -8  -2  127.09   13.80
  16   8  -2  113.59   12.80
 -16   8   2  120.39   16.30
 -16   8   2  176.38   19.30
 -16  -8   2  106.79   11.50
 -16   8  -2  119.99   14.50
 -16   8  -2  130.49   20.00
  16  -8  -2  126.89   18.70
  16   8   2  107.39   11.80
 -17  -8  -2    0.30   10.80
  17   8  -2   22.00    8.20
 -17   8   2   13.80   11.70
 -17   8  -2    5.00   12.00
 -17  -8   2    4.60    8.80
  17  -8  -2   13.20   16.70
 -17   8  -2   16.30   14.40
  17   8   2  -18.00    9.60
 -18  -8  -2   21.80   12.30
 -18   8   2    5.10   13.90
 -18   8   2   39.50   13.00
 -18   8  -2   26.20   15.60
  18  -8  -2   28.70   18.30
  18   8   2   11.30   10.50
 -18  -8   2   29.50   10.30
 -19   8   2   61.79   13.60
 -19  -8  -2   71.09   14.60
 -19   8   2   85.59   16.80
 -19  -8   2   92.89   12.60
  19   8   2   86.09   13.60
 -19   8  -2   73.69   18.20
 -19   8  -2   72.89   15.30
  19  -8  -2  120.09   22.90
 -20  -8  -2    4.00   13.70
 -20   8   2    3.70   15.50
 -20  -8   2   10.60   11.50
  20  -8  -2   28.30   20.60
 -20   8  -2   20.60   14.00
 -20   8  -2    4.90   16.40
 -21   8   2   98.39   19.00
 -21   8   2   85.99   16.70
 -21  -8  -2   84.29   16.70
 -21  -8   2  100.39   14.00
 -21   8  -2   70.39   17.40
 -21   8  -2  103.09   19.60
 -22   8   2   23.10   16.70
 -22   8   2  -18.30   15.00
 -22  -8   2   29.30   11.90
 -22   8  -2  -11.40   17.30
 -22   8  -2  -22.20   14.60
   0   9   2   -0.30    4.50
   0  -9  -2   -1.30    4.40
   0   9  -2    0.00    4.30
  -1   9   2 2786.92   63.79
  -1  -9  -2 2741.23   61.89
   1   9  -2 2658.13   61.79
   1   9   2 2790.82   62.69
   1  -9  -2 2794.12   63.49
  -1   9  -2 2726.03   63.39
  -2  -9  -2  759.42   19.70
  -2   9   2  791.82   23.20
   2   9  -2  789.42   19.90
  -2   9  -2  768.12   23.10
   2  -9  -2  778.22   23.30
   2   9   2  792.42   21.10
   2   9   2  780.32   23.90
  -3  -9  -2  135.09    5.70
   3   9  -2  132.69    6.10
  -3   9   2  120.99   10.60
   3   9   2  142.89   10.80
   3   9   2  144.19    8.00
  -3   9  -2  129.69   11.40
   3  -9  -2  144.39   10.80
  -4   9   2   20.90    6.90
  -4   9  -2   19.90    7.10
   4   9   2   22.00    6.40
   4  -9  -2   28.80    7.30
   4   9   2   22.00    4.30
   5   9  -2  318.67   13.40
  -5   9   2  321.17   15.40
   5   9   2  316.17   10.60
   5  -9  -2  311.17   15.70
   5   9   2  303.47   13.70
  -5   9  -2  310.67   15.70
  -6   9   2   91.89   10.50
   6   9  -2  110.79    9.10
  -6   9  -2   86.59   10.60
   6   9   2  109.19    6.60
   6  -9  -2   91.29   10.70
   6   9   2  112.19    9.60
  -7   9   2  889.41   28.50
   7   9  -2  881.71   24.50
  -7   9  -2  926.11   29.30
   7   9   2  896.01   26.00
   7   9   2  888.61   22.20
   7  -9  -2  889.31   29.00
   8   9  -2   87.69    3.60
   8   9  -2   85.89    3.60
  -8  -9  -2   67.89    8.90
  -8   9   2   90.29   11.30
   8   9  -2   93.99    8.40
   8   9   2   84.89    6.40
   8   9   2  113.69    9.60
   8  -9  -2   93.29   11.90
  -8   9  -2   77.49   11.20
   9   9  -2 1001.00   22.50
  -9  -9  -2 1001.40   30.50
   9   9  -2  979.90   26.40
  -9   9   2  997.10   31.90
   9   9  -2  991.60   23.30
  -9   9  -2 1019.40   32.70
   9   9   2 1002.60   24.60
   9   9   2  989.80   27.90
   9  -9  -2 1007.10   33.00
  10   9  -2   18.60    4.10
 -10   9   2   18.00    9.80
  10   9  -2   25.50    5.40
  10   9  -2   21.10    2.90
 -10  -9  -2    9.90    7.80
  10   9   2   18.20    4.30
  10  -9  -2   11.00   10.30
 -10   9  -2   -3.60    9.80
  10   9   2   17.90    6.30
  11   9  -2  167.78   10.40
  11   9  -2  177.38    9.50
 -11   9   2  162.58   16.70
 -11  -9  -2  189.08   15.40
 -11   9  -2  184.68   17.80
  11   9   2  178.58   12.00
  11   9   2  186.28    9.50
  11  -9  -2  178.38   18.30
 -12   9   2   11.20   11.00
 -12  -9  -2   18.70    8.30
  12   9  -2   24.10    5.90
  12   9  -2   29.00    6.10
  12   9   2   25.20    6.00
  12  -9  -2    8.90   12.50
  12   9   2   24.60    7.60
 -12   9  -2   44.00   12.40
 -13   9   2  174.38   18.20
 -13  -9  -2  173.48   16.40
  13   9  -2  179.38   11.40
 -13   9  -2  167.08   17.70
  13  -9  -2  163.98   18.00
  13   9   2  167.38   12.90
 -13   9  -2  184.88   18.40
  14   9  -2  151.78   12.10
 -14   9   2  156.68   17.00
 -14  -9  -2  170.18   17.60
 -14   9  -2  157.58   17.70
 -14   9  -2  209.38   22.40
  14  -9  -2  145.89   17.60
  14   9   2  121.79   13.80
 -15  -9  -2  640.74   26.70
  15   9  -2  602.44   21.50
 -15   9   2  662.33   28.90
  15   9   2  643.44   23.90
 -15   9  -2  633.94   27.40
 -15   9  -2  666.13   31.20
 -15  -9   2  669.73   24.30
  15  -9  -2  626.34   31.80
  16   9  -2   15.80    7.70
 -16   9   2   23.00   10.90
 -16  -9  -2   16.80   10.60
 -16  -9   2    0.90    8.90
 -16   9  -2   14.40   11.70
  16   9   2   14.50    9.20
  16  -9  -2   14.60   15.70
 -16   9  -2   44.90   14.80
  17   9  -2  273.57   16.30
 -17   9   2  243.98   22.70
 -17   9   2  253.57   22.30
  17  -9  -2  297.97   28.20
 -17   9  -2  211.48   23.50
  17   9   2  255.97   18.80
 -17  -9   2  258.67   18.70
 -18  -9  -2   53.49   13.80
 -18   9   2   49.20   13.70
 -18   9   2   64.89   17.20
 -18   9  -2   55.19   17.10
  18   9   2   45.90   12.20
 -18  -9   2   60.79   11.50
  18  -9  -2   69.19   20.50
 -19  -9  -2   41.10   13.90
 -19   9   2   83.49   17.60
  19   9   2   54.49   12.80
 -19   9  -2   33.50   15.20
 -19   9  -2   51.89   17.90
 -19  -9   2   55.69   11.90
  19  -9  -2   50.39   21.10
 -20  -9  -2   38.20   15.00
 -20   9   2   23.30   14.20
 -20   9   2   46.40   16.90
 -20   9  -2   47.60   18.60
  20  -9  -2   10.70   21.70
 -20   9  -2   17.40   14.40
  20   9   2    8.70   12.70
 -21   9   2   31.70   14.70
 -21  -9  -2   23.90   15.10
 -21   9   2   56.19   17.70
 -21   9  -2   80.79   21.00
 -21   9  -2   13.80   15.90
   0  10   2  210.28   11.30
   0 -10  -2  206.98   10.60
   0  10  -2  167.28   10.30
   1  10  -2  514.65   15.90
  -1 -10  -2  490.45   15.40
  -1  10   2  510.85   17.40
   1 -10  -2  495.45   17.20
   1  10   2  497.55   16.40
  -1  10  -2  490.75   17.30
  -2 -10  -2  354.16   11.70
   2  10  -2  381.06   12.40
  -2  10   2  370.86   15.30
   2  10   2  356.06   13.20
   2 -10  -2  356.76   15.40
  -2  10  -2  383.66   15.20
  -3  10   2  140.59   11.50
   3  10  -2  126.69    7.10
  -3 -10  -2  137.39    5.70
   3 -10  -2  147.69   12.20
   3  10   2  157.28    8.80
  -3  10  -2  134.09   12.20
   3  10   2  145.19   11.80
   4  10  -2  218.08    7.90
  -4  10   2  252.97   14.10
  -4  10  -2  236.28   14.10
   4  10   2  242.28    9.90
   4  10   2  242.18   13.30
   4 -10  -2  235.08   14.70
   5  10  -2   22.50    2.70
  -5  10   2   16.90    7.80
   5  10  -2   14.30    6.10
  -5  10  -2   29.60    8.50
   5  10   2   21.10    6.60
   5  10   2   25.90    4.50
   5 -10  -2   38.40    8.90
   6  10  -2   25.90    2.20
  -6  10   2   30.20    8.70
   6  10  -2   20.60    5.80
   6 -10  -2   15.60    8.40
  -6  10  -2   17.60    8.40
   6  10   2   22.70    4.30
   6  10   2   27.10    6.60
   7  10  -2    5.10    5.20
  -7  10   2   -0.30    8.10
   7  10   2    0.10    3.70
  -7  10  -2    0.40    8.30
   7  10   2   -1.00    5.90
   7 -10  -2    3.50    8.80
   8  10  -2  270.57   12.60
  -8  10   2  219.08   16.60
   8  10   2  253.47    9.80
   8 -10  -2  250.27   18.50
   8  10   2  269.67   13.50
  -8  10  -2  291.67   17.70
   9  10  -2   -3.40    2.10
  -9  10   2    1.60    8.90
  -9 -10  -2   -2.20    7.40
   9  10  -2    2.60    5.20
   9  10   2   -3.00    3.60
  -9  10  -2   -0.10    9.50
   9  10   2    1.40    6.00
   9 -10  -2    4.70    9.90
 -10  10   2   73.29   12.30
  10  10  -2   80.09    4.50
  10  10  -2   54.19    6.80
 -10 -10  -2   69.79    9.90
  10  10   2   72.39    8.30
  10 -10  -2   73.89   12.50
 -10  10  -2   75.39   12.80
  10  10   2   55.49    5.50
 -11  10   2   33.30   11.40
  11  10  -2   52.69    6.90
  11  10  -2   45.60    5.10
 -11 -10  -2   26.20    9.90
 -11  10  -2   40.40   12.20
  11  10   2   35.80    7.40
  11  10   2   37.30    5.40
  12  10  -2    4.50    5.70
 -12  10   2   -7.20   10.60
 -12 -10  -2    4.00    9.20
  12 -10  -2    9.80   12.40
  12  10   2   -7.10    7.00
  12  10   2    5.30    5.10
 -12  10  -2   -8.00   11.50
 -13  10   2   52.89   13.40
 -13 -10  -2   71.29   11.90
  13  10  -2   60.59    7.70
  13  10   2   70.09    9.40
 -13  10  -2   83.69   15.20
 -14 -10  -2   -6.50    9.50
 -14  10   2   11.70   12.40
  14  10  -2    2.40    6.50
  14  10   2    4.60    7.80
 -14  10  -2   -1.70   12.80
 -14  10  -2   -0.60   10.50
 -15 -10  -2   21.40   11.30
  15  10  -2   -4.00    7.20
 -15  10  -2   -0.30   14.30
 -15  10  -2    6.10   11.30
  15  10   2   -5.60    8.50
 -16 -10  -2    5.20   11.40
 -16  10   2    0.70   13.40
 -16  10   2   10.50   11.30
  16  10  -2   14.00    7.70
 -16  10  -2   29.10   15.90
  16  10   2    4.20    9.30
  16 -10  -2    0.80   15.10
 -16  10  -2    5.40    9.70
 -17  10   2  -12.60   14.30
  17  10  -2    2.00    7.90
 -17 -10  -2   30.10   11.90
 -17  10   2   12.60   12.10
  17 -10  -2  -10.60   16.80
  17  10   2   -6.40    9.60
 -17  10  -2    5.10   15.00
 -18  10   2    5.90   15.00
 -18 -10  -2    8.50   13.30
  18  10  -2   13.70    8.90
  18  10   2   12.80   10.20
  18 -10  -2  -19.90   17.80
 -18  10  -2    8.10   13.10
 -18  10  -2  -10.20   15.20
 -19 -10  -2   61.59   15.60
 -19  10   2   56.69   18.50
 -19  10   2   79.49   18.10
  19 -10  -2   72.79   22.00
  19  10   2   43.70   12.80
 -19  10  -2   44.80   16.10
 -19  10  -2   74.69   18.70
 -20  10   2   56.29   19.30
 -20 -10  -2   26.30   15.30
 -20  10   2   25.30   14.50
  20  10   2   30.00   12.50
 -20  10  -2   39.60   18.40
 -20  10  -2   29.50   16.20
  20 -10  -2   29.20   25.80
 -21 -10  -2   11.10   14.00
 -21  10   2  -11.20   14.70
 -21  10   2   43.80   18.80
 -21  10  -2   11.70   16.90
 -21  10  -2    7.80   19.00
   0  11   2   -4.00    5.00
   0 -11  -2   -4.50    5.00
   0  11  -2   -7.20    4.90
  -1 -11  -2  726.63   20.20
   1  11  -2  734.03   20.90
  -1  11   2  721.83   22.70
   1 -11  -2  697.13   21.90
  -1  11  -2  719.33   22.00
   1  11   2  715.93   21.40
   2  11  -2   65.89    7.50
  -2 -11  -2   77.19    6.80
  -2  11   2   82.49    8.80
   2 -11  -2   93.49   10.10
   2  11   2   80.49    8.40
  -2  11  -2   75.39    8.80
  -3  11   2    1.80    6.90
   3  11  -2   13.00    4.30
  -3  11  -2   14.90    7.60
   3 -11  -2    9.60    7.30
   3  11   2    6.10    6.80
   3  11   2    9.20    4.80
  -4  11   2   13.30    7.60
   4  11  -2   26.40    4.00
  -4  11  -2   39.50    8.60
   4 -11  -2   20.10    7.90
   4  11   2   29.30    5.20
   4  11   2   18.20    7.10
   5  11  -2   86.09    5.60
  -5  11   2  104.69   11.10
   5  11  -2   85.39    9.00
   5  11   2  100.89   11.20
  -5  11  -2   75.29   10.50
   5 -11  -2  102.39   11.30
   5  11   2  101.09    7.70
   6  11  -2   12.40    2.70
  -6  11   2   10.90    8.40
   6  11  -2    6.50    5.90
  -6  11  -2   23.70    9.00
   6  11   2    3.80    4.00
   6 -11  -2    0.80    8.60
   6  11   2    3.70    6.30
   7  11  -2  329.37   10.90
   7  11  -2  380.16   15.50
  -7  11   2  346.07   18.70
   7 -11  -2  405.36   20.00
   7  11   2  395.76   16.40
  -7  11  -2  379.46   19.60
   7  11   2  361.36   12.30
   8  11  -2   78.89    8.10
   8  11  -2   75.69    4.40
  -8  11   2   70.99   11.60
   8 -11  -2   79.69   12.50
   8  11   2   84.09    7.00
  -8  11  -2   86.49   12.20
   8  11   2   74.39    9.10
  -9  11   2  380.66   21.10
   9  11  -2  422.76   16.00
   9  11  -2  400.56   10.50
   9 -11  -2  372.36   22.00
   9  11   2  418.86   17.90
   9  11   2  398.76   13.00
  -9  11  -2  404.36   21.90
 -10  11   2   69.99   12.60
  10  11  -2  105.19   10.30
  10  11  -2   90.89    5.00
  10  11   2   80.29    9.40
  10 -11  -2   52.49   13.00
  10  11   2   84.89    7.30
 -10  11  -2   96.19   13.90
  11  11  -2  220.58   12.90
  11  11  -2  226.48    7.90
 -11  11   2  189.28   18.70
 -11  11  -2  225.68   20.20
  11  11   2  245.88   14.20
  11 -11  -2  240.58   21.20
  11  11   2  243.48   10.50
  12  11  -2   -1.30    3.60
 -12 -11  -2   -3.30    9.70
 -12  11   2  -10.30   11.00
  12  11  -2   -7.60    5.70
  12  11   2    1.10    4.80
  12  11   2   -6.30    7.40
 -12  11  -2   -9.50   11.30
  12 -11  -2   -5.00   11.60
 -13 -11  -2  160.38   15.50
  13  11  -2  171.68   12.30
 -13  11   2  178.28   19.90
  13  11   2  172.38   13.70
 -13  11  -2  187.08   18.50
  13  11   2  169.78   10.80
  14  11  -2   29.50    7.50
 -14 -11  -2   11.90   11.30
 -14  11  -2   37.50   14.80
  14  11   2   32.50    9.30
 -15  11   2  209.88   19.90
 -15 -11  -2  197.78   20.50
  15  11  -2  199.68   13.50
 -15  11  -2  160.48   19.50
  15  11   2  186.08   16.60
 -16  11   2  -22.60   12.90
  16  11  -2  -12.60    7.50
 -16 -11  -2  -15.60   12.70
  16  11   2  -11.80    9.20
 -16  11  -2    8.20   15.50
  16 -11  -2  -13.80   15.20
 -17 -11  -2  129.79   16.30
  17  11  -2  153.88   15.20
 -17  11   2  129.69   18.50
  17  11   2  159.08   17.70
 -17  11  -2  128.49   20.30
  17 -11  -2  158.28   22.00
 -17  11  -2  130.09   16.70
 -18 -11  -2   50.59   15.10
 -18  11   2   75.79   22.00
 -18  11   2   73.69   18.40
  18  11  -2   64.99   10.60
 -18  11  -2   59.39   15.50
  18 -11  -2   50.59   20.60
 -18  11  -2   82.59   18.50
  18  11   2   88.19   13.40
 -19  11   2   42.40   18.80
 -19 -11  -2   18.00   14.80
  19  11  -2   27.30   10.00
 -19  11   2   20.50   15.60
  19  11   2   43.90   12.60
 -19  11  -2   32.60   15.50
  19 -11  -2   37.80   21.60
 -19  11  -2   45.60   18.90
 -20  11   2   54.99   18.20
 -20  11   2    4.00   15.70
 -20 -11  -2   62.19   16.30
 -20  11  -2   18.10   18.00
  20  11   2    8.50   12.50
 -20  11  -2  -10.30   15.40
 -21  11   2   24.00   18.90
 -21  11   2  -15.40   15.90
 -21  11  -2   -9.90   16.90
  21  11   2    6.90   14.20
 -21  11  -2    0.20   19.40
   0 -12  -2  149.99   10.40
   0  12  -2  140.59   10.90
   0  12   2  159.18   11.50
   1  12  -2  708.23   21.60
  -1  12   2  717.83   23.40
  -1 -12  -2  719.13   20.40
  -1  12  -2  737.53   23.40
   1  12   2  735.93   22.20
   1 -12  -2  706.33   22.40
  -2 -12  -2   29.50    4.70
  -2  12   2   27.90    8.10
   2  12  -2   41.00    5.90
  -2  12  -2   38.50    8.10
   2  12   2   28.20    6.20
   2 -12  -2   36.90    7.80
  -3  12   2  617.94   22.30
   3  12  -2  613.34   18.10
   3  12   2  635.94   23.00
  -3  12  -2  611.24   22.70
   3  12   2  630.54   19.20
   3 -12  -2  630.24   21.80
   4  12  -2   24.90    4.50
  -4  12   2   22.90    8.50
   4 -12  -2   21.10    8.20
  -4  12  -2   30.00    9.10
   4  12   2   36.50    5.90
   4  12   2   22.30    7.70
   5  12  -2  825.72   20.90
   5  12  -2  839.62   26.10
  -5  12   2  813.52   28.20
   5  12   2  826.72   22.60
  -5  12  -2  814.92   28.40
   5 -12  -2  850.21   27.80
   5  12   2  823.02   26.70
   6  12  -2   68.29    8.30
  -6  12   2   45.00   10.10
   6  12  -2   53.59    5.30
  -6  12  -2   44.30   10.70
   6 -12  -2   63.59   11.50
   6  12   2   57.59    6.10
   6  12   2   65.39    9.30
  -7  12   2  347.97   19.80
   7  12  -2  367.46   16.00
   7  12  -2  367.36   10.60
  -7  12  -2  377.46   20.30
   7  12   2  376.76   13.00
   7  12   2  385.76   18.10
   7 -12  -2  362.96   20.30
   8  12  -2  187.18   13.00
  -8  12   2  159.18   17.60
   8  12  -2  188.88    6.80
   8  12   2  164.78   14.30
  -8  12  -2  182.38   18.50
   8 -12  -2  190.48   17.90
   8  12   2  177.58    9.20
  -9  12   2   18.90   11.00
   9  12  -2   17.20    3.00
   9  12  -2   16.80    6.80
   9 -12  -2   15.90   11.50
   9  12   2   18.90    4.70
  -9  12  -2    9.10   11.20
   9  12   2   16.00    7.30
 -10  12   2  -12.30   10.70
  10  12  -2   -0.80    6.10
 -10  12  -2   -3.70   10.70
  10 -12  -2   -0.50   14.30
  10  12   2   11.50    4.80
  10  12   2    8.70    7.10
  11  12  -2  369.36   10.70
  11  12  -2  365.36   16.00
 -11  12   2  346.37   22.70
 -11  12  -2  401.56   24.10
  11 -12  -2  395.46   24.70
  11  12   2  370.96   13.00
  11  12   2  353.46   18.20
  12  12  -2   49.30    7.90
  12  12  -2   53.39    4.90
 -12  12   2   57.29   13.70
  12  12   2   58.09    9.20
  12  12   2   51.59    6.40
 -12  12  -2   36.70   13.70
  13  12  -2  263.87   14.30
  13  12   2  261.17   17.10
  13  12   2  278.97   12.50
 -13  12  -2  268.77   23.80
 -14  12   2   28.10   14.50
  14  12  -2   22.80    7.70
 -14  12  -2    5.40   14.50
  14  12   2   29.30    9.00
  15  12  -2   17.10    7.70
 -15  12   2   35.40   15.10
 -15  12  -2   23.00   15.60
  15  12   2   10.20    9.10
 -16  12   2    6.20   14.90
  16  12  -2    4.60    7.90
 -16  12  -2  -12.90   14.70
 -16  12  -2   -2.70   13.70
  16  12   2    5.30    9.50
  16 -12  -2   12.30   16.70
 -17  12   2   30.20   16.10
  17  12  -2   -2.30    8.40
  17 -12  -2   13.20   18.30
 -17  12  -2  -13.90   16.80
 -17  12  -2   12.30   14.10
  17  12   2    1.00    9.90
  18  12  -2   10.30    9.40
 -18  12   2   32.80   17.90
 -18  12   2   -2.50   14.30
 -18  12  -2   14.40   18.30
  18  12   2  -21.70   10.50
  18 -12  -2    5.00   19.30
 -18  12  -2   28.10   16.40
 -19  12   2  139.19   21.20
 -19  12   2  143.79   19.90
  19  12  -2  133.39   12.90
 -19  12  -2  140.79   19.70
  19 -12  -2  133.79   28.60
  19  12   2  155.88   15.30
 -19  12  -2  146.39   22.50
 -20  12   2  -19.40   18.10
 -20  12   2  -30.60   16.50
  20  12   2   -7.30   18.10
 -20  12  -2   27.50   19.70
 -20  12  -2  -21.90   17.00
   0  13   2   -4.20    6.60
   0  13  -2    0.70    6.40
   0 -13  -2   -3.70    5.80
  -1  13   2   -0.90    6.60
   1  13  -2   -0.30    5.70
  -1 -13  -2    2.90    5.20
   1  13   2   -8.90    6.00
  -1  13  -2   -0.70    6.80
   1 -13  -2   -3.10    6.80
   2  13  -2  179.68   10.90
  -2  13   2  176.08   13.30
   2  13   2  199.38   11.80
  -2  13  -2  171.28   14.10
   2 -13  -2  172.98   13.60
   3  13  -2   35.50    6.00
  -3  13   2   42.40    9.40
   3  13   2   38.90    9.40
   3  13   2   45.40    6.80
  -3  13  -2   40.80    9.00
   3 -13  -2   39.60    9.50
  -4  13   2   45.40    9.60
   4  13  -2   47.70    5.80
  -4  13  -2   51.99    9.80
   4  13   2   69.29    7.20
   4 -13  -2   60.49   10.10
   4  13   2   40.20    8.90
   5  13  -2   21.40    4.60
  -5  13   2    7.90    9.00
   5  13  -2   10.40    8.10
   5  13   2   11.00    5.30
  -5  13  -2    5.10    9.10
   5  13   2   14.90    7.90
   5 -13  -2   15.50    9.20
  -6  13   2   51.89   11.10
   6  13  -2   40.00    4.70
   6  13  -2   38.50    8.30
   6  13   2   40.10    8.80
   6 -13  -2   53.89   11.60
   6  13   2   31.80    5.90
  -6  13  -2   36.80   10.60
   7  13  -2   72.49    9.40
  -7  13   2   91.09   13.10
   7  13  -2   70.29    6.10
   7  13   2   64.39    9.80
   7  13   2   77.29    8.30
  -7  13  -2   72.69   12.10
   7 -13  -2   72.99   12.40
   8  13  -2   -0.20    3.10
   8  13  -2   -0.40    7.10
  -8  13   2   -0.30   10.00
  -8  13  -2    0.60   10.00
   8  13   2    2.20    4.60
   8  13   2    4.50    7.90
   8 -13  -2   -0.40   10.80
   9  13  -2   12.50    3.40
  -9  13   2    2.40   10.90
   9  13  -2    9.10    7.50
  -9  13  -2   12.90   12.00
   9  13   2   13.60    5.00
   9  13   2   10.20    8.20
   9 -13  -2   -6.40   13.20
  10  13  -2  154.08   13.10
 -10  13   2  132.29   15.90
  10  13  -2  139.09    6.70
  10  13   2  149.99   13.80
  10  13   2  152.48    9.30
 -10  13  -2  134.69   16.40
  10 -13  -2  177.38   20.10
 -11  13   2   -1.80   12.50
  11  13  -2    6.60    6.90
  11  13  -2    6.60    3.30
 -11  13  -2    9.40   12.60
  11 -13  -2   -0.30   13.10
  11  13   2    0.70    4.80
  11  13   2  -12.20    7.80
  12  13  -2   14.90    7.30
  12  13  -2   13.20    3.80
  12  13   2   27.40    5.80
  12 -13  -2   17.80   14.20
  12  13   2   15.40    8.30
 -12  13  -2   10.10   16.40
  13  13  -2    2.10    4.20
  13  13  -2   19.00    7.60
 -13  13   2   14.30   13.80
  13  13   2   -0.10    5.50
  13  13   2   -1.20    8.50
 -13  13  -2   -5.90   13.40
  14  13  -2   64.19    9.20
 -14  13   2   71.49   15.80
  14  13   2   71.39    8.10
  14  13   2   64.89   11.10
 -14  13  -2   50.39   16.50
  15  13  -2    8.70    7.90
 -15  13   2   11.50   15.20
  15  13   2   -1.60    8.90
 -15  13  -2   13.80   15.70
  16  13  -2   33.00    9.00
 -16  13   2   29.40   15.90
 -16  13  -2   44.80   17.10
  16 -13  -2   37.20   18.20
  16  13   2   50.59   11.20
 -16  13  -2   36.90   15.40
 -17  13   2    1.00   16.20
  17  13  -2   -5.40    8.30
  17  13   2   16.10   10.30
 -17  13  -2    3.10   14.50
  17 -13  -2   -3.80   18.40
 -18  13   2    4.50   15.00
  18  13  -2   15.90    9.50
 -18  13   2   32.30   18.20
 -18  13  -2   -0.70   17.90
  18 -13  -2   -8.40   19.40
  18  13   2   30.90   11.70
 -18  13  -2   21.60   16.10
  19  13  -2    5.20    9.70
 -19  13   2  -11.90   15.20
 -19  13   2   -2.10   17.60
 -19  13  -2   -8.80   19.30
  19  13   2   -2.50   12.20
 -19  13  -2   19.20   16.70
  20  13  -2   14.30   10.60
 -20  13   2   27.50   17.70
 -20  13   2   38.70   21.60
 -20  13  -2  -35.10   20.70
  20  13   2   -6.60   12.40
 -20  13  -2   38.30   21.60
   0  14  -2    8.50    7.10
   0  14   2    7.40    7.60
   0 -14  -2    7.90    6.40
  -1  14   2  217.38   14.20
   1  14  -2  230.98   13.40
  -1  14  -2  211.28   14.30
   1 -14  -2  201.38   13.40
   1  14   2  219.88   13.60
   2  14  -2   28.00    6.70
  -2  14   2   31.50    8.60
   2  14   2   31.90    7.70
   2 -14  -2   19.50    8.20
  -2  14  -2   28.30    9.10
  -3  14   2 1166.18   34.50
   3  14  -2 1092.09   29.90
  -3  14  -2 1142.39   34.30
   3  14   2 1120.19   30.90
   3 -14  -2 1119.49   33.50
   3  14   2 1151.38   35.50
   4  14  -2   48.80    6.50
  -4  14   2   55.19   10.70
   4 -14  -2   68.69   11.40
  -4  14  -2   67.29   11.00
   4  14   2   47.90    7.30
   4  14   2   62.09   10.40
   5  14  -2 1033.20   27.00
  -5  14   2 1050.19   33.70
   5  14  -2 1032.20   32.30
   5 -14  -2 1034.90   33.20
  -5  14  -2 1053.39   34.40
   5  14   2 1024.90   28.20
   5  14   2 1059.89   33.20
   6  14  -2    1.00    4.30
  -6  14   2    5.30   10.00
   6  14  -2   -5.90    7.80
   6 -14  -2    7.10   10.20
   6  14   2    3.30    8.20
  -6  14  -2   -9.20   10.00
   6  14   2   -1.40    5.30
   7  14  -2   90.89   10.50
   7  14  -2   94.09    7.40
  -7  14   2   99.89   13.90
   7  14   2  104.39    9.30
   7  14   2   96.69   11.20
   7 -14  -2   84.49   14.00
  -7  14  -2  103.59   14.00
   8  14  -2  324.27   17.70
   8  14  -2  319.37   10.80
  -8  14   2  340.87   22.60
   8  14   2  338.17   17.90
  -8  14  -2  304.07   21.60
   8 -14  -2  335.57   22.20
   8  14   2  308.77   13.00
   9  14  -2   60.79    6.10
   9  14  -2   72.89    9.70
  -9  14   2   70.99   14.00
  -9  14  -2   74.99   14.60
   9  14   2   61.39    9.60
   9  14   2   76.99    7.20
   9 -14  -2   52.99   14.40
 -10  14   2   45.00   13.80
  10  14  -2   39.80    8.80
  10  14  -2   41.00    4.30
 -10  14  -2   18.00   13.20
  10 -14  -2   48.20   14.70
  10  14   2   49.40    9.50
  10  14   2   40.20    6.00
  11  14  -2  575.64   15.40
  11  14  -2  599.74   22.30
 -11  14  -2  471.65   43.60
  11 -14  -2  560.04   29.70
  11  14   2  606.24   23.90
  11  14   2  586.44   17.80
  12  14  -2   40.80    8.90
  12  14  -2   36.00    4.40
 -12  14   2   35.70   14.30
  12  14   2   31.40    9.20
 -12  14  -2   18.60   14.20
  12  14   2   26.40    6.10
 -13  14   2  457.65   28.60
  13  14  -2  420.96   19.20
  13  14  -2  422.06   13.20
 -13  14  -2  408.36   28.20
  13  14   2  435.36   21.10
  13  14   2  442.76   15.70
 -14  14   2   48.50   16.60
  14  14  -2   44.40    8.90
  14 -14  -2   69.09   18.20
  14  14   2   43.20   11.00
  14  14   2   46.50    7.40
 -14  14  -2   55.59   16.60
  15  14  -2  -16.60    7.70
 -15  14   2   -9.40   14.90
  15 -14  -2   -3.90   17.10
  15  14   2   -5.00    9.70
 -15  14  -2   -6.60   15.50
  16  14  -2   16.10    9.00
 -16  14   2   12.30   15.90
  16 -14  -2   29.00   18.30
  16  14   2   12.40   10.70
 -16  14  -2   37.10   17.50
 -16  14  -2   36.60   15.60
  17  14  -2   57.79   10.30
 -17  14   2   82.29   19.00
  17  14   2   62.19   12.40
  17 -14  -2   58.59   21.30
 -17  14  -2   73.69   18.30
 -17  14  -2   40.30   19.00
 -18  14   2   21.20   16.90
  18  14  -2   38.40   10.40
 -18  14   2   74.99   20.60
  18  14   2   34.20   12.10
  18 -14  -2  -22.40   24.00
 -18  14  -2   21.40   17.20
 -18  14  -2   60.69   21.00
  19  14  -2  152.18   14.20
 -19  14   2  184.28   24.80
 -19  14   2  177.78   21.10
  19  14   2  152.88   17.30
 -19  14  -2  162.68   23.90
 -19  14  -2  170.18   23.50
   0  15  -2   -4.50    7.30
   0 -15  -2    2.10    6.50
   0  15   2   -6.90    7.20
  -1  15   2 1267.57   36.60
   1  15  -2 1285.67   34.90
   1  15   2 1189.78   34.90
   1 -15  -2 1246.88   34.60
  -1  15  -2 1271.07   36.30
  -2  15   2  121.79   12.60
   2  15  -2  123.99   11.40
  -2  15  -2  124.99   13.00
   2 -15  -2  125.79   13.80
   2  15   2  131.79   12.30
  -3  15   2    8.60    9.20
   3  15  -2   -1.50    6.10
   3  15   2    9.30    6.90
   3  15   2    9.90    9.00
  -3  15  -2    1.70    8.70
   3 -15  -2   15.50    9.10
  -4  15   2  -16.60    9.40
   4  15  -2    4.40    5.60
   4  15   2   -5.30    9.20
   4  15   2   -5.40    6.20
   4 -15  -2    2.80    9.70
  -4  15  -2    5.40   10.00
  -5  15   2  246.38   19.50
   5  15  -2  234.58   16.90
   5  15  -2  263.57   12.10
   5  15   2  234.28   13.20
  -5  15  -2  219.38   18.20
   5 -15  -2  220.18   18.60
   5  15   2  235.38   18.60
   6  15  -2   73.99   10.70
   6  15  -2   75.99    8.60
  -6  15   2   84.39   13.50
  -6  15  -2   79.99   13.50
   6  15   2   78.29   11.40
   6 -15  -2   47.80   12.20
   6  15   2   84.89    8.40
  -7  15   2  742.43   29.70
   7  15  -2  711.63   26.10
   7  15  -2  704.03   20.20
  -7  15  -2  739.33   30.20
   7 -15  -2  779.32   30.00
   7  15   2  752.72   27.30
   7  15   2  728.43   22.10
   8  15  -2   17.40    9.10
  -8  15   2   38.30   13.10
   8  15  -2   30.80    5.10
   8  15   2   45.00   10.00
  -8  15  -2   45.90   13.50
   8  15   2   30.90    6.60
   9  15  -2  673.93   25.50
  -9  15   2  717.93   30.40
   9  15  -2  670.33   18.40
   9  15   2  666.23   20.30
   9 -15  -2  688.23   30.90
   9  15   2  708.73   27.00
  -9  15  -2  676.23   30.60
  10  15  -2  352.66   11.80
  10  15  -2  365.26   18.60
  10 -15  -2  367.06   27.00
  10  15   2  375.36   14.20
  10  15   2  341.57   19.10
  11  15  -2  191.18    8.60
 -11  15   2  191.18   19.60
  11  15  -2  221.08   15.70
  11  15   2  196.38   11.10
  11  15   2  226.78   16.60
 -11  15  -2  217.08   24.30
  12  15  -2   80.89   10.60
 -12  15   2   93.29   16.50
  12  15  -2   80.59    6.90
  12  15   2   91.59   11.80
 -12  15  -2  107.69   17.90
  12  15   2   90.69    9.30
  13  15  -2  180.48   15.00
  13  15  -2  158.38    8.50
 -13  15   2  207.38   23.40
  13 -15  -2  130.89   20.30
 -13  15  -2  155.38   20.20
  13  15   2  189.48   17.90
  13  15   2  172.18   11.10
  14  15  -2   -1.70    4.60
 -14  15   2  -17.90   14.60
  14  15  -2   -1.00    8.10
  14  15   2    5.00    6.40
  14  15   2  -12.20    9.50
 -14  15  -2   -5.40   16.10
  14 -15  -2   16.30   16.80
 -15  15   2  330.47   28.40
  15  15  -2  306.07   18.30
  15 -15  -2  281.77   29.80
  15  15   2  300.27   20.10
  15  15   2  330.27   15.60
 -15  15  -2  252.07   28.00
  16  15  -2  -16.90    8.40
 -16  15   2   11.50   17.50
  16 -15  -2   23.20   18.40
  16  15   2   -3.50    9.90
 -16  15  -2  -23.80   16.10
 -17  15   2  264.47   25.80
  17  15  -2  263.47   18.10
 -17  15  -2  195.08   22.10
 -17  15  -2  217.68   25.40
  17 -15  -2  197.88   25.70
  17  15   2  267.67   20.40
  18  15  -2    5.40    9.70
 -18  15   2   11.60   18.90
 -18  15  -2   25.50   17.50
 -18  15  -2   28.90   20.60
  18  15   2   11.90   14.60
 -19  15   2   25.30   20.90
  19  15  -2   36.40   11.30
 -19  15   2   31.90   18.00
  19  15   2   34.60   13.20
 -19  15  -2   55.19   22.10
   0  16  -2   11.30    8.60
   0  16   2    5.40    8.30
   1  16  -2   30.70    8.60
  -1  16   2   28.20    9.80
   1 -16  -2   24.90    8.30
  -1  16  -2   53.69   10.20
   1  16   2   24.60    9.00
   2  16  -2  -12.30    6.60
  -2  16   2  -13.50    8.80
   2  16   2  -16.00    6.90
   2 -16  -2   -7.20    8.20
  -2  16  -2   -4.90    9.20
   3  16  -2   15.50    7.20
  -3  16   2   18.20   10.20
   3  16   2   14.10    7.80
  -3  16  -2   23.70   10.70
   3  16   2   10.40   10.20
   3 -16  -2    5.50    9.60
  -4  16   2  114.99   13.90
   4  16  -2  112.79   11.10
  -4  16  -2  104.29   13.40
   4  16   2   78.89    9.40
   4  16   2   85.29   12.70
   4 -16  -2   91.29   12.80
   5  16  -2   45.70    7.40
   5  16  -2   18.90   10.50
  -5  16   2   26.40   11.60
   5  16   2   25.70   10.40
  -5  16  -2   37.30   11.80
   5  16   2   32.90    7.50
   5 -16  -2   41.60   11.90
   6  16  -2   82.99    9.20
   6  16  -2   62.89   11.30
  -6  16   2   86.99   14.00
   6 -16  -2   69.69   13.40
   6  16   2   66.49   11.90
   6  16   2   75.89    8.70
  -6  16  -2   56.69   14.20
   7  16  -2   10.60    5.30
   7  16  -2    7.10    9.40
  -7  16   2    1.10   11.40
   7  16   2    4.80    6.50
  -7  16  -2    6.20   11.60
   7  16   2   17.60   10.10
   7 -16  -2   -0.20   11.70
   8  16  -2   13.90    9.40
   8  16  -2    5.70    5.00
  -8  16   2    4.40   11.90
   8 -16  -2  -14.30   12.10
  -8  16  -2    3.60   12.70
   8  16   2    2.50    9.30
   8  16   2    1.50    6.00
   9  16  -2    5.10    4.60
   9  16  -2    9.00    9.10
  -9  16   2   10.30   15.80
   9  16   2    7.40    9.80
   9  16   2    5.40    6.00
   9 -16  -2    6.70   13.80
  10  16  -2   -1.10    8.80
  10  16  -2    6.00    4.60
 -10  16   2  -22.00   12.50
  10  16   2    0.20    5.70
 -10  16  -2    4.80   13.40
  10  16   2    1.30    9.80
  10 -16  -2    7.20   14.30
  11  16  -2   16.50    4.70
 -11  16   2   30.30   14.50
  11  16  -2   28.50    9.40
 -11  16  -2   56.29   15.70
  11  16   2   32.80    6.30
  11  16   2   38.50   10.70
 -12  16   2   10.70   14.10
  12  16  -2   17.50    9.10
  12  16  -2    7.30    4.30
 -12  16  -2   14.70   15.60
  12  16   2   10.60    5.90
  12 -16  -2   14.30   16.00
  12  16   2    5.00    9.00
 -13  16   2    3.20   15.20
  13  16  -2   11.30    4.20
  13  16  -2   20.30    9.00
  13  16   2   20.90    6.30
 -13  16  -2   12.60   16.20
  13 -16  -2    3.90   16.90
  13  16   2   14.70    9.90
  14  16  -2   -5.50    8.80
 -14  16   2   -3.10   14.90
  14  16  -2   -8.40    4.60
  14  16   2  -11.80    9.80
  14  16   2   -0.10    6.40
 -14  16  -2   21.00   16.60
  14 -16  -2   17.60   18.20
  15  16  -2    0.30    9.10
 -15  16   2    4.30   16.60
  15  16   2   -0.80   10.30
  15  16   2    2.10    7.20
  15 -16  -2  -25.70   17.90
 -15  16  -2  -21.10   16.80
  16  16  -2   38.10   10.40
 -16  16   2   39.80   19.50
  16 -16  -2   59.69   21.30
  16  16   2   50.39   13.90
 -16  16  -2   54.09   20.40
  17  16  -2   -4.10    9.80
 -17  16   2  -10.10   18.80
 -17  16  -2   -3.30   19.50
 -17  16  -2    8.50   18.10
  17  16   2  -23.40   12.00
 -18  16   2   54.29   20.60
 -18  16  -2   51.09   22.50
   0  17  -2   -8.30    8.40
   0  17   2   11.90    9.30
   1  17  -2  316.97   17.80
  -1  17   2  312.97   19.70
  -1  17  -2  328.77   19.70
   1  17   2  321.47   18.40
   2  17  -2   72.39   10.30
  -2  17   2   61.89   12.40
   2  17   2   77.29   10.60
   2  17   2   58.09   12.00
  -2  17  -2   70.19   11.90
   2 -17  -2   73.99   11.00
  -3  17   2   -9.80    9.20
   3  17  -2   -2.70    7.10
   3 -17  -2   -9.70    8.80
   3  17   2    5.70    7.90
   3  17   2   -3.50   10.50
  -3  17  -2  -10.20   10.30
  -4  17   2   82.69   13.10
   4  17  -2   88.29    9.50
  -4  17  -2   84.59   13.30
   4  17   2   93.19   13.30
   4 -17  -2   69.09   12.40
   4  17   2   94.49   10.40
   5  17  -2   45.70    7.80
  -5  17   2   44.90   12.80
   5  17  -2   45.50   11.90
  -5  17  -2   77.59   13.60
   5  17   2   48.70   11.80
   5  17   2   50.79    8.80
   5 -17  -2   42.00   12.60
   6  17  -2  527.35   24.40
  -6  17   2  557.44   26.80
   6  17  -2  522.95   18.60
   6  17   2  537.95   19.90
   6 -17  -2  515.25   25.60
   6  17   2  510.35   24.90
  -6  17  -2  540.05   26.90
   7  17  -2  332.77   14.20
  -7  17   2  338.47   23.30
   7  17  -2  372.36   22.00
   7  17   2  334.17   15.70
  -7  17  -2  362.26   25.60
   7  17   2  363.36   22.50
   8  17  -2   40.30   10.70
   8  17  -2   50.89    6.90
  -8  17   2   55.49   17.40
   8  17   2   48.10    7.80
   8 -17  -2   48.60   14.80
   8  17   2   51.09   12.00
   9  17  -2  330.67   20.60
  -9  17   2  327.87   24.70
   9  17  -2  354.96   13.40
   9 -17  -2  363.56   25.70
   9  17   2  368.46   15.50
   9  17   2  378.86   22.60
  -9  17  -2  409.26   26.40
 -10  17   2   19.90   14.40
  10  17  -2   17.30   10.10
  10  17  -2   11.90    5.00
  10 -17  -2   -0.80   13.00
 -10  17  -2   18.80   14.40
  10  17   2    0.70    6.20
  10  17   2   10.50   11.10
  11  17  -2   65.09   11.50
  11  17  -2   64.09    6.10
 -11  17   2   43.30   15.50
 -11  17  -2   58.49   16.30
  11  17   2   58.09   12.10
  11  17   2   67.89    7.70
  12  17  -2   20.20    9.90
  12  17  -2   13.10    4.50
 -12  17   2    4.10   15.60
  12 -17  -2    6.60   17.00
  12  17   2    5.80    6.00
  12  17   2   14.10   11.20
 -12  17  -2    6.80   15.90
  13  17  -2   66.89    7.40
 -13  17   2   56.79   17.20
  13  17  -2   64.59   11.10
  13  17   2   53.59    7.60
  13  17   2   62.79   12.50
  13 -17  -2   80.29   19.70
 -13  17  -2   71.69   19.10
 -14  17   2   49.99   17.70
  14  17  -2   54.89    6.00
  14  17  -2   45.70   10.60
  14  17   2   47.50    7.90
 -14  17  -2   56.99   18.30
  14  17   2   23.00   11.50
  14 -17  -2   50.49   19.90
  15  17  -2   53.09   10.80
 -15  17   2   99.09   20.40
  15  17   2   69.99    9.10
  15 -17  -2   57.19   21.80
 -15  17  -2   72.79   19.60
  16  17  -2   -2.00    9.80
 -16  17   2   -2.60   17.60
  16  17   2    5.10   11.40
 -16  17  -2   15.90   19.90
  17  17  -2   66.09   12.20
 -17  17   2  102.29   22.00
 -17  17  -2   48.50   21.80
  17  17   2   45.50   13.10
 -18  17   2  -15.90   19.00
  18  17  -2   -8.30   10.60
 -18  17  -2   31.90   21.20
  18  17   2  -20.60   12.60
   0  18  -2  125.59   13.10
   0  18   2  104.39   13.30
   1  18  -2  172.28   16.20
  -1  18   2  204.68   18.50
  -1  18  -2  181.08   17.80
   1  18   2  180.28   16.60
  -2  18   2   40.40   11.90
   2  18  -2   45.40    9.70
  -2  18  -2   28.40   11.10
   2  18   2   38.30   10.10
   2  18   2   14.60   12.20
  -3  18   2  140.29   15.70
   3  18  -2  162.28   14.40
   3  18   2  139.89   15.00
  -3  18  -2  144.79   15.80
   3  18   2  148.39   16.30
  -4  18   2   19.00   11.50
   4  18  -2   22.80    8.30
   4 -18  -2   25.00   11.30
  -4  18  -2   24.60   12.20
   4  18   2   18.30    8.60
   4  18   2   19.20   12.20
  -5  18   2  295.47   21.80
   5  18  -2  280.17   15.60
   5  18  -2  297.97   21.30
   5  18   2  338.27   22.30
  -5  18  -2  302.87   22.10
   5 -18  -2  314.67   22.40
   5  18   2  316.27   16.70
   6  18  -2   -2.10    6.60
  -6  18   2  -11.90   11.30
   6  18  -2   25.20   11.00
   6 -18  -2   -7.20   12.10
   6  18   2    6.90    7.40
  -6  18  -2   -5.20   11.70
   6  18   2   24.50   11.80
   7  18  -2   28.00   11.20
   7  18  -2   16.30    6.50
  -7  18   2   20.70   13.10
   7 -18  -2   10.00   13.60
   7  18   2   13.20   11.00
   7  18   2   14.40    7.70
   8  18  -2  -26.40   10.00
  -8  18   2   -8.60   12.50
   8  18  -2    0.90    5.60
  -8  18  -2   -7.60   12.40
   8  18   2   14.10   10.60
   8 -18  -2   -0.70   13.50
   8  18   2    4.70    7.20
   9  18  -2   28.40    6.10
  -9  18   2   25.00   14.60
   9  18  -2   37.30   10.80
   9  18   2   25.40    7.30
  -9  18  -2   13.10   14.80
   9 -18  -2   61.79   15.60
   9  18   2   28.30   11.20
  10  18  -2    8.30    5.30
 -10  18   2   10.70   14.40
  10  18  -2    1.30   10.00
  10  18   2    6.10    6.80
 -10  18  -2   -4.30   15.50
  10  18   2    9.00   10.90
 -11  18   2  300.97   26.40
  11  18  -2  282.77   12.00
  11  18  -2  278.97   20.40
  11  18   2  290.97   21.80
 -11  18  -2  288.77   29.40
  11  18   2  298.57   14.20
  11 -18  -2  309.97   29.90
  12  18  -2   22.60   10.30
  12  18  -2    7.60    5.00
 -12  18   2   10.00   15.40
 -12  18  -2   -3.30   16.90
  12  18   2   -2.40    6.40
  12 -18  -2    5.80   17.40
  12  18   2   -8.30   11.20
 -13  18   2  141.99   20.40
  13  18  -2  120.99   13.30
  13  18  -2  140.09    8.90
  13 -18  -2  106.99   21.40
  13  18   2  139.29   11.90
 -13  18  -2  132.19   22.10
 -14  18   2  -30.90   16.00
  14  18  -2   -5.70    9.90
  14  18  -2    6.60    5.20
  14  18   2   -6.90   11.50
 -14  18  -2  -26.40   16.90
  14  18   2    0.40    6.70
 -15  18   2   -9.10   17.80
  15  18  -2    0.20    5.40
  15  18  -2   -2.40    9.60
  15  18   2   10.60    7.60
  15  18   2   -5.80   12.00
 -15  18  -2  -15.50   18.70
 -16  18   2   12.80   19.10
  16  18  -2  -13.70   10.00
  16  18   2    4.70    8.60
 -16  18  -2   56.49   21.90
  16  18   2   20.30   12.90
  17  18  -2   23.80   11.40
 -17  18   2   33.60   20.70
 -17  18  -2   35.10   20.30
   0  19  -2  -10.00    9.10
   0  19   2  -15.80    9.80
  -1  19   2   -6.90   10.80
   1  19  -2    8.90    9.80
   1  19   2   -1.90   10.00
  -1  19  -2  -19.80   10.00
   2  19  -2   79.09   11.40
  -2  19   2  106.49   14.60
   2  19   2   79.89   14.70
   2  19   2   74.39   11.80
  -2  19  -2   77.69   13.30
   3  19  -2   -3.00    8.40
  -3  19   2  -22.60   10.40
   3  19   2  -17.30   10.70
   3  19   2   -1.10    8.90
  -3  19  -2   -2.20   10.50
   4  19  -2    4.30   11.40
  -4  19   2  -10.90   11.00
   4  19  -2    3.40    8.10
   4  19   2   15.80   12.30
  -4  19  -2   27.50   13.00
   4  19   2   -4.20    8.50
  -5  19   2   -9.10   13.70
   5  19  -2    6.00   11.90
   5  19  -2    4.60    8.00
   5  19   2   21.50   12.60
  -5  19  -2   -9.40   12.10
   5  19   2    6.90    8.30
  -6  19   2   60.49   14.60
   6  19  -2   46.50   13.50
   6  19  -2   57.19    8.80
  -6  19  -2   89.79   19.40
   6  19   2   56.69   13.80
   6  19   2   73.29   10.00
   7  19  -2   34.60   12.20
  -7  19   2   33.30   14.50
   7  19  -2   36.10    7.70
   7 -19  -2   50.19   15.30
   7  19   2   38.40   12.80
   7  19   2   37.70    8.80
  -7  19  -2   20.90   14.10
  -8  19   2   -5.20   13.40
   8  19  -2   -5.40   11.10
   8  19  -2    3.50    6.50
   8  19   2    5.70    7.60
   8  19   2  -14.60   11.50
  -8  19  -2  -15.70   13.80
   8 -19  -2  -10.70   14.50
   9  19  -2   44.20    7.10
   9  19  -2   24.00   11.70
  -9  19   2   45.90   15.70
   9  19   2   54.79   13.50
  -9  19  -2   37.50   16.00
   9  19   2   35.20    8.40
  10  19  -2  112.79   10.30
  10  19  -2  105.49   13.70
 -10  19   2   88.89   17.80
  10  19   2  104.59   10.00
  10  19   2  107.09   17.50
 -10  19  -2  108.49   20.00
  11  19  -2   -3.30    5.40
  11  19  -2    3.70   10.70
 -11  19   2   -6.50   14.90
  11  19   2   36.40   14.40
 -11  19  -2   13.50   17.10
  11 -19  -2    2.70   17.30
  11  19   2   -2.60    7.20
  12  19  -2   40.90   11.40
  12  19  -2   41.80    6.30
 -12  19   2   49.20   17.60
  12  19   2   29.50    7.70
 -12  19  -2   44.00   18.30
  12  19   2   21.40   12.50
 -13  19   2   17.50   18.00
  13  19  -2   -2.00    5.20
  13  19  -2   -6.00   10.70
  13  19   2    9.40   12.20
 -13  19  -2  -17.30   17.80
  13  19   2    8.70    7.10
  14  19  -2    7.10    5.30
 -14  19   2  -24.70   16.80
  14  19  -2  -12.80   10.30
  14  19   2   -2.10   12.60
  14  19   2   -0.70    7.30
 -14  19  -2   -3.20   18.10
 -15  19   2   13.60   18.30
  15  19  -2   28.90    6.20
  15  19  -2   13.70   11.00
  15  19   2    0.80   13.30
  15  19   2   13.90    8.10
 -15  19  -2   27.90   19.40
 -16  19   2   24.50   19.30
  16  19  -2  -23.30   10.70
  16  19   2   12.80   13.10
  16  19   2    8.00    8.50
 -16  19  -2   -3.30   20.80
   0  20   2   85.39   13.50
   0  20  -2   91.99   13.50
   1  20  -2  132.69   14.60
  -1  20   2  129.19   15.80
  -1  20  -2  129.89   15.20
   1  20   2  155.58   15.40
  -2  20   2    7.30   12.50
   2  20  -2   10.10    9.70
   2  20   2   14.60   10.70
  -2  20  -2   27.70   13.00
  -3  20   2  388.96   24.10
   3  20  -2  426.86   20.80
   3  20   2  429.46   21.70
  -3  20  -2  463.25   26.20
   4  20  -2   -5.10    8.80
   4  20  -2  -11.40   12.70
   4  20   2    5.90    9.60
  -4  20  -2    7.50   12.50
   5  20  -2  534.35   21.70
  -5  20   2  516.65   27.70
   5  20  -2  549.54   28.10
  -5  20  -2  480.05   28.40
   5  20   2  493.55   22.40
  -6  20   2   15.00   13.80
   6  20  -2   -3.60   12.40
   6  20  -2    3.70    7.70
  -6  20  -2   32.80   14.20
   6  20   2   12.40    9.10
  -7  20   2   56.49   16.00
   7  20  -2   68.09   14.40
   7  20  -2   56.89    9.00
   7  20   2   42.70   16.20
   7  20   2   65.59   10.10
  -7  20  -2   68.89   16.10
   8  20  -2   41.00   13.60
  -8  20   2   40.70   16.00
   8  20   2   47.40   14.50
   8  20   2   44.00    9.60
  -8  20  -2   61.49   16.80
   9  20  -2    2.40   12.10
   9  20  -2    5.80    6.80
  -9  20   2   -5.10   14.00
   9  20   2   20.40   11.90
  -9  20  -2  -19.40   14.90
   9  20   2    2.50    7.90
  10  20  -2   18.20   11.70
  10  20  -2   16.50    7.00
 -10  20   2   -7.30   15.00
  10  20   2   10.10   12.30
  10  20   2   26.70    8.10
 -10  20  -2    8.60   16.00
 -11  20   2  302.87   28.20
  11  20  -2  341.77   23.00
  11  20  -2  330.67   14.10
  11  20   2  360.96   25.30
  11  20   2  338.97   16.70
 -11  20  -2  345.77   31.30
  12  20  -2   -5.00    5.70
  12  20  -2   -4.50   11.40
 -12  20   2    1.40   17.30
  12  20   2    5.00    7.50
  12  20   2  -15.20   11.00
 -12  20  -2    4.40   18.10
  13  20  -2  204.88   20.80
  13  20  -2  194.88   11.00
 -13  20   2  208.08   24.40
 -13  20  -2  201.38   25.20
  13  20   2  159.58   16.90
  13  20   2  178.48   13.50
  14  20  -2  -26.80   13.00
  14  20  -2    3.50    5.50
 -14  20   2    4.10   19.30
 -14  20  -2    7.70   19.60
  14  20   2  -12.40   12.70
  14  20   2   -0.40    7.70
  15  20  -2   -1.10   20.10
  15  20  -2   13.10    5.90
 -15  20   2   29.60   20.40
  15  20   2    1.70   13.80
  15  20   2   22.70    8.50
 -15  20  -2   71.19   21.70
   0  21   2   11.80   11.30
   0  21  -2   -8.10   11.20
   1  21  -2  323.77   21.30
  -1  21   2  324.37   23.60
  -1  21  -2  287.37   21.30
   1  21   2  306.37   22.00
   2  21  -2  115.19   14.00
  -2  21   2   99.89   16.30
  -2  21  -2   97.39   16.20
   2  21   2   64.09   16.20
   2  21   2   78.09   13.30
   3  21  -2   22.10   10.80
  -3  21   2   -3.70   12.50
  -3  21  -2   10.00   13.70
   3  21   2    1.90   13.30
   3  21   2   17.00   10.80
   4  21  -2   35.90   10.50
  -4  21   2   40.00   15.10
   4  21   2   55.09   15.50
   4  21   2   41.10   11.30
  -4  21  -2   65.39   15.40
   5  21  -2   12.30    9.20
  -5  21   2    0.30   13.20
  -5  21  -2   20.00   15.30
   5  21   2   34.10   10.90
   5  21   2   19.70   14.10
   6  21  -2   18.70    9.00
  -6  21   2   22.60   14.60
  -6  21  -2   24.30   15.20
   6  21   2   -1.20   13.10
   6  21   2    0.90    9.20
  -7  21   2  245.28   24.50
   7  21  -2  244.18   16.20
   7  21   2  245.98   17.20
  -7  21  -2  225.38   25.10
   7  21   2  224.98   23.40
   8  21  -2    2.40   23.80
   8  21  -2   -2.90    7.60
  -8  21   2   -0.60   15.20
   8  21   2   13.00    8.90
   8  21   2   19.00   13.00
  -8  21  -2  -15.80   15.30
  -9  21   2  164.68   21.80
   9  21  -2  163.58   13.70
  -9  21  -2  134.09   20.50
   9  21   2  172.98   15.30
   9  21   2  196.88   21.50
  10  21  -2   16.40    7.20
  10  21  -2   24.90   23.10
 -10  21   2   56.59   18.30
 -10  21  -2    9.50   16.90
  10  21   2    5.70    8.40
  10  21   2   -1.40   13.20
 -11  21   2   44.70   18.70
  11  21  -2   43.50    7.60
  11  21  -2   35.70   14.70
  11  21   2   41.30    9.20
 -11  21  -2   96.69   20.80
  11  21   2   36.90   13.80
 -12  21   2   -4.20   17.30
  12  21  -2    1.20    6.30
  12  21  -2   -7.00   11.20
  12  21   2    9.10    8.20
 -12  21  -2    3.60   19.40
  12  21   2   32.20   14.40
 -13  21   2  114.49   23.30
  13  21  -2   97.49   10.20
  13  21  -2   84.09   14.20
  13  21   2   89.09   10.10
  13  21   2   88.79   15.90
 -13  21  -2  105.09   23.40
 -14  21   2   29.10   19.10
  14  21  -2   34.50   12.70
  14  21  -2   25.40    6.10
  14  21   2   45.00   14.10
  14  21   2   23.90    8.30
 -14  21  -2   41.50   21.30
   0  22  -2   -6.80   12.00
   0  22   2    6.00   12.00
   1  22  -2   -5.40   11.40
   1  22   2   -9.90   11.50
   1  22   2    1.90   14.70
  -1  22  -2    3.10   11.80
   2  22  -2   11.00   11.50
  -2  22   2    6.90   13.20
   2  22   2   29.00   12.50
   2  22   2   12.30   14.50
   3  22  -2   45.40   12.30
  -3  22   2   34.50   14.30
   3  22   2   30.50   11.90
   3  22   2   36.00   15.30
  -3  22  -2   36.30   13.90
   4  22  -2   37.30   15.10
   4  22  -2   -2.90    9.60
  -4  22   2    3.80   14.60
   4  22   2  -10.80   13.70
   4  22   2   -1.80   10.40
  -4  22  -2  -11.10   13.60
   5  22  -2  -15.80   13.00
  -5  22   2  -26.60   13.10
   5  22  -2   25.00   10.30
   5  22   2    9.00   14.20
  -5  22  -2    7.60   14.30
   5  22   2   12.40   10.20
   6  22  -2   -1.60    8.70
  -6  22   2   11.60   15.10
   6  22  -2  -18.50   12.80
   6  22   2   -4.10    9.80
  -6  22  -2  -26.40   13.50
   6  22   2   11.10   14.50
   7  22  -2    1.00   13.10
  -7  22   2    1.40   15.30
   7  22  -2   -4.80    8.60
  -7  22  -2    3.10   16.40
   7  22   2    9.10   13.90
   7  22   2   10.80    9.90
  -8  22   2   -6.00   15.40
   8  22  -2   -8.60   13.10
   8  22  -2  -24.70    8.00
  -8  22  -2  -26.30   14.90
   8  22   2  -29.10   12.10
   8  22   2    1.90    9.40
   9  22  -2   -1.70    7.60
  -9  22   2   27.20   17.40
   9  22  -2  -13.50   13.30
   9  22   2   -5.70    9.00
  -9  22  -2    1.90   16.70
   9  22   2    1.50   14.20
  10  22  -2   14.90    8.00
  10  22  -2   16.90   13.80
 -10  22   2   -6.30   17.40
 -10  22  -2    7.20   17.60
  10  22   2   26.90    9.20
  10  22   2   29.20   14.30
  11  22  -2   25.00   14.30
 -11  22   2    8.60   18.20
 -11  22  -2   40.30   19.50
  11  22   2   -3.50    8.50
  11  22   2   20.70   15.00
 -12  22   2   -8.20   18.50
  12  22  -2   -0.30    6.70
  12  22  -2    1.80   13.20
 -12  22  -2   13.70   18.60
  12  22   2   19.50    8.60
  12  22   2   -6.80   12.60
  13  22  -2   -0.10   12.80
 -13  22   2   -1.90   19.10
  13  22  -2   -0.40    6.40
  13  22   2   -9.60    8.00
 -13  22  -2   32.80   20.00
  13  22   2   -1.70   14.00
   0  23   2   -1.60   12.50
   0  23  -2    5.70   13.30
  -1  23   2  368.56   24.50
   1  23  -2  309.07   23.80
  -1  23  -2  283.57   28.20
   1  23   2  336.07   29.40
  -2  23   2   55.29   15.00
   2  23  -2   52.99   13.30
   2  23   2   91.29   14.90
  -2  23  -2   44.70   14.30
   2  23   2   51.69   16.30
   3  23  -2   28.10   16.40
  -3  23   2   24.70   15.10
   3  23  -2   38.70   12.50
   3  23   2   75.79   17.90
  -3  23  -2    1.80   14.10
   3  23   2   22.20   12.00
   4  23  -2   54.59   16.50
  -4  23   2   71.39   17.10
   4  23  -2   56.59   12.30
  -4  23  -2   89.49   17.70
   4  23   2   48.60   12.60
   4  23   2   64.39   17.20
   5  23  -2   21.50   11.10
  -5  23   2   45.70   15.80
   5  23  -2   47.10   15.60
   5  23   2   28.80   14.80
   5  23   2   34.70   11.80
  -5  23  -2   44.60   17.70
   6  23  -2   12.60   14.00
   6  23  -2  -12.10    9.50
  -6  23   2    7.70   15.90
   6  23   2   -0.80   10.10
  -6  23  -2   14.70   16.00
   6  23   2   14.80   14.80
   7  23  -2  263.47   27.50
  -7  23   2  290.87   27.20
   7  23  -2  275.27   18.10
  -7  23  -2  256.77   27.70
   7  23   2  195.78   20.90
   7  23   2  246.58   19.50
   8  23  -2   -3.60    9.00
   8  23  -2   -6.50   13.70
  -8  23   2   20.80   17.10
  -8  23  -2   11.60   17.70
   8  23   2    4.70   15.30
   8  23   2    9.90   10.30
  -9  23   2  365.96   30.40
   9  23  -2  281.47   17.80
   9  23  -2  272.87   26.90
   9  23   2  348.47   28.80
   9  23   2  304.87   19.20
  -9  23  -2  282.27   30.20
  10  23  -2   14.40    8.80
 -10  23   2   60.59   20.70
  10  23  -2   -0.70   14.70
 -10  23  -2   15.20   19.00
  10  23   2   -3.00   14.00
  10  23   2    9.90    9.60
  11  23  -2    9.30   14.60
 -11  23   2   24.00   19.80
  11  23  -2   35.50    8.30
  11  23   2   36.70   15.70
  11  23   2   16.70    9.70
 -11  23  -2   53.59   20.80
 -12  23   2   22.10   19.90
  12  23  -2   12.50    7.40
  12  23  -2   33.50   15.00
  12  23   2  -12.60   14.20
 -12  23  -2   27.10   19.90
  12  23   2   15.00    9.20
   0  24  -2   39.70   14.70
   0  24   2   63.99   15.70
  -1  24   2   75.79   16.50
   1  24   2   67.99   15.10
   1  24   2   26.10   17.80
  -1  24  -2   32.50   15.30
  -2  24   2    2.60   14.50
   2  24  -2   15.80   12.60
  -2  24  -2    8.30   14.70
   2  24   2   25.50   17.40
   2  24   2    5.20   13.00
  -3  24   2  295.87   27.50
   3  24  -2  249.88   21.80
   3  24  -2  193.38   22.60
  -3  24  -2  230.78   23.10
   3  24   2  230.48   23.40
   4  24  -2   25.90   15.80
  -4  24   2   18.60   14.70
   4  24  -2   -1.70   11.40
   4  24   2   19.10   16.80
  -4  24  -2    3.40   15.20
   4  24   2   -8.50   11.50
   5  24  -2  158.98   20.10
  -5  24   2  188.48   22.30
   5  24  -2  191.48   19.60
  -5  24  -2  125.29   20.00
   5  24   2  159.98   20.90
   5  24   2  179.48   20.30
   6  24  -2  -10.30   14.40
  -6  24   2   30.90   17.00
   6  24  -2   14.40   10.50
   6  24   2  -16.00   11.00
   6  24   2  -14.40   14.90
  -6  24  -2   -9.20   16.20
  -7  24   2   76.99   19.20
   7  24  -2   55.39   11.50
   7  24  -2   71.19   16.70
   7  24   2   53.79   12.80
  -7  24  -2   55.79   19.40
   7  24   2   49.00   17.50
   8  24  -2   24.90   16.90
  -8  24   2   37.80   18.00
   8  24  -2   32.60   10.50
   8  24   2   40.90   16.50
  -8  24  -2   53.19   20.50
   8  24   2   32.60   11.60
  -9  24   2   39.90   18.10
   9  24  -2   35.00   10.40
   9  24  -2   -3.80   14.70
   9  24   2   33.40   15.30
  -9  24  -2   38.20   19.10
   9  24   2   18.80   10.70
 -10  24   2   55.99   20.20
  10  24  -2   43.70   16.50
  10  24  -2   32.90   10.00
  10  24   2   43.20   15.10
 -10  24  -2   10.30   19.10
  10  24   2   15.90   10.40
   0  25   2  -12.30   17.20
   0  25   2   -8.20   14.00
   0  25  -2  -41.10   12.80
   1  25  -2   16.40   14.10
  -1  25   2   12.50   15.70
   1  25   2   15.20   17.00
   1  25   2    6.20   14.20
  -1  25  -2   24.10   15.70
   2  25  -2   21.50   13.30
  -2  25   2   37.10   16.80
  -2  25  -2   19.30   16.60
   2  25   2  -14.70   16.60
   2  25   2   34.50   14.50
   3  25  -2   44.50   18.00
  -3  25   2   -5.00   15.90
  -3  25  -2   37.30   16.50
   3  25   2   -6.30   12.60
   3  25   2  -13.10   15.90
   4  25  -2    6.10   12.40
   4  25  -2    4.00   16.30
  -4  25   2    0.10   15.00
   4  25   2   13.90   16.10
   4  25   2   18.90   13.50
  -4  25  -2  -25.70   16.20
   5  25  -2   15.20   12.50
   5  25  -2   40.20   17.00
  -5  25   2  -13.70   16.60
   5  25   2   15.90   13.80
  -5  25  -2  -19.40   16.50
   5  25   2   43.00   17.50
   6  25  -2   24.50   17.50
  -6  25   2   77.49   19.30
   6  25   2   16.10   17.00
  -6  25  -2   29.40   18.90
   7  25  -2    7.90   16.60
  -7  25   2    1.30   17.00
   7  25  -2   18.60   11.40
  -7  25  -2    2.80   18.70
   7  25   2   14.60   13.80
   7  25   2    3.70   16.60
   8  25  -2   -5.30   10.60
  -8  25   2   12.20   18.20
   8  25  -2  -26.40   14.30
  -8  25  -2   10.70   17.80
   8  25   2   19.40   11.90
   8  25   2   42.00   16.90
   9  25  -2   16.70   10.20
  -9  25   2  -13.30   18.30
   9  25  -2  -33.00   15.40
   9  25   2   27.40   16.50
   0  26  -2   -6.90   14.80
   0  26   2  -12.00   14.20
   0  26   2  -11.80   18.70
   1  26  -2   37.20   15.50
  -1  26   2  -10.60   18.10
  -1  26   2   -6.70   15.30
   1  26   2   22.70   15.90
  -1  26  -2    5.70   14.70
   1  26   2   -0.90   17.10
  -2  26   2   26.30   16.10
   2  26  -2    7.00   19.60
   2  26  -2   60.69   15.80
   2  26   2    5.00   18.50
  -2  26  -2   -9.10   15.50
   2  26   2   16.80   15.10
   3  26  -2  137.69   18.10
   3  26  -2   79.49   20.40
  -3  26   2  132.89   20.00
   3  26   2  110.19   21.60
  -3  26  -2  151.38   20.70
  -4  26   2   23.70   17.60
   4  26  -2   37.70   19.80
   4  26  -2   -8.70   12.70
  -4  26  -2   -4.30   17.70
   4  26   2   11.90   18.00
   4  26   2   25.50   14.30
  -5  26   2   80.09   18.90
   5  26  -2   58.69   19.00
   5  26   2   86.39   16.10
  -5  26  -2   42.40   19.80
   5  26   2   99.49   20.40
   6  26  -2   25.00   16.80
  -6  26   2   -5.50   18.60
   6  26  -2   45.00   13.00
  -6  26  -2   49.60   20.30
   6  26   2   60.79   14.50
   6  26   2    3.20   17.20
   0  27  -2   52.79   16.70
   0  27   2  -16.70   19.40
   0  27   2    3.60   16.10
   1  27  -2   93.59   17.90
  -1  27   2   98.19   22.00
  -1  27   2   54.19   17.20
   1  27   2   64.89   17.40
  -1  27  -2   15.00   16.80
   1  27   2   73.79   22.00
   2  27  -2   17.80   16.10
  -2  27   2   19.10   16.50
   2  27  -2   38.70   20.60
   2  27   2   60.89   17.20
  -2  27  -2   82.89   18.00
   2  27   2   33.20   19.00
   0   0  -3    1.60    1.00
   0   0  -3    1.70    1.10
   0   0   3    1.80    1.20
   0   0   3    0.50    1.10
  -1   0  -3    1.70    1.40
   1   0   3    0.10    1.20
  -1   0  -3   -0.40    1.30
   1   0  -3   -0.20    1.10
  -1   0   3    0.40    1.10
   1   0  -3   -0.90    0.90
  -1   0   3    0.80    0.90
   1   0   3    0.10    1.30
   2   0  -3    0.30    1.50
  -2   0   3    1.20    1.40
   2   0   3    1.40    1.40
  -2   0   3    0.20    0.90
  -2   0  -3    0.70    1.60
  -2   0  -3    0.60    1.40
  -3   0  -3   -2.80    2.20
   3   0   3    3.20    2.40
  -3   0   3    1.80    1.70
   3   0  -3    0.00    1.90
  -3   0  -3    0.80    2.10
   4   0   3    3.70    2.80
  -4   0  -3    0.00    2.60
   4   0  -3    0.30    2.30
  -4   0   3    0.50    2.00
  -4   0  -3    2.10    2.30
  -5   0  -3   -7.10    3.40
  -5   0  -3   -2.70    2.70
  -5   0   3    1.80    2.30
   5   0   3    0.50    3.20
   5   0  -3   -1.70    2.80
   6   0  -3    1.00    3.50
  -6   0  -3    2.00    3.40
  -6   0   3   -0.80    2.00
  -6   0  -3    2.90    4.20
   6   0   3   -0.10    3.30
  -6   0   3    0.00    2.80
  -7   0   3    0.00    3.30
  -7   0   3   -1.00    2.50
   7   0  -3    3.20    4.30
  -7   0  -3    9.70    5.30
  -7   0  -3   -1.80    3.70
   7   0   3    1.20    4.40
  -8   0   3    1.80    3.60
  -8   0   3    3.90    3.00
   8   0  -3    2.70    5.10
  -8   0  -3    1.40    5.20
  -8   0  -3   -1.40    4.10
   8   0   3    4.80    4.80
  -9   0  -3    0.80    5.70
  -9   0  -3   -1.90    4.60
  -9   0   3    1.80    3.30
   9   0  -3   -6.00    5.20
   9   0   3    0.10    5.60
  -9   0   3   -1.40    4.00
 -10   0  -3   -0.90    6.20
  10   0   3    0.50    6.20
 -10   0   3   -1.50    3.50
 -10   0  -3    1.70    4.90
 -10   0  -3   -0.40    4.90
  10   0  -3    5.30    6.50
 -10   0   3    3.40    4.50
 -11   0   3   -7.30    4.70
 -11   0  -3    7.40    5.10
  11   0  -3    1.20    6.90
 -11   0  -3   -7.70    5.10
 -11   0   3   -0.30    4.00
 -11   0  -3    6.30    7.20
  12   0  -3   -2.60    7.90
 -12   0   3   -1.30    4.30
 -12   0  -3   -0.50    5.50
 -12   0  -3    5.10    5.90
 -12   0   3   -1.70    5.30
 -12   0  -3   -7.80    7.10
 -13   0  -3   -3.70    7.80
 -13   0  -3   -1.00    6.10
  13   0  -3   -2.80    8.50
 -13   0  -3   -3.10    6.80
 -13   0   3    7.70    5.20
 -13   0   3   -2.50    5.90
 -14   0  -3    9.60    7.10
 -14   0   3   -7.50    5.70
  14   0  -3  -10.70    9.60
 -14   0   3   14.40    5.60
 -14   0  -3   -1.30    8.10
 -14   0  -3    4.20    6.00
 -15   0  -3    1.20    6.50
 -15   0  -3   -7.30    8.40
 -15   0   3    2.30    6.40
  15   0  -3   -6.30   10.30
 -15   0  -3   -2.00    7.60
 -15   0   3   -4.20    5.80
 -16   0   3   -3.10    5.50
 -16   0  -3    7.90    8.00
 -16   0   3  -15.50    6.10
  16   0  -3  -16.60   11.30
 -16   0   3   -0.40    6.20
 -16   0  -3    3.60    9.00
 -16   0  -3    2.90    6.80
 -17   0  -3  -19.10    9.40
 -17   0   3   -6.70    6.70
 -17   0   3    0.60    5.70
 -17   0  -3   -7.80    9.00
 -17   0   3   -9.10    6.60
  17   0  -3    5.20   12.60
 -17   0  -3   -4.90    7.00
 -18   0   3   -9.00    6.80
  18   0  -3   -5.80   13.40
 -18   0   3    0.70    5.70
 -18   0  -3    2.50    9.40
 -18   0   3   -2.00    7.50
 -18   0  -3   -7.00    9.70
 -18   0  -3   -1.20    7.40
  19   0  -3   -0.90   15.70
 -19   0  -3   -3.40   10.80
 -19   0  -3   -9.30    7.60
 -19   0   3    4.60    6.80
 -19   0   3    0.10    5.60
 -19   0  -3   -6.50    9.90
 -19   0   3  -10.90    8.10
 -20   0   3   -3.70    5.20
 -20   0  -3   -2.30    7.90
 -20   0  -3   -6.30   11.20
 -20   0   3   -9.20    8.90
  20   0  -3  -10.30   16.90
 -20   0  -3   -4.00   10.40
 -20   0   3   -1.90    6.40
 -21   0   3   -5.20    5.40
 -21   0  -3   15.80   10.90
  21   0  -3   15.70   18.30
 -21   0  -3   -1.00    8.00
 -21   0   3    4.10    9.80
 -21   0   3   -4.80    4.30
 -22   0  -3    5.10   10.50
 -22   0   3  -15.50   10.80
 -22   0  -3   -4.10    8.00
 -22   0  -3  -10.00   13.10
 -23   0   3  -19.10   11.00
 -23   0  -3   -7.00    9.50
 -23   0  -3   11.80   15.30
   0  -1  -3   -1.50    1.30
   0   1   3   -0.60    1.30
   0   1  -3    3.10    1.20
   0  -1   3    1.80    1.40
   0  -1  -3    0.20    1.30
   0   1   3    1.70    1.30
   0   1  -3    0.70    1.10
  -1   1   3  562.14   15.60
   1   1  -3  636.74   14.50
   1  -1   3  676.63   15.40
  -1  -1  -3  651.23   15.50
  -1  -1  -3  661.23   15.20
   1   1  -3  620.64   14.20
  -1   1   3  646.64   15.20
  -1   1  -3  645.84   15.30
   1  -1  -3  628.04   15.10
   1   1   3  667.63   15.40
  -1  -1   3  622.84   14.30
   1  -1  -3  649.24   15.40
  -1  -1   3  633.44   14.50
   1   1   3  672.03   15.10
   2  -1   3 3407.16   71.49
  -2  -1  -3 3219.18   70.69
  -2  -1  -3 3351.96   71.29
  -2   1   3 3279.57   70.99
   2  -1  -3 3214.78   71.09
   2   1   3 3247.78   70.69
  -2   1  -3 3244.88   71.19
   2   1   3 3257.97   71.09
   3  -1   3 1391.16   31.60
  -3  -1  -3 1374.76   31.20
   3   1  -3 1314.67   30.00
  -3  -1  -3 1338.17   30.50
  -3   1   3 1363.16   31.00
   3   1   3 1408.86   31.30
   3  -1  -3 1370.16   31.30
  -3   1  -3 1369.76   31.40
   3   1   3 1378.16   30.70
  -3  -1   3 1292.27   29.50
   4  -1   3  119.09    6.50
  -4  -1  -3  123.69    5.20
  -4   1   3  115.79    5.60
  -4  -1  -3  125.09    6.00
   4   1  -3  140.59    5.10
   4  -1  -3  114.09    6.30
  -4  -1   3  133.29    3.50
  -4   1  -3  129.19    6.30
   4   1   3  134.89    6.10
  -4  -1   3  140.69    4.20
   5  -1   3   87.89    6.50
   5   1  -3  108.19    5.30
  -5  -1  -3   95.99    5.20
  -5  -1  -3   94.49    5.90
  -5   1   3   87.59    5.80
   5  -1  -3   84.89    6.40
   5   1   3  100.49    6.10
  -5   1  -3  109.39    7.70
  -5   1  -3   86.19    6.10
  -5  -1   3   98.99    3.50
  -5  -1   3  107.29    4.10
   6   1  -3    1.90    3.30
  -6  -1  -3    9.70    3.50
  -6  -1  -3    8.60    3.00
  -6   1   3    6.40    3.60
  -6  -1  -3    6.50    4.40
  -6   1  -3    3.40    3.70
  -6  -1   3    8.60    1.90
  -6  -1   3    4.90    2.20
   6  -1  -3   19.40    4.50
   6   1   3   12.80    3.70
  -6   1  -3    5.70    4.60
  -7  -1  -3 3390.06   76.59
   7  -1   3 3513.45   77.79
  -7  -1  -3 3401.76   75.59
   7   1  -3 3468.25   76.49
  -7   1   3 3416.96   76.39
  -7  -1  -3 3487.05   77.39
   7  -1  -3 3554.94   77.89
  -7   1  -3 3473.35   78.29
   7   1   3 3469.45   76.99
  -7  -1   3 3421.06   74.69
  -7   1  -3 3392.16   76.79
  -7  -1   3 3268.47   74.29
  -8  -1  -3  132.29    8.30
  -8   1   3  139.39    8.60
  -8  -1  -3  130.49    9.60
  -8  -1  -3  136.19    7.30
   8   1  -3  138.29    9.00
  -8   1   3  136.39    7.50
   8   1   3  131.99    9.00
  -8  -1   3  139.19    6.10
  -8   1  -3  123.29    9.20
  -8  -1   3  155.38    6.70
  -8   1  -3  141.19   10.40
   8  -1  -3  116.29   10.10
  -9   1   3 2790.52   62.29
  -9  -1  -3 2710.43   63.29
   9   1  -3 2695.53   63.09
  -9  -1  -3 2697.43   62.49
  -9   1   3 2675.83   60.99
  -9  -1  -3 2700.03   61.09
  -9  -1   3 2590.04   59.99
  -9   1  -3 2724.63   64.29
  -9  -1   3 2659.53   60.29
  -9   1  -3 2706.73   62.69
   9  -1  -3 2871.91   64.69
   9   1   3 2808.32   63.29
 -10   1   3  286.67   12.40
 -10   1   3  292.17   11.10
 -10  -1  -3  306.77   12.50
 -10  -1  -3  279.27   11.00
 -10  -1  -3  262.37   13.50
  10   1  -3  273.87   13.60
 -10   1  -3  247.48   14.70
  10  -1  -3  310.77   15.30
  10   1   3  297.07   14.00
 -10  -1   3  281.97   10.00
 -10   1  -3  286.57   12.80
 -10  -1   3  287.37   10.30
 -11   1   3  213.18   10.50
  11   1  -3  224.18   13.90
 -11  -1  -3  223.78   12.30
 -11  -1  -3  199.78   12.70
 -11  -1  -3  218.38   10.30
 -11   1   3  213.78   11.80
 -11  -1   3  227.08    9.50
 -11  -1   3  216.88    9.40
 -11   1  -3  216.78   14.30
  11   1   3  231.48   12.90
 -11   1  -3  207.68   11.80
  11  -1  -3  174.58   14.40
  12   1  -3  513.85   20.60
 -12   1   3  497.45   17.90
 -12  -1  -3  533.65   19.50
 -12   1   3  504.05   16.60
 -12  -1  -3  525.95   18.20
 -12  -1  -3  491.75   16.20
  12   1   3  506.05   19.60
  12  -1  -3  523.75   22.10
 -12  -1   3  523.15   15.70
 -12   1  -3  499.35   20.50
 -12   1  -3  552.04   19.40
 -12  -1   3  521.35   15.90
 -13  -1  -3  847.32   26.00
 -13  -1  -3  848.52   26.80
 -13   1   3  911.41   25.90
 -13   1   3  876.41   24.50
  13   1  -3  869.31   28.70
 -13  -1  -3  850.61   23.90
 -13   1  -3  838.22   26.40
 -13  -1   3  899.11   23.20
 -13  -1   3  858.51   23.60
  13  -1  -3  908.81   30.40
 -13   1  -3  922.41   28.80
 -14   1   3  305.57   14.90
  14   1  -3  302.07   19.10
 -14   1   3  313.07   14.00
 -14  -1  -3  304.97   13.20
 -14  -1  -3  304.97   16.30
 -14  -1  -3  299.87   16.10
 -14  -1   3  297.07   11.00
 -14   1  -3  301.57   14.80
  14  -1  -3  308.97   20.30
 -14   1  -3  269.57   17.70
 -14  -1   3  316.37   12.20
 -14  -1   3  320.97   13.20
 -14   1  -3  303.27   16.80
 -15  -1  -3  191.48   11.50
 -15   1   3  174.78   12.10
 -15  -1  -3  178.58   14.80
  15   1  -3  163.78   18.40
 -15  -1  -3  162.98   14.90
 -15   1   3  163.18   13.10
 -15  -1   3  156.78   11.50
 -15  -1   3  177.58   10.10
 -15   1  -3  188.08   13.10
  15  -1  -3  174.78   19.40
 -15  -1   3  165.48    8.70
 -15   1  -3  169.28   16.30
 -15   1  -3  158.78   13.70
 -16   1   3   32.50    7.30
 -16  -1  -3   31.60    8.60
 -16   1   3   17.80    8.00
 -16  -1  -3    3.40    8.50
  16   1  -3   23.20   12.00
 -16  -1  -3   11.20    6.80
 -16   1  -3   23.00   10.50
 -16  -1   3   21.60    6.70
 -16   1  -3   18.80    8.70
 -16  -1   3   14.20    4.80
 -16   1  -3   15.60    8.00
 -16  -1   3   13.70    5.60
 -17  -1  -3   79.19    8.60
 -17  -1  -3   97.39   11.50
 -17   1   3   86.89    9.50
 -17   1   3   80.99   10.00
  17  -1  -3   77.09   15.90
 -17  -1   3   78.09    7.10
 -17   1  -3   91.19   11.90
 -17  -1   3   79.89    7.50
 -17   1  -3   72.29   12.90
 -17  -1   3   94.19    9.20
 -17   1  -3   86.59   10.10
 -18   1   3   -2.60    7.90
  18   1  -3   -9.70   13.80
 -18  -1  -3   -1.00    6.70
 -18   1   3   -0.40    7.60
 -18   1   3   15.80    7.10
 -18  -1  -3  -16.90    8.60
 -18  -1  -3    4.50    9.90
 -18   1  -3   -2.30    9.60
 -18  -1   3   -9.00    4.00
  18  -1  -3   18.20   14.40
 -18   1  -3  -10.80    8.00
 -18   1  -3  -12.40   10.30
 -18  -1   3    2.50    5.00
 -18  -1   3   11.10    7.80
 -19   1   3   44.10    9.50
 -19   1   3   35.00    7.50
 -19  -1  -3   48.50    8.00
 -19  -1  -3   39.00   11.70
 -19  -1  -3   43.60   10.30
 -19   1   3   42.50    9.20
  19   1  -3   31.70   15.30
 -19  -1   3   39.70    9.10
 -19   1  -3   44.30    9.70
  19  -1  -3   49.20   16.60
 -19   1  -3   43.90   12.30
 -19   1  -3   61.69   11.60
 -19  -1   3   41.70    5.00
 -19  -1   3   31.10    4.20
  20   1  -3   65.29   17.90
 -20   1   3   28.00    7.60
 -20  -1  -3   35.40   10.00
 -20   1   3   26.50   10.00
 -20  -1  -3   38.30   12.40
 -20   1   3   51.39    9.20
 -20  -1  -3   40.40    8.20
  20  -1  -3   50.19   18.30
 -20   1  -3   21.20   10.90
 -20   1  -3   45.30    9.90
 -20  -1   3   41.40    9.80
 -20   1  -3   37.90   12.50
 -21  -1  -3   20.10    7.60
 -21   1   3   22.20    7.00
 -21  -1  -3   20.20   10.00
 -21   1   3   17.30    8.20
  21   1  -3   -9.30   17.30
  21  -1  -3   22.70   18.70
 -21   1  -3   29.00   12.60
 -21   1  -3   20.40    9.90
 -21  -1   3   -3.70    9.80
 -22   1   3   -1.30   11.00
 -22  -1  -3   -4.70   13.50
 -22  -1  -3    4.60    8.50
 -22  -1  -3   -1.20    6.00
 -22   1   3   -2.10    5.00
 -22   1   3    1.30    7.10
 -22   1  -3  -23.00   13.20
 -22   1  -3   14.00    9.80
 -22   1  -3   19.70   12.30
 -22  -1   3  -19.30   18.00
 -23   1   3  137.99   14.80
 -23  -1  -3  151.08   19.10
 -23   1  -3  156.08   19.10
 -23   1  -3  147.89   14.60
   0  -2  -3  284.37    8.50
   0   2   3  284.07    8.00
   0   2   3  284.97    8.30
   0  -2  -3  282.97    8.20
  -1   2   3 1197.68   27.40
  -1   2   3 1174.18   27.30
  -1  -2  -3 1174.68   27.00
  -1  -2  -3 1239.98   27.70
   1   2   3 1184.48   26.90
   1  -2  -3 1176.08   27.50
   1   2   3 1210.18   27.50
  -2  -2  -3  633.34   15.40
  -2  -2  -3  615.54   16.10
  -2   2   3  650.33   16.10
  -2   2  -3  650.53   16.30
   2  -2  -3  655.33   16.30
   2   2   3  643.84   16.00
   2   2   3  622.64   15.20
   3   2  -3  188.68    4.50
  -3  -2  -3  164.98    5.70
  -3   2   3  168.88    6.90
  -3  -2  -3  185.58    7.00
   3   2  -3  184.58    4.30
  -3   2  -3  194.58    7.00
   3  -2  -3  163.68    7.20
   3   2   3  170.28    5.80
   3   2   3  171.88    6.70
  -4  -2  -3    6.80    2.10
  -4  -2  -3    2.30    2.50
   4   2  -3    2.70    0.90
   4   2  -3   -1.20    1.30
  -4   2   3   -1.90    2.70
  -4   2  -3    0.40    2.90
   4   2   3    1.30    2.50
  -4  -2   3    1.30    1.00
   4  -2  -3    3.00    3.30
   4   2   3    2.80    2.10
   5   2  -3 3769.92   86.09
  -5  -2  -3 3986.30   87.19
   5   2  -3 3903.11   86.69
  -5  -2  -3 4078.19   88.59
  -5   2   3 4251.07   88.89
   5  -2  -3 4131.79   89.49
  -5   2  -3 4070.39   88.99
  -5   2  -3 4141.19   90.09
   5   2   3 3972.70   87.59
   5   2   3 4035.00   88.39
   6   2  -3  135.39    6.30
  -6  -2  -3  149.19    8.00
  -6  -2  -3  140.79    6.20
  -6   2   3  153.98    8.50
  -6  -2  -3  146.29    7.40
   6   2   3  146.29    7.60
  -6   2  -3  145.89    8.20
  -6   2  -3  132.89    9.20
   6  -2  -3  150.48    8.90
  -6  -2   3  143.79    4.90
  -7   2   3 1141.29   28.40
  -7  -2  -3 1093.19   27.80
   7   2  -3 1116.69   26.90
  -7  -2  -3 1073.89   27.90
  -7  -2  -3 1093.89   26.10
  -7  -2   3 1002.30   24.40
  -7   2  -3 1181.28   30.30
  -7   2  -3 1141.39   28.60
  -7  -2   3 1099.69   25.20
  -7  -2   3 1081.69   24.10
   7   2   3 1113.79   27.80
   7  -2  -3 1114.19   29.30
  -8   2   3  233.78   11.30
  -8  -2  -3  235.18    8.60
  -8  -2  -3  226.28   10.90
  -8  -2  -3  226.98   10.10
   8   2  -3  217.58    9.90
  -8  -2   3  223.08    6.30
   8  -2  -3  223.08   12.80
   8   2   3  230.58   10.40
  -8   2  -3  220.18   11.30
  -8   2  -3  221.38   13.20
  -8  -2   3  221.88    7.70
  -8  -2   3  223.18    6.50
   9   2  -3    5.40    4.90
  -9  -2  -3   -0.40    3.50
  -9   2   3    1.30    4.40
  -9   2   3   -4.40    5.10
  -9  -2  -3    0.90    5.20
  -9  -2  -3   -2.70    4.70
  -9   2  -3   -8.20    6.30
  -9  -2   3   -0.20    1.90
   9  -2  -3    3.20    6.40
  -9   2  -3    2.40    5.00
  -9  -2   3    2.60    2.90
   9   2   3    0.00    4.90
  -9  -2   3    1.50    2.30
 -10   2   3  276.27   11.80
  10   2  -3  274.57   13.20
 -10  -2  -3  280.47   10.40
 -10  -2  -3  289.47   12.90
 -10  -2  -3  277.27   12.90
 -10   2   3  280.77   13.10
 -10  -2   3  282.27    9.90
 -10  -2   3  274.57    8.00
  10  -2  -3  287.37   15.10
 -10   2  -3  293.17   15.00
  10   2   3  290.07   13.10
 -10   2  -3  273.67   13.00
 -10  -2   3  278.67    8.50
 -11  -2  -3  775.92   22.70
 -11   2   3  765.62   21.90
 -11   2   3  772.62   23.20
  11   2  -3  735.03   23.60
 -11  -2  -3  755.02   22.80
 -11  -2  -3  757.22   20.30
 -11   2  -3  740.93   25.30
 -11   2  -3  742.53   23.00
 -11  -2   3  749.13   18.00
  11   2   3  742.23   23.30
  11  -2  -3  789.62   26.50
 -11  -2   3  755.42   18.50
 -11  -2   3  766.22   20.10
  12   2  -3   28.90    8.40
 -12   2   3   27.50    7.30
 -12  -2  -3   25.50    6.90
 -12   2   3   24.60    6.10
 -12  -2  -3   20.00    6.80
 -12  -2  -3   22.90    5.20
 -12   2  -3   25.10    9.10
 -12   2  -3   22.10    7.20
 -12  -2   3   25.10    3.80
 -12  -2   3   24.00    4.80
 -12  -2   3   27.10    3.30
  12   2   3   33.80    7.50
  12  -2  -3   28.70    9.50
 -13  -2  -3  565.34   20.20
 -13  -2  -3  586.14   17.60
 -13   2   3  581.14   19.40
  13   2  -3  593.64   22.80
 -13  -2  -3  585.54   20.50
 -13   2   3  592.04   21.00
 -13  -2   3  575.04   14.80
 -13   2  -3  615.04   21.10
 -13   2  -3  592.94   23.40
  13  -2  -3  636.74   25.60
 -13  -2   3  586.54   17.90
 -13  -2   3  586.84   15.40
  13   2   3  602.74   22.60
 -14  -2  -3  119.39   12.20
 -14  -2  -3  108.79   11.80
 -14   2   3  111.19   12.40
 -14  -2  -3  137.09    9.40
  14   2  -3  128.79   12.70
 -14   2   3  120.49   11.30
 -14  -2   3  127.69    9.80
  14  -2  -3  114.79   14.00
 -14  -2   3  119.19    6.60
  14   2   3   94.59   10.80
 -14   2  -3  108.99   10.80
 -14   2  -3  107.69   12.60
 -14  -2   3  120.49    5.80
 -15   2   3   10.20    6.80
 -15  -2  -3    6.60    5.60
  15   2  -3   14.70   10.40
 -15  -2  -3   10.10    7.70
 -15  -2  -3   19.80    7.90
 -15   2   3   16.50    8.30
  15  -2  -3   17.20   12.20
 -15   2  -3   21.30   10.60
 -15  -2   3   11.40    3.60
 -15  -2   3   14.80    6.00
 -15  -2   3   13.50    2.90
 -15   2  -3   18.20    8.70
 -16  -2  -3    1.10    8.00
  16   2  -3    2.80   11.40
 -16  -2  -3    4.60    5.70
 -16  -2  -3    7.80    7.70
 -16   2   3    1.60    6.90
 -16   2   3    4.50    8.40
 -16  -2   3    3.80    6.10
 -16   2  -3    9.50    8.30
 -16   2  -3   13.70   11.00
 -16  -2   3    4.10    3.10
 -16  -2   3    4.50    2.60
  16  -2  -3   -8.70   12.80
 -17  -2  -3    2.70    8.10
 -17   2   3   -4.50    7.50
 -17   2   3   -6.30    8.50
  17   2  -3    2.50   11.90
 -17  -2  -3   -1.30    5.80
 -17   2  -3   -3.00   10.60
 -17   2  -3   12.70    9.00
 -17   2  -3   -8.40    8.60
  17  -2  -3   -2.20   14.00
 -17  -2   3   -7.50    6.70
 -18   2   3   25.00    8.70
 -18   2   3   26.70    9.70
  18   2  -3   36.30   14.30
 -18  -2  -3   25.00   10.80
 -18  -2  -3   33.70    6.90
 -18  -2  -3   31.00    8.50
 -18  -2   3   17.70    7.80
 -18   2  -3   17.30   10.20
  18  -2  -3   14.10   14.60
 -18   2  -3   59.09   13.20
 -18   2  -3   18.40    9.90
 -19  -2  -3  145.09   11.10
 -19  -2  -3  108.79   13.90
  19   2  -3  188.78   20.30
 -19   2   3  162.68   15.90
 -19  -2  -3  132.09   13.80
 -19   2   3  124.29   12.10
 -19   2  -3  179.68   19.30
  19  -2  -3  161.88   20.80
 -19   2  -3  174.28   15.90
 -19   2  -3  148.69   15.70
 -19  -2   3  154.18   15.20
 -20   2   3  -10.80   10.20
 -20  -2  -3   -7.80   11.40
 -20  -2  -3   -8.30    6.00
 -20   2   3   -3.40    9.20
  20   2  -3  -20.00   15.20
 -20  -2  -3   -9.50    7.80
 -20   2   3   -2.90    8.20
 -20   2  -3   -3.80   12.20
  20  -2  -3    8.70   17.20
 -20   2  -3   10.00   10.10
 -20  -2   3   -2.50    8.80
 -21   2   3   76.79   12.20
 -21   2   3  106.09   10.40
 -21  -2  -3   96.89   10.20
  21   2  -3   88.69   20.00
 -21   2   3   84.19   11.60
 -21  -2  -3   80.79    9.00
 -21   2  -3   64.89   14.70
 -21  -2   3   78.79   11.40
  21  -2  -3  119.79   21.70
 -22  -2  -3   10.50   17.40
 -22   2   3   26.60    9.70
 -22  -2  -3    8.80    4.20
 -22   2   3    1.80   11.20
 -22  -2  -3   15.30    5.80
 -22   2   3    4.50    7.20
 -22   2  -3    8.80   11.40
  22  -2  -3    7.40   20.60
 -22  -2   3   17.50   11.20
 -22   2  -3  -13.50   13.70
 -22   2  -3   14.10   13.50
 -23  -2  -3   26.40   16.10
 -23   2   3   78.79   14.80
 -23   2   3   42.20   12.90
 -23   2  -3   77.09   14.90
 -23   2  -3   49.60   16.10
 -23   2  -3   25.70   11.70
   0   3   3   -3.50    2.40
   0   3   3    0.60    2.10
   0  -3  -3    2.20    2.30
  -1  -3  -3   19.40    2.70
  -1  -3  -3   20.70    2.90
  -1   3   3   17.80    3.00
   1  -3  -3   19.60    3.20
   1   3   3   20.90    3.20
   1   3   3   22.90    2.70
  -2  -3  -3  456.55   11.90
  -2   3   3  455.75   12.90
  -2  -3  -3  458.05   13.10
   2   3   3  458.45   12.80
   2   3   3  471.45   11.80
   2  -3  -3  443.16   13.00
  -3  -3  -3 2303.37   50.99
  -3   3   3 2364.06   52.49
  -3  -3  -3 2325.07   52.29
   3  -3  -3 2349.86   52.69
   3   3   3 2292.27   51.99
   3   3   3 2295.27   50.89
   4   3  -3    5.20    1.40
  -4   3   3    6.30    3.60
  -4  -3  -3    5.40    3.10
  -4  -3  -3    5.40    2.10
   4  -3  -3    6.00    3.80
  -4   3  -3    4.40    4.10
   4   3   3    7.60    2.30
   4   3   3    4.60    2.90
  -5  -3  -3  377.96   10.30
   5   3  -3  366.56    9.00
  -5  -3  -3  382.26   12.10
  -5   3   3  369.96   12.50
  -5   3  -3  370.96   13.50
   5   3   3  369.66   11.70
   5   3   3  370.96   10.60
  -5   3  -3  372.36   12.70
  -5  -3   3  367.26    9.60
   5  -3  -3  369.76   13.20
  -6  -3  -3    6.50    3.70
   6   3  -3    2.20    2.20
  -6   3   3    9.80    4.50
   6   3  -3    7.00    1.90
  -6  -3  -3   11.70    3.90
  -6  -3  -3    8.10    2.70
   6   3   3    8.90    2.90
  -6   3  -3    6.60    5.40
   6  -3  -3   10.20    5.30
  -6   3  -3    4.60    4.30
  -6  -3   3    7.40    2.10
   6   3   3    6.60    3.70
   7   3  -3  223.68    8.20
  -7   3   3  234.88   11.50
  -7  -3  -3  226.68    7.80
  -7  -3  -3  228.78   10.00
   7   3  -3  229.58    7.40
  -7  -3  -3  217.08    9.70
  -7   3  -3  236.58   11.00
   7  -3  -3  224.18   12.40
  -7   3  -3  228.88   12.80
   7   3   3  219.58    9.70
  -7  -3   3  225.38    7.50
  -8  -3  -3    8.10    4.50
  -8   3   3    6.50    5.70
   8   3  -3   11.60    3.00
   8   3  -3    6.80    3.90
  -8  -3  -3    4.20    4.40
  -8  -3  -3    5.20    3.10
  -8   3  -3    3.60    6.70
   8  -3  -3    6.00    6.70
  -8  -3   3    7.60    2.80
  -8   3  -3    7.80    5.40
   8   3   3    9.60    4.70
  -9  -3  -3  448.66   15.00
  -9  -3  -3  430.96   12.90
  -9   3   3  440.86   16.20
   9   3  -3  454.85   13.10
  -9  -3  -3  451.05   15.50
   9   3  -3  443.96   14.70
   9  -3  -3  457.65   18.20
  -9   3  -3  445.86   16.30
  -9   3  -3  457.45   18.20
  -9  -3   3  452.15   13.00
   9   3   3  479.85   16.10
 -10   3   3   -2.80    6.30
  10   3  -3   -2.50    5.10
 -10  -3  -3   -3.70    5.10
 -10  -3  -3    1.70    3.50
 -10  -3  -3   -5.30    4.60
  10  -3  -3   -0.80    7.40
  10   3   3   -2.50    4.90
 -10   3  -3   -6.40    7.00
 -10   3  -3   -3.70    5.90
 -10  -3   3   -1.00    3.30
 -11   3   3   36.80    7.80
 -11  -3  -3   39.90    6.40
 -11  -3  -3   42.10    4.80
 -11   3   3   37.50    6.30
  11   3  -3   41.20    7.20
 -11  -3  -3   48.80    7.20
  11  -3  -3   53.59   10.20
 -11  -3   3   31.50    4.70
  11   3   3   28.10    6.90
 -11   3  -3   43.50    9.20
 -11   3  -3   53.09    8.10
 -12  -3  -3   66.79    8.30
 -12  -3  -3   65.19    7.60
 -12   3   3   81.29    9.70
 -12  -3  -3   77.59    7.30
 -12   3   3   55.29    7.40
  12   3  -3   57.89    8.90
  12   3   3   77.79    9.30
 -12  -3   3   67.69    7.70
  12  -3  -3   78.69   11.50
 -12   3  -3   63.49    8.40
 -12   3  -3   74.89   10.90
 -13   3   3  223.28   15.30
  13   3  -3  222.88   15.30
 -13  -3  -3  248.68   12.90
 -13   3   3  279.67   13.90
 -13  -3  -3  241.88   10.30
 -13  -3  -3  232.18   13.70
  13  -3  -3  229.88   18.00
 -13   3  -3  232.68   14.50
 -13   3  -3  262.77   18.30
  13   3   3  246.28   15.70
 -13  -3   3  238.48   11.40
 -14  -3  -3   -4.20    6.20
 -14  -3  -3    7.70    7.40
 -14   3   3  -17.00    7.40
 -14  -3  -3    2.70    4.50
  14   3  -3    6.90    8.90
 -14   3   3   -3.50    6.40
 -14  -3   3    3.40    5.30
 -14   3  -3    1.00    7.50
  14  -3  -3   -1.60   11.10
  14   3   3   -2.80    7.90
 -14   3  -3   -3.30    9.80
 -15   3   3    2.10    6.70
  15   3  -3    8.70    9.70
 -15   3   3   10.60    8.80
 -15  -3  -3    4.80    6.70
 -15  -3  -3    9.40    5.10
 -15  -3  -3    8.20    8.30
 -15  -3   3    3.20    5.80
 -15   3  -3   10.40    8.70
  15   3   3    5.60    8.50
 -15   3  -3   -4.30    9.60
 -16  -3  -3   -1.10    6.60
 -16   3   3    2.30    9.10
 -16  -3  -3    3.50    5.10
 -16  -3  -3    2.80    8.60
 -16   3   3    5.80    7.50
  16   3  -3    3.90   10.70
 -16   3  -3    3.90    9.30
  16  -3  -3   -7.90   12.80
 -16  -3   3    7.30    6.50
 -16   3  -3   17.30   11.90
 -17   3   3   58.69    9.60
 -17  -3  -3   69.09    6.80
 -17  -3  -3   68.09    8.30
 -17   3   3   60.19   11.30
  17   3  -3   47.90   13.70
 -17  -3   3   65.59    8.70
 -17   3  -3   55.09   11.50
  17  -3  -3   67.29   15.70
 -17   3  -3   56.89   13.10
 -18  -3  -3    4.60    6.70
 -18  -3  -3   15.50   10.80
 -18   3   3    9.30    8.80
  18   3  -3   -5.50   13.20
 -18  -3  -3    7.30    5.60
 -18   3   3   -9.50    9.80
  18  -3  -3   -4.70   13.90
 -18  -3   3   11.60    7.60
 -18   3  -3   10.50   10.70
 -18   3  -3    1.10   15.20
 -18   3  -3    2.30   12.20
 -19   3   3   -6.90   10.10
 -19  -3  -3    6.40    5.30
  19   3  -3    3.20   14.30
 -19   3   3   -0.30    8.90
 -19  -3  -3   -0.40   11.50
 -19  -3  -3   14.30    6.60
 -19   3  -3   -1.70    9.90
  19  -3  -3   10.90   16.50
 -19  -3   3    6.30    8.60
 -19   3  -3   -9.80   10.80
 -19   3  -3   -2.90   13.00
 -20  -3  -3   -2.30    5.60
 -20  -3  -3   23.80   12.10
 -20   3   3   11.00   11.00
  20   3  -3   -6.00   15.70
 -20   3   3    6.00   10.00
 -20  -3  -3   -1.90    4.50
  20  -3  -3   19.40   17.50
 -20   3  -3    7.90   13.30
 -20  -3   3    9.10    9.00
 -20   3  -3   20.70   10.90
 -21   3   3   34.60   10.30
 -21   3   3   31.00   11.70
 -21   3   3   49.50   11.80
 -21  -3   3   25.90   10.70
  21  -3  -3   52.39   20.60
 -21   3  -3   24.70   13.30
 -21   3  -3   32.10   11.50
 -21   3  -3   28.10   14.60
 -22   3   3   -8.00   10.80
 -22   3   3  -11.60   10.90
 -22   3   3   16.30    9.50
  22  -3  -3   -8.00   21.10
 -22   3  -3   -7.60   13.80
 -22  -3   3   -9.20   10.70
 -22   3  -3  -13.60   19.00
 -22   3  -3  -19.90   10.80
   0   4   3 2383.66   53.19
   0   4   3 2299.27   52.29
   0  -4  -3 2365.66   52.39
  -1  -4  -3 1652.63   37.90
  -1   4   3 1635.54   37.20
  -1  -4  -3 1586.84   36.50
   1  -4  -3 1608.24   37.30
   1   4   3 1585.84   37.50
   1   4   3 1587.44   36.40
  -2  -4  -3   24.50    3.00
  -2  -4  -3   24.70    3.90
  -2   4   3   27.30    4.00
   2   4   3   27.10    3.00
   2   4   3   17.50    3.60
   2  -4  -3   24.40    4.00
  -3  -4  -3  689.03   18.70
  -3  -4  -3  689.93   16.90
  -3   4   3  660.73   18.60
   3  -4  -3  723.53   19.20
   3   4   3  681.83   16.80
   3   4   3  682.13   18.20
  -4  -4  -3  178.08    8.30
   4   4  -3  168.18    6.00
  -4   4   3  184.28    8.70
  -4  -4  -3  175.88    6.40
   4   4   3  192.88    8.00
  -4   4  -3  177.58    9.20
   4  -4  -3  182.18    9.10
   4   4   3  176.18    6.40
  -5  -4  -3 1810.72   40.60
  -5  -4  -3 1845.82   42.90
   5   4  -3 1795.32   40.00
  -5   4   3 1823.02   43.40
   5   4   3 1821.62   42.30
   5   4   3 1765.52   40.70
   5  -4  -3 1879.41   44.20
  -5   4  -3 1808.52   44.20
  -6  -4  -3    2.20    3.20
  -6  -4  -3    0.80    3.80
  -6  -4  -3    4.80    2.60
   6   4  -3    1.30    2.00
  -6   4   3    5.30    4.70
   6   4  -3    2.40    1.60
   6   4   3    5.40    3.60
  -6  -4   3    0.30    2.50
   6  -4  -3   -0.40    5.20
   6   4   3   -0.70    2.60
  -6   4  -3    0.30    5.60
  -7  -4  -3  553.84   17.50
  -7  -4  -3  586.64   15.00
   7   4  -3  595.44   14.60
  -7   4   3  565.04   18.50
  -7  -4  -3  586.74   16.10
   7   4  -3  590.04   14.60
  -7   4  -3  582.04   20.00
   7   4   3  566.44   15.60
  -7   4  -3  608.84   18.90
   7  -4  -3  596.64   20.20
   7   4   3  568.04   17.10
  -7  -4   3  572.44   15.10
  -8  -4  -3  143.09    8.00
   8   4  -3  154.48    7.30
   8   4  -3  145.89    6.50
  -8   4   3  149.79   11.20
  -8  -4  -3  145.09   10.00
  -8  -4  -3  143.99    6.50
  -8   4  -3  130.59   12.50
   8   4   3  153.08    9.10
  -8   4  -3  137.99   10.40
   8   4   3  149.09    7.90
  -8  -4   3  139.69    6.90
   8  -4  -3  149.49   11.90
   9   4  -3  432.86   12.50
  -9  -4  -3  433.06   12.20
  -9  -4  -3  425.36   13.70
   9   4  -3  441.66   13.80
  -9  -4  -3  432.36   15.50
  -9   4   3  402.86   16.90
  -9   4  -3  418.46   18.80
  -9   4  -3  421.76   16.50
   9   4   3  434.36   15.10
  -9  -4   3  441.06   13.00
   9  -4  -3  400.16   18.00
  10   4  -3  110.39    7.30
 -10  -4  -3  124.09   10.60
 -10  -4  -3  102.29    6.40
 -10   4   3  106.59   11.70
  10   4  -3   91.69    8.70
 -10  -4  -3   95.29    7.90
 -10  -4   3  120.09    7.40
  10  -4  -3   94.09   11.00
 -10   4  -3  101.19   10.80
  10   4   3   97.29    9.10
 -10   4  -3  108.19   11.40
 -11   4   3 1639.44   42.00
  11   4  -3 1526.45   39.40
 -11  -4  -3 1510.45   37.80
 -11  -4  -3 1602.84   40.50
 -11  -4  -3 1566.74   36.60
  11   4  -3 1554.74   37.60
  11  -4  -3 1587.74   44.40
  11   4   3 1660.93   40.60
 -11  -4   3 1554.94   37.70
 -11   4  -3 1630.64   41.70
 -11   4  -3 1599.04   43.50
 -12   4   3    7.20    6.40
  12   4  -3    4.40    6.70
 -12   4   3    9.90    8.10
 -12  -4  -3    4.10    5.10
 -12  -4  -3    7.90    6.20
 -12  -4  -3    8.00    4.00
 -12  -4   3    6.10    4.60
 -12   4  -3   -0.60    9.00
 -12   4  -3    5.80    7.10
  12   4   3    6.40    6.40
  12  -4  -3    2.60    9.10
 -13  -4  -3  450.15   18.30
 -13   4   3  439.86   20.20
 -13   4   3  486.75   18.40
  13   4  -3  450.55   19.20
 -13  -4  -3  444.66   13.80
 -13  -4  -3  453.55   15.30
  13   4   3  464.45   19.40
 -13  -4   3  459.75   15.70
 -13   4  -3  438.86   19.20
  13  -4  -3  445.76   22.90
 -13   4  -3  478.65   22.80
 -14  -4  -3   80.29   10.20
 -14   4   3   79.39    9.40
  14   4  -3   75.59   10.80
 -14  -4  -3   87.49    7.40
 -14   4   3   79.29   11.30
 -14  -4  -3   79.19    8.70
  14   4   3  101.19   11.00
 -14   4  -3   89.19   10.60
  14  -4  -3   98.09   14.60
 -14  -4   3   79.19    7.60
 -14   4  -3   87.09   12.80
 -15   4   3   -7.00    7.20
 -15  -4  -3    0.00    7.80
 -15  -4  -3    1.50    4.30
 -15  -4  -3   -0.50    5.30
 -15   4   3    7.00    9.70
  15   4  -3  -14.90    8.70
 -15   4  -3    3.20    8.50
  15  -4  -3   -1.80   12.10
  15   4   3    1.40    9.00
 -15   4  -3   -0.90   10.80
 -15  -4   3    7.70    6.10
 -16   4   3   -2.90    7.60
 -16  -4  -3    1.70    9.10
  16   4  -3  -18.70    9.70
 -16  -4  -3    0.80    4.30
 -16  -4  -3   -2.00    5.30
 -16   4   3    4.20    9.40
 -16  -4   3    0.90    6.50
  16   4   3   -0.70    9.60
 -16   4  -3    3.70   10.90
  16  -4  -3  -13.40   12.50
 -16   4  -3  -13.80    9.00
  17   4  -3   47.00   12.90
 -17   4   3   56.79    9.70
 -17  -4  -3   41.10    6.10
 -17  -4  -3   54.99    5.40
 -17   4   3   58.49   11.90
  17  -4  -3   61.69   16.40
 -17   4  -3   68.99   14.70
 -17  -4   3   64.09    8.80
 -17   4  -3   58.29   11.90
 -18  -4  -3    7.90    3.80
 -18   4   3   11.50    8.90
 -18   4   3    4.80   11.10
  18   4  -3   26.10   16.30
 -18  -4  -3   -0.90   10.60
 -18  -4  -3    4.60    4.50
 -18   4  -3    4.40   11.30
  18  -4  -3   19.30   16.00
 -18   4  -3   -1.70   12.00
 -18  -4   3   11.50    8.30
 -19   4   3  231.08   19.40
  19   4  -3  215.38   24.30
 -19  -4  -3  233.58   21.20
  19  -4  -3  194.88   23.00
 -19   4  -3  200.48   20.00
 -19  -4   3  157.98   15.90
 -20   4   3    5.30   10.30
 -20  -4  -3  -13.10   11.90
  20   4  -3    2.60   15.60
 -20   4   3  -14.80   11.30
  20  -4  -3  -11.10   17.10
 -20   4  -3   18.70   11.40
 -20  -4   3   -5.90    9.20
 -20   4  -3   12.90   16.20
 -21   4   3  206.08   19.80
 -21   4   3  153.98   16.00
 -21   4  -3  136.29   16.30
 -21   4  -3  172.38   19.10
  21  -4  -3  196.68   25.30
 -21   4  -3  177.48   19.90
 -21  -4   3  180.48   18.70
 -22   4   3   51.79   13.60
 -22   4   3   48.90   13.20
 -22   4  -3   27.00   14.60
 -22  -4   3   37.20   11.60
 -22   4  -3   24.50   11.10
 -22   4  -3   61.69   16.70
  22  -4  -3   71.89   23.20
   0   5   3   -1.50    2.60
   0  -5  -3    0.20    2.80
  -1   5   3  697.23   18.90
  -1  -5  -3  720.23   18.30
   1   5   3  748.73   19.60
   1  -5  -3  715.73   19.20
   1   5   3  731.73   18.40
  -2   5   3 1495.45   36.20
  -2  -5  -3 1522.35   34.70
  -2  -5  -3 1499.65   36.70
   2  -5  -3 1524.65   36.40
   2   5   3 1514.95   34.80
   2   5   3 1561.14   36.50
  -3  -5  -3   82.19    4.80
  -3  -5  -3   78.59    6.80
  -3   5   3   68.29    6.60
   3   5   3   77.39    6.40
   3  -5  -3   72.09    7.10
   3   5   3   75.09    4.80
  -3   5  -3   77.19    7.00
  -4   5   3   43.10    5.80
  -4  -5  -3   39.70    4.10
  -4  -5  -3   42.70    5.20
   4   5  -3   49.00    4.60
   4   5   3   42.50    4.10
   4   5   3   41.40    4.70
  -4   5  -3   36.80    6.00
   4  -5  -3   40.80    6.00
  -5   5   3  888.71   24.50
  -5  -5  -3  879.11   23.80
  -5  -5  -3  899.41   20.90
   5   5  -3  880.61   21.20
   5  -5  -3  901.71   25.10
   5   5   3  880.11   23.20
  -5   5  -3  877.31   25.20
   5   5   3  851.21   21.20
  -6  -5  -3  102.69    5.30
   6   5  -3  102.99    5.40
  -6   5   3  109.59    9.80
  -6  -5  -3  104.29    6.00
  -6  -5  -3  101.19    8.20
   6  -5  -3  107.69   10.10
   6   5   3   94.59    5.60
   6   5   3  106.99    7.50
  -6   5  -3  106.89   10.30
  -7  -5  -3  416.06   15.00
  -7  -5  -3  438.26   11.60
   7   5  -3  420.46   11.60
  -7  -5  -3  414.06   12.20
   7   5  -3  419.36   10.40
  -7   5   3  433.96   16.30
   7   5   3  422.86   14.20
   7   5   3  398.36   12.30
  -7   5  -3  442.16   17.40
   7  -5  -3  442.66   17.40
  -8  -5  -3  242.18    9.00
  -8  -5  -3  255.77    8.20
   8   5  -3  260.07    8.40
  -8   5   3  249.58   13.90
   8   5  -3  269.27    8.70
  -8  -5  -3  246.18   12.00
  -8   5  -3  255.87   14.80
   8  -5  -3  243.08   14.60
  -8  -5   3  249.58    9.70
  -8   5  -3  263.77   13.40
   8   5   3  260.27   11.70
   8   5   3  250.17    9.50
   9   5  -3   21.60    3.60
  -9  -5  -3   19.00    3.30
   9   5  -3   23.00    4.40
  -9  -5  -3   21.40    6.20
  -9  -5  -3   21.00    3.90
  -9   5   3   16.30    7.10
  -9   5  -3   31.00    6.90
   9  -5  -3   28.80    8.60
  -9  -5   3   18.50    4.20
   9   5   3   23.00    4.70
  -9   5  -3    4.00    7.90
   9   5   3   19.40    5.40
 -10  -5  -3   19.00    6.40
 -10   5   3   18.90    7.60
 -10  -5  -3   17.50    4.00
  10   5  -3   13.80    3.90
 -10  -5  -3   22.10    3.50
  10   5  -3   15.10    4.90
  10   5   3   15.30    5.60
 -10  -5   3   14.40    4.40
 -10   5  -3    5.50    8.50
 -10   5  -3   24.20    7.30
  10  -5  -3   19.50    9.30
 -11  -5  -3  798.72   21.00
  11   5  -3  868.51   22.20
 -11   5   3  826.32   27.10
 -11  -5  -3  798.32   20.20
  11   5  -3  854.61   23.70
 -11  -5  -3  830.42   25.60
  11   5   3  817.22   24.40
 -11  -5   3  823.32   22.50
  11  -5  -3  854.41   29.80
 -11   5  -3  841.72   26.40
 -11   5  -3  839.42   29.00
 -12   5   3   98.89   11.40
 -12  -5  -3   85.29    6.80
 -12  -5  -3   86.69    9.10
  12   5  -3   79.59    8.50
 -12  -5  -3   80.29    5.90
  12   5  -3   87.79    8.60
 -12  -5   3   78.49    8.90
 -12   5  -3   79.59   10.00
  12  -5  -3  103.99   13.40
 -12   5  -3   68.09   11.60
  12   5   3   77.09    8.70
 -13   5   3   -7.40    8.00
 -13  -5  -3    3.60    4.00
 -13  -5  -3    4.80    7.10
 -13  -5  -3   -1.70    3.30
  13   5  -3    0.30    7.10
 -13   5   3    5.00    7.20
 -13   5  -3    7.80    8.40
  13  -5  -3   -2.50   10.90
 -13   5  -3   -4.70   10.00
  13   5   3   -1.80    7.40
 -13  -5   3    0.10    5.30
 -14  -5  -3   42.80    4.20
  14   5  -3   42.70    9.30
 -14  -5  -3   22.80    8.30
 -14   5   3   46.00    9.20
 -14  -5  -3   51.29    4.80
 -14   5   3   44.90   10.70
  14   5   3   57.09    9.00
 -14   5  -3   21.80   11.90
 -14   5  -3   39.00    9.50
 -14  -5   3   41.40    6.90
 -15  -5  -3  371.46   10.60
  15   5  -3  385.96   19.90
 -15  -5  -3  389.16   11.10
 -15   5   3  399.96   18.90
 -15   5   3  368.96   21.10
 -15  -5  -3  394.36   20.00
  15   5   3  386.96   18.90
 -15  -5   3  419.96   16.50
 -15   5  -3  371.06   22.20
  15  -5  -3  365.36   26.10
 -15   5  -3  374.46   20.30
 -16  -5  -3   28.70    9.20
 -16   5   3    3.60    8.70
 -16   5   3   -6.50   10.10
  16   5  -3    1.90    9.90
  16  -5  -3   -8.40   14.00
 -16   5  -3    1.60   12.60
 -16   5  -3   -7.10    9.10
  16   5   3    1.50    9.00
 -16  -5   3   14.60    7.20
 -17   5   3  486.15   23.70
 -17   5   3  463.95   22.10
  17   5  -3  487.35   25.10
  17  -5  -3  463.55   30.40
 -17   5  -3  468.35   25.60
 -17  -5   3  501.25   19.90
 -17   5  -3  482.05   24.40
  17   5   3  479.35   23.60
  18   5  -3   -1.90   12.30
 -18   5   3  -19.10   10.90
 -18  -5  -3    9.40   10.90
 -18   5   3    4.70   17.40
 -18   5  -3   16.40   14.20
  18  -5  -3   -2.50   15.40
 -18   5  -3    8.50   10.90
 -18  -5   3   -7.70    8.00
 -19   5   3    9.20   10.60
 -19  -5  -3   17.60   11.80
 -19   5   3   20.80   12.70
  19   5  -3   32.40   14.20
  19  -5  -3   10.40   17.50
 -19  -5   3   22.30    9.40
 -20   5   3  -11.40   12.60
 -20   5   3    9.00   11.20
 -20  -5  -3   13.00   13.10
 -20  -5   3   14.70    9.90
 -20   5  -3   -8.30   15.00
 -20   5  -3    1.50   12.80
  20  -5  -3   -6.30   18.00
 -21   5   3   99.19   14.20
 -21   5   3   63.39   15.00
  21  -5  -3   91.49   22.80
 -21   5  -3  115.79   18.40
 -21  -5   3  102.89   12.70
 -21   5  -3  116.89   16.30
 -22   5   3    3.00   11.10
 -22   5   3   22.40   18.20
 -22  -5   3   23.00   10.20
 -22   5  -3   29.30   17.00
  22  -5  -3   38.60   27.30
   0  -6  -3  434.86   13.30
   0   6   3  428.76   13.30
  -1   6   3  277.57   10.50
  -1  -6  -3  307.87   10.00
   1   6   3  296.77   10.10
   1   6   3  290.37   11.40
   1  -6  -3  273.27   10.60
  -2  -6  -3    3.10    2.80
  -2   6   3   -3.20    3.70
   2  -6  -3    0.90    4.20
   2   6   3    2.30    3.00
   2   6   3   -1.60    2.80
  -3   6   3  160.78    9.10
  -3  -6  -3  160.08    6.60
  -3  -6  -3  157.98    9.40
   3   6   3  165.38    8.80
   3   6   3  164.38    7.00
  -3   6  -3  158.28    9.20
   3  -6  -3  161.38    9.50
  -4  -6  -3   16.50    5.20
  -4  -6  -3   12.20    2.80
  -4   6   3    6.30    5.20
  -4   6  -3   22.00    5.80
   4   6   3   18.30    4.50
   4  -6  -3    7.90    5.50
   4   6   3   10.40    3.10
  -5  -6  -3    3.50    2.40
   5   6  -3   -4.60    2.90
  -5   6   3   -7.10    5.00
  -5  -6  -3   -1.80    4.60
   5   6   3    0.50    4.10
  -5   6  -3    2.80    5.50
   5  -6  -3   -2.00    5.30
   5   6   3    0.80    2.70
  -6  -6  -3   11.90    2.60
   6   6  -3    5.80    3.10
  -6  -6  -3   11.90    2.90
  -6   6   3    2.60    5.90
  -6  -6  -3    5.80    5.20
  -6   6  -3    7.80    6.50
   6   6   3    9.30    4.40
   6   6   3   10.00    3.10
   6  -6  -3   11.00    6.20
  -7  -6  -3  142.49    5.40
   7   6  -3  134.99    6.80
  -7  -6  -3  137.09    5.90
  -7   6   3  142.59   11.30
  -7  -6  -3  132.19    9.90
   7   6   3  151.38    6.80
   7  -6  -3  159.48   12.60
  -7   6  -3  136.29   12.10
   7   6   3  132.89    8.90
  -8   6   3    0.90    6.50
  -8  -6  -3   -1.50    2.10
  -8  -6  -3   -1.10    2.40
   8   6  -3    4.80    3.10
  -8  -6  -3   -1.70    5.50
   8   6  -3   -2.90    2.30
   8   6   3   -4.60    3.20
   8   6   3    0.40    4.80
   8  -6  -3   -5.10    7.10
  -8   6  -3   -9.20    7.10
   9   6  -3  128.49    6.80
   9   6  -3  133.59    7.10
  -9   6   3  122.09   12.20
  -9  -6  -3  122.69    4.90
  -9  -6  -3  132.09    5.40
  -9  -6  -3  130.69   10.60
   9  -6  -3  128.19   12.20
   9   6   3  118.19    9.30
   9   6   3  140.59    7.80
  -9   6  -3  130.69   13.60
  -9  -6   3  121.59    8.50
  10   6  -3    1.10    3.70
 -10  -6  -3    1.00    1.90
 -10  -6  -3    1.50    3.70
  10   6  -3    1.60    4.10
 -10   6   3   -4.20    7.30
 -10  -6  -3   -2.90    5.90
  10  -6  -3   -0.30    8.70
 -10   6  -3    6.30    7.40
  10   6   3   -1.20    5.20
 -10   6  -3   -1.60    8.30
 -10  -6   3   -1.30    4.40
  10   6   3    1.60    4.60
 -11   6   3   62.39   10.70
 -11  -6  -3   52.39    8.20
  11   6  -3   53.19    5.40
  11   6  -3   64.19    6.60
  11   6   3   48.90    7.30
 -11   6  -3   65.79   11.10
  11  -6  -3   66.59   11.70
 -11  -6   3   48.20    6.20
 -11   6  -3   60.59    9.60
 -12  -6  -3   65.29    9.20
  12   6  -3   75.99    8.40
 -12   6   3   83.49   11.50
  12   6  -3   64.79    7.60
  12   6   3   55.79    8.00
 -12   6  -3   63.29   10.10
  12  -6  -3   77.79   12.90
 -12  -6   3   62.89    6.90
 -12   6  -3   44.30   11.80
  13   6  -3   56.19    6.50
 -13   6   3   51.29   11.20
  13   6  -3   48.60    8.30
 -13  -6  -3   48.70    8.90
  13  -6  -3   49.40   13.40
 -13  -6   3   63.19    7.30
  13   6   3   62.59    8.90
 -13   6  -3   41.70   12.20
 -13   6  -3   71.19   11.10
 -14   6   3   32.10   10.70
 -14   6   3   46.50    9.20
 -14  -6  -3   36.30    9.40
  14   6  -3   40.40    9.10
  14   6  -3   43.20    7.00
 -14  -6   3   48.70    7.40
  14  -6  -3   60.49   14.50
  14   6   3   29.50    8.90
 -14   6  -3   55.49   16.40
 -14   6  -3   45.50   13.20
  15   6  -3   24.10    9.40
 -15   6   3   27.00    9.80
 -15  -6  -3   22.70    9.20
 -15   6   3   41.90   12.20
 -15   6  -3   42.00   10.60
  15   6   3   37.80    9.70
  15  -6  -3   55.39   14.80
 -15  -6   3   25.40    7.40
 -15   6  -3   19.70   12.60
 -16   6   3  107.79   14.10
  16   6  -3   96.49   12.70
 -16   6   3   94.19   11.90
 -16  -6  -3  106.69   12.40
 -16   6  -3  124.99   16.80
 -16   6  -3  116.89   13.50
  16   6   3  106.29   11.90
 -16  -6   3  129.29   13.00
  16  -6  -3  108.49   17.60
 -17   6   3  -10.40   11.70
  17   6  -3    3.70   10.80
 -17   6   3    7.60   10.50
 -17   6  -3   11.00   14.30
 -17  -6   3    7.30    7.70
  17  -6  -3  -18.10   13.60
 -17   6  -3   11.20   10.40
  17   6   3    0.90    9.70
 -18   6   3    4.30   10.00
 -18  -6  -3    0.50   11.40
 -18   6   3  -29.20   11.60
  18   6  -3  -12.80   11.50
 -18   6  -3   -9.60    9.20
  18  -6  -3    6.50   16.80
 -18  -6   3  -12.40    8.00
 -18   6  -3    2.90   16.40
  18   6   3    1.80   10.70
 -19   6   3    6.20   10.50
 -19   6   3   -9.40   11.80
 -19  -6  -3  -18.30   11.30
  19  -6  -3    9.90   18.20
 -19   6  -3   10.30   14.90
 -19  -6   3    8.70    9.00
 -20  -6  -3   -0.10   13.10
 -20   6   3   -8.60   10.90
 -20   6  -3  -25.10   14.60
 -20   6  -3    1.40   13.80
  20  -6  -3   33.00   20.20
 -20  -6   3    2.10    9.70
 -21   6   3   22.50   14.80
 -21  -6  -3  -13.50   12.50
 -21   6  -3   22.50   14.60
 -21   6  -3    2.00   15.80
 -21  -6   3   41.00   11.20
  21  -6  -3   60.19   22.30
 -22   6   3   19.90   14.80
 -22   6  -3   18.90   14.90
 -22   6  -3  -21.00   16.30
 -22   6  -3   26.30   14.90
 -22  -6   3    0.60    9.00
   0   7   3    2.70    3.80
   0  -7  -3   -2.40    3.70
  -1  -7  -3 1814.82   41.50
  -1   7   3 1812.12   42.60
   1   7   3 1774.52   41.60
   1  -7  -3 1738.43   42.40
   1   7   3 1795.52   43.60
  -2  -7  -3  717.23   18.50
  -2   7   3  717.03   20.50
  -2   7  -3  706.43   20.20
   2  -7  -3  690.13   20.70
   2   7   3  717.53   20.90
   2   7   3  707.33   18.80
  -3   7   3    7.30    5.10
  -3  -7  -3    7.40    3.10
  -3   7  -3    4.10    5.10
   3   7   3    4.60    4.70
   3   7   3    2.20    3.30
   3  -7  -3    1.60    5.40
  -4  -7  -3  189.88   11.10
  -4  -7  -3  193.78    7.00
  -4   7   3  203.88   11.10
   4   7   3  181.18    7.70
  -4   7  -3  185.48   11.30
   4  -7  -3  191.58   11.50
   4   7   3  190.98   10.10
  -5   7   3 1371.46   36.00
   5   7  -3 1373.36   33.30
  -5  -7  -3 1343.97   30.90
  -5  -7  -3 1407.86   36.10
   5   7   3 1342.87   32.20
   5   7   3 1427.36   35.10
  -5   7  -3 1449.85   37.00
   5  -7  -3 1356.16   36.60
  -6  -7  -3  153.48    4.90
   6   7  -3  153.28    8.00
  -6   7   3  160.48   11.60
  -6  -7  -3  160.48   11.00
  -6   7  -3  144.99   12.30
   6   7   3  143.89    7.00
   6   7   3  153.38   10.10
   6  -7  -3  143.09   12.20
  -7   7   3  142.39   11.80
   7   7  -3  131.79    7.50
  -7  -7  -3  138.99   10.90
  -7   7  -3  126.99   12.40
   7   7   3  154.98    9.70
   7   7   3  148.59    7.00
   7  -7  -3  132.99   12.60
  -8  -7  -3    0.50    6.10
  -8   7   3   -0.50    7.10
   8   7  -3    1.20    1.60
   8   7  -3    2.20    1.70
   8   7  -3    2.10    3.50
   8   7   3   -1.00    5.00
  -8   7  -3   -6.90    7.50
   8  -7  -3   -0.80    7.40
   8   7   3   -2.60    3.20
  -9  -7  -3  196.58   13.30
  -9   7   3  146.19   13.40
   9   7  -3  186.98    8.50
   9   7  -3  176.38    6.90
   9   7   3  173.98   10.70
   9  -7  -3  178.08   15.40
   9   7   3  191.18    8.70
  -9   7  -3  169.68   14.80
  10   7  -3  163.08    8.30
  10   7  -3  144.59    7.90
 -10   7   3  133.29   13.80
 -10  -7  -3  150.08   12.20
 -10   7  -3  135.09   13.70
  10   7   3  144.59   10.60
  10   7   3  159.18    8.80
  10  -7  -3  141.09   15.50
 -11   7   3   94.69   12.30
 -11  -7  -3   84.49    9.50
  11   7  -3   87.49    8.50
  11   7  -3   92.69    7.80
  11  -7  -3   92.89   13.00
 -11   7  -3   92.59   10.50
 -11   7  -3  105.09   13.20
  11   7   3   80.09    8.40
 -11  -7   3   92.59    9.60
 -12   7   3  572.94   24.10
 -12  -7  -3  546.45   21.20
  12   7  -3  550.84   18.10
  12   7  -3  538.65   17.00
 -12  -7   3  533.05   18.40
 -12   7  -3  545.75   25.60
  12  -7  -3  594.44   26.90
  12   7   3  543.35   19.60
 -12   7  -3  558.04   22.70
  13   7  -3   -6.70    6.40
 -13   7   3   -5.10    9.20
 -13  -7  -3   13.10    8.70
  13   7  -3    3.60    5.30
 -13  -7   3    4.70    6.10
 -13   7  -3    6.00   11.40
 -13   7  -3   -1.40    8.70
  13   7   3    6.10    7.00
  13  -7  -3  -12.20   13.40
  14   7  -3   -1.90    7.30
  14   7  -3    7.40    5.90
 -14   7   3    5.90   10.30
 -14  -7  -3    5.50    9.00
  14   7   3    3.70    7.60
 -14   7  -3    4.20    9.70
  14  -7  -3   14.00   12.80
 -14   7  -3    0.60   11.20
 -14  -7   3   -4.40    6.40
 -15  -7  -3  866.21   30.10
  15   7  -3  821.72   24.90
 -15   7   3  876.11   30.00
  15   7  -3  794.72   27.40
 -15   7   3  877.11   32.20
  15  -7  -3  805.22   34.60
 -15  -7   3  846.42   26.20
  15   7   3  865.91   28.80
 -15   7  -3  830.22   33.30
 -15   7  -3  862.51   31.30
 -16   7   3   -9.10   10.70
 -16   7   3  -10.40    9.60
 -16  -7  -3  -14.50   10.20
  16   7  -3    1.30    9.30
 -16   7  -3   13.70   10.60
 -16  -7   3   -3.40    7.10
 -16   7  -3   -6.90   12.50
  16  -7  -3   12.50   15.40
  16   7   3   -0.50    8.40
 -17   7   3  499.05   22.70
 -17  -7  -3  461.85   25.10
 -17   7   3  462.45   26.50
  17   7  -3  437.96   22.90
 -17   7  -3  471.75   24.00
 -17  -7   3  466.95   19.80
  17  -7  -3  499.35   30.40
  17   7   3  441.46   23.00
 -17   7  -3  418.06   35.20
 -18   7   3   12.60   13.20
 -18   7   3   18.60   11.40
 -18  -7  -3   13.80   12.20
  18  -7  -3    9.60   17.50
  18   7   3   14.60   11.40
 -18   7  -3    3.30   15.40
 -18  -7   3   36.40    9.30
 -19  -7  -3   11.30   12.30
 -19   7   3    3.20   11.70
 -19   7   3   19.30   14.00
 -19   7  -3   11.40   13.00
 -19   7  -3   55.49   16.30
  19   7   3   36.20   12.60
  19  -7  -3   61.49   20.00
 -19  -7   3   32.30    9.70
 -20   7   3   13.40   14.40
 -20  -7  -3   58.19   14.90
 -20   7   3   53.69   13.10
 -20   7  -3   34.10   17.80
 -20  -7   3   45.20   11.10
 -20   7  -3   48.90   14.10
  20  -7  -3   72.39   22.50
 -21   7   3  196.58   20.10
 -21  -7   3  137.69   13.90
 -21   7  -3  198.38   20.20
  21  -7  -3  164.08   25.30
 -21   7  -3  185.68   21.80
 -22   7   3   56.29   17.00
 -22   7   3   41.10   15.60
 -22  -7   3   25.70   10.00
 -22   7  -3   27.30   16.10
 -22   7  -3   58.19   19.40
   0   8   3 1373.16   34.00
   0  -8  -3 1382.56   33.90
  -1   8   3  301.57   12.50
  -1  -8  -3  339.97   11.70
   1   8   3  334.77   14.10
  -1   8  -3  324.87   12.30
   1   8   3  325.07   12.00
   1  -8  -3  314.47   12.60
  -2  -8  -3   -0.30    3.50
  -2   8   3    2.40    5.10
  -2   8  -3    6.00    5.50
   2  -8  -3    6.10    5.50
   2   8   3   -4.60    3.80
   2   8   3    1.10    3.80
  -3   8   3  541.05   18.40
  -3  -8  -3  530.05   14.90
   3  -8  -3  569.24   18.90
  -3   8  -3  577.44   18.80
   3   8   3  557.64   18.50
   3   8   3  566.14   15.90
  -4   8   3   22.80    6.60
  -4  -8  -3   23.40    3.30
   4   8   3   31.20    4.40
  -4   8  -3   35.50    7.60
   4  -8  -3   24.90    7.10
   4   8   3   21.20    5.70
  -5  -8  -3    2.30    1.90
  -5   8   3    7.50    6.40
  -5  -8  -3   -4.50    5.50
   5   8  -3    6.80    4.40
  -5   8  -3   12.90    7.00
   5   8   3    1.70    3.40
   5   8   3    2.20    5.30
   5  -8  -3   -2.90    6.50
  -6   8   3  122.59   11.40
  -6  -8  -3  126.39   11.10
   6   8  -3  117.49    8.20
   6   8   3  115.59    9.50
   6  -8  -3  130.19   12.50
  -6   8  -3  123.89   12.30
   6   8   3  136.09    7.10
  -7  -8  -3   30.80    7.10
  -7   8   3   28.90    8.20
   7   8  -3   24.70    4.60
   7   8   3   38.40    6.30
  -7   8  -3   46.20    9.30
   7   8   3   29.40    4.10
   7  -8  -3   40.90    8.80
  -8   8   3   16.20    8.00
  -8  -8  -3    6.70    6.50
   8   8  -3   10.50    4.10
   8   8   3   13.90    6.30
  -8   8  -3   17.00    8.80
   8   8   3   11.30    3.80
   8  -8  -3   19.30    9.20
   9   8  -3    9.70    4.00
   9   8  -3    9.50    1.80
  -9   8   3    1.40    8.40
   9   8  -3   11.20    2.60
  -9  -8  -3   -2.50    6.30
   9   8   3    4.80    5.70
   9  -8  -3    3.20    9.00
   9   8   3   15.10    4.20
  -9   8  -3    7.60    9.10
 -10  -8  -3   60.59    9.00
 -10   8   3   73.59   10.90
  10   8  -3   53.19    4.80
  10   8  -3   52.09    5.50
  10   8   3   56.59    7.40
 -10   8  -3   57.89   11.10
  10   8   3   63.89    6.90
  10  -8  -3   68.19   11.90
  11   8  -3  216.08   10.10
  11   8  -3  222.18   10.40
 -11  -8  -3  213.78   14.90
 -11   8   3  208.28   16.80
 -11   8  -3  220.58   17.90
  11  -8  -3  221.48   18.90
  11   8   3  228.78   13.90
  11   8   3  230.28   10.80
 -12  -8  -3   -0.10    7.70
  12   8  -3    3.90    5.00
 -12   8   3    8.80   10.00
  12   8  -3   -1.30    5.50
  12  -8  -3    1.00   12.10
 -12   8  -3   14.50    9.10
  12   8   3   11.80    7.10
 -12   8  -3    0.20   11.00
 -13  -8  -3  232.78   16.50
  13   8  -3  238.98   15.50
  13   8  -3  231.18   13.20
 -13   8   3  209.58   18.20
  13  -8  -3  253.17   21.70
 -13   8  -3  214.08   21.50
  13   8   3  233.88   15.10
 -13   8  -3  223.28   20.20
 -14   8   3  145.29   15.70
  14   8  -3  122.29   12.80
 -14  -8  -3  135.19   13.30
  14   8  -3  156.88   11.30
 -14   8  -3  132.89   16.90
  14  -8  -3  145.79   18.00
  14   8   3  146.39   14.80
 -14  -8   3  152.68   13.10
 -14   8  -3  161.98   17.40
 -15   8   3   66.89   14.10
  15   8  -3   60.39    9.80
 -15  -8  -3   53.89   11.70
  15   8  -3   44.50    7.60
  15  -8  -3   75.89   16.50
 -15   8  -3   63.59   15.30
 -15  -8   3   49.00    8.90
  15   8   3   72.89   10.90
 -15   8  -3   58.69   12.50
 -16  -8  -3   -5.90   11.20
  16   8  -3    5.60    8.80
 -16   8   3    3.10   12.30
  16   8  -3   -3.70    6.60
 -16   8   3    5.90    9.90
 -16   8  -3  -11.40   11.10
  16  -8  -3    5.10   14.60
 -16  -8   3   -3.40    7.80
  16   8   3    2.60    8.50
 -17   8   3   83.49   13.70
 -17  -8  -3   65.69   13.30
  17   8   3   69.39   12.40
 -17  -8   3   79.69   10.60
 -17   8  -3   92.79   17.40
  17  -8  -3  137.59   19.40
 -18  -8  -3   28.60   12.60
 -18   8   3   17.90   12.40
 -18   8   3   20.70   14.30
  18  -8  -3   34.40   18.90
 -18  -8   3   25.90    9.60
 -18   8  -3    0.60   15.40
  18   8   3   15.70   11.20
 -19  -8  -3  306.47   25.00
 -19   8   3  260.47   22.70
 -19   8   3  270.27   24.90
 -19  -8   3  278.27   18.80
 -19   8  -3  326.67   29.30
 -19   8  -3  323.37   25.80
  19  -8  -3  272.87   31.30
  19   8   3  292.37   21.90
 -20   8   3  -13.10   14.30
 -20  -8  -3   11.00   14.10
 -20  -8   3   14.90   10.50
  20  -8  -3   38.50   21.10
  20   8   3  -13.70   12.90
 -20   8  -3   10.20   16.60
 -20   8  -3   -0.40   13.40
 -21   8   3   59.09   17.70
 -21   8   3  117.79   20.30
 -21   8  -3   71.99   17.10
 -21   8  -3   62.49   19.00
 -22  -8  -3    8.30   19.90
 -22   8   3    2.00   16.80
 -22   8  -3   46.30   20.10
 -22   8  -3    1.70   17.10
   0   9   3    0.70    5.00
   0   9  -3    4.20    4.70
   0  -9  -3   -0.70    5.00
  -1  -9  -3 1537.25   36.40
  -1   9   3 1513.65   37.70
   1   9   3 1511.45   36.80
   1  -9  -3 1518.05   37.60
  -1   9  -3 1420.26   37.10
  -2   9   3   93.09   10.10
  -2  -9  -3   86.89    7.20
  -2   9  -3   65.99    7.90
   2   9   3   64.69    8.10
   2   9   3   82.49    7.80
   2  -9  -3   90.59    9.40
  -3   9   3   53.09    7.70
  -3  -9  -3   45.60    4.60
   3  -9  -3   52.89    7.80
  -3   9  -3   54.29    7.70
   3   9   3   46.30    5.40
   3   9   3   48.70    7.20
  -4  -9  -3  100.99    5.50
  -4   9   3  106.39   11.50
   4   9   3   93.59   10.20
   4   9   3  100.59    7.30
   4  -9  -3  110.59   11.20
  -4   9  -3   83.49    9.40
   5   9  -3  401.56   14.30
  -5   9   3  366.86   16.50
   5   9   3  364.66   15.30
  -5   9  -3  356.06   16.90
   5  -9  -3  369.56   17.10
   5   9   3  359.96   12.10
   6   9  -3  132.49    9.40
  -6   9   3  135.89   12.40
  -6   9  -3  115.49   12.70
   6  -9  -3  134.49   13.30
   6   9   3  141.69    7.60
   6   9   3  134.49   10.50
  -7   9   3   -8.30    7.30
   7   9  -3   -1.80    4.20
  -7  -9  -3   -2.10    6.50
  -7   9  -3   -4.40    7.60
   7   9   3   -5.40    5.30
   7   9   3    0.90    3.60
   7  -9  -3  -10.60    8.00
   8   9  -3  107.79    8.30
  -8   9   3  113.39   11.80
  -8  -9  -3  110.79   10.80
   8   9   3  102.49   10.10
  -8   9  -3   94.39   11.70
   8  -9  -3  104.59   12.30
   8   9   3  105.69    7.10
  -9   9   3   77.69   11.10
   9   9  -3   72.39    8.00
   9   9  -3   70.99    3.60
  -9  -9  -3   83.69   10.10
   9   9   3   60.99    7.70
  -9   9  -3   69.79   11.60
   9   9   3   79.59    6.90
   9  -9  -3   65.79   11.80
  10   9  -3    9.20    3.40
 -10   9   3   -0.20    8.80
  10   9  -3    8.80    2.40
  10   9  -3   15.70    4.80
 -10  -9  -3    6.60    8.00
 -10   9  -3    2.90    9.90
  10   9   3   10.40    6.50
  10   9   3   11.40    4.60
  10  -9  -3    0.60   10.00
  11   9  -3   64.39    6.40
 -11  -9  -3   63.69   10.40
 -11   9   3   63.29   12.20
  11   9  -3   67.19    7.20
  11  -9  -3   57.79   13.20
  11   9   3   69.99    6.70
  11   9   3   63.79    8.30
 -11   9  -3   58.69   12.60
 -12   9   3   61.79   12.90
 -12  -9  -3   82.19   11.40
  12   9  -3   61.19    6.60
  12   9  -3   72.49    7.00
  12   9   3   71.59    7.30
  12   9   3   62.89    9.10
  12  -9  -3   70.09   14.10
 -12   9  -3   90.89   14.20
 -13   9   3   52.29   13.10
  13   9  -3   48.30    6.80
  13   9  -3   66.19    7.50
 -13  -9  -3   56.99   11.40
  13  -9  -3   52.69   14.60
 -13   9  -3   40.20   11.30
 -13   9  -3   50.59   14.00
  13   9   3   55.89    9.60
  14   9  -3   -1.80    6.70
 -14  -9  -3   12.90    9.50
 -14   9   3    5.70   11.60
  14   9  -3    1.10    6.00
  14   9   3    3.40    8.50
 -14   9  -3    5.90   10.10
  14  -9  -3   11.60   13.50
 -14   9  -3  -18.20   11.70
  15   9  -3  123.09   10.90
 -15   9   3  110.69   15.50
  15   9  -3  134.79   12.10
 -15  -9  -3   98.19   13.60
 -15   9  -3   97.49   14.10
  15   9   3  107.99   12.00
  15  -9  -3  102.59   17.60
  16   9  -3   -0.80    6.70
 -16   9   3    3.60   11.30
 -16   9  -3    9.60   14.60
 -16   9  -3   -9.50   10.10
  16   9   3   -8.30    9.00
  16  -9  -3  -17.00   14.10
 -17   9   3  146.59   17.70
 -17   9   3  186.78   19.20
 -17  -9  -3  161.38   16.90
  17   9  -3  179.78   14.40
 -17   9  -3  174.48   20.90
  17   9   3  185.48   18.10
  17  -9  -3  190.98   22.70
 -18   9   3    8.10   12.20
 -18   9   3    2.10   14.40
 -18  -9  -3   -3.40   12.20
  18   9   3  -12.10   10.80
 -18   9  -3  -29.70   15.20
  18  -9  -3   -6.10   17.70
 -18   9  -3  -17.70   12.40
 -19   9   3   32.00   15.60
 -19  -9  -3   -8.10   13.70
  19   9   3   21.10   12.00
  19  -9  -3   18.80   20.50
 -19   9  -3    7.50   17.40
 -19   9  -3  -13.10   14.00
 -20  -9  -3    8.30   13.90
 -20   9   3   23.50   16.30
  20   9   3   14.20   12.80
  20  -9  -3   -9.50   20.50
 -20   9  -3   13.90   14.40
 -20   9  -3  -33.20   17.30
 -21   9   3   40.90   15.50
 -21   9   3   26.00   17.10
 -21   9  -3   73.59   19.70
 -21   9  -3  -11.70   15.30
   0  10  -3   39.70    6.00
   0  10   3   37.70    6.60
   0 -10  -3   39.80    6.60
  -1  10   3  482.65   17.20
  -1 -10  -3  450.35   15.40
   1  10  -3  433.26   14.70
   1  10   3  452.35   16.00
  -1  10  -3  452.85   16.50
   1 -10  -3  485.85   17.10
   2  10  -3   15.60    4.20
  -2 -10  -3   19.10    4.90
  -2  10   3   17.30    6.70
   2  10   3   15.20    7.00
   2 -10  -3   27.40    7.00
   2  10   3   19.70    5.50
  -2  10  -3   17.60    6.70
  -3 -10  -3 2516.45   56.79
  -3  10   3 2531.85   61.09
   3 -10  -3 2559.24   61.49
   3  10   3 2492.55   58.29
   3  10   3 2579.74   61.69
  -3  10  -3 2580.84   61.49
  -4  10   3  100.99   10.10
  -4 -10  -3  102.59    5.20
   4  10   3   96.89   11.00
  -4  10  -3   89.29    9.80
   4 -10  -3  111.09   11.70
   4  10   3   91.79    7.80
   5  10  -3  897.51   25.50
  -5  10   3  882.11   27.40
  -5  10  -3  868.21   27.70
   5  10   3  843.42   22.80
   5 -10  -3  845.02   27.60
   5  10   3  869.61   26.20
  -6  10   3   12.90    8.00
   6  10  -3   11.20    5.50
  -6  10  -3   27.60    8.90
   6 -10  -3   19.50    8.90
   6  10   3   19.00    6.60
   6  10   3   18.70    4.50
  -7  10   3  112.69   11.90
   7  10  -3  144.79   10.00
   7  10   3  157.88   11.40
   7  10   3  123.59    7.90
   7 -10  -3  118.19   12.60
  -7  10  -3  124.19   12.60
  -8  10   3  -10.20    8.00
   8  10  -3    7.80    5.00
  -8 -10  -3    1.80    7.30
   8  10   3   -0.70    3.80
   8  10   3    3.20    6.10
   8 -10  -3   -8.80    8.80
  -8  10  -3  -10.80    9.00
  -9 -10  -3    7.30    7.90
  -9  10   3  -10.70    8.60
   9  10  -3   -1.00    4.90
   9  10   3    7.60    6.50
   9 -10  -3    3.00    9.90
   9  10   3    1.50    4.10
  -9  10  -3   -1.20    9.20
 -10 -10  -3   31.10    9.00
  10  10  -3   40.00    3.80
  10  10  -3   33.80    5.90
  10  10  -3   36.30    3.50
 -10  10   3   48.80   11.40
  10 -10  -3   43.00   12.30
  10  10   3   42.20    5.40
  10  10   3   38.70    7.60
 -10  10  -3   52.39   12.20
  11  10  -3  197.08    8.80
  11  10  -3  201.68    7.30
 -11  10   3  179.78   17.50
  11  10  -3  220.28   11.40
 -11 -10  -3  232.98   18.10
  11  10   3  207.38   13.50
 -11  10  -3  213.78   19.30
  11  10   3  209.28   10.50
  12  10  -3   25.80    5.40
 -12  10   3    0.80   11.40
  12  10  -3   31.50    6.10
 -12 -10  -3   41.60   11.20
  12  10   3   28.50    6.00
  12 -10  -3   34.20   13.20
  12  10   3   28.50    8.40
 -12  10  -3   15.30   12.90
  13  10  -3  702.13   22.00
 -13 -10  -3  734.23   28.80
  13  10  -3  690.43   21.50
 -13  10   3  765.62   30.20
  13  10   3  778.32   25.70
 -13  10  -3  731.43   31.80
 -13  10  -3  758.92   29.60
  13  10   3  753.72   22.50
  14  10  -3  240.88   13.20
 -14 -10  -3  227.88   18.60
 -14  10   3  239.08   22.40
 -14  10  -3  247.78   32.30
 -14  10  -3  254.37   20.80
  14  10   3  263.27   17.00
  15  10  -3  178.88   12.80
 -15 -10  -3  168.38   18.90
  15  10   3  175.28   16.50
 -15  10  -3  176.18   19.50
 -15  10  -3  199.18   20.40
 -16 -10  -3   36.30   13.20
  16  10  -3   53.89    8.40
 -16  10   3   62.89   15.00
  16  10   3   68.99   11.70
 -16  10  -3   34.20   16.30
  16 -10  -3   10.20   15.60
 -17  10   3   40.30   12.90
  17  10  -3   28.60    8.30
 -17  10   3   39.10   16.00
 -17 -10  -3   24.90   13.90
  17 -10  -3   28.20   18.10
  17  10   3   24.30   11.20
 -17  10  -3   32.60   17.20
 -18 -10  -3   37.30   14.00
 -18  10   3   17.30   14.90
 -18  10   3   23.30   11.30
  18 -10  -3   83.09   20.70
 -18  10  -3   35.40   18.00
  18  10   3   49.30   12.00
 -18  10  -3   25.60   14.50
 -19 -10  -3  379.16   28.40
 -19  10   3  375.16   29.80
  19  10   3  379.06   24.20
 -19  10  -3  379.56   32.10
 -19  10  -3  366.26   29.20
  19 -10  -3  359.96   34.60
 -20 -10  -3   12.50   13.10
 -20  10   3  -14.10   13.80
 -20  10   3  -13.20   16.00
 -20  10  -3  -15.10   18.00
 -20  10  -3  -30.40   14.50
  20 -10  -3  -10.60   35.40
 -21  10   3   89.19   19.00
 -21  10   3  102.39   17.90
  21  10   3   90.99   15.80
 -21  10  -3   72.89   18.30
 -21  10  -3   64.69   21.10
   0  11   3   -3.80    5.60
   0 -11  -3   -4.90    5.70
   0  11  -3   -3.20    5.40
   1  11  -3  109.99    8.60
  -1  11   3   96.09   10.70
  -1 -11  -3   96.89    8.80
   1  11   3  100.39    8.90
  -1  11  -3  119.79   10.70
   1 -11  -3   91.09    9.60
  -2 -11  -3  310.27   12.00
  -2  11   3  321.67   14.90
   2  11  -3  300.47   11.90
   2  11   3  369.06   16.90
   2 -11  -3  330.97   15.00
  -2  11  -3  308.77   15.20
   2  11   3  320.77   13.30
   3  11  -3  213.68    9.20
  -3 -11  -3  223.98    9.10
  -3  11   3  221.18   13.50
   3  11   3  233.38   14.20
   3  11   3  224.88   10.90
   3 -11  -3  218.48   14.40
  -3  11  -3  198.38   13.20
  -4 -11  -3    2.70    2.30
   4  11  -3   -1.00    3.10
  -4  11   3    2.50    7.20
  -4  11  -3   -0.60    7.00
   4  11   3   -5.10    5.80
   4 -11  -3   -1.80    7.20
   4  11   3   -3.90    4.40
  -5  11   3   76.89   10.10
   5  11  -3   83.99    8.50
   5  11   3   82.69    9.10
   5  11   3   86.59    8.00
  -5  11  -3   90.49   11.10
   5 -11  -3  110.59   11.70
   6  11  -3   14.20    6.30
  -6  11   3    0.50    7.90
   6  11   3   12.70    6.80
  -6  11  -3   17.40    9.00
   6  11   3   19.70    4.90
   6 -11  -3   12.70    9.10
   7  11  -3  736.33   22.90
  -7  11   3  737.53   26.60
  -7  11  -3  778.52   27.70
   7 -11  -3  758.72   27.60
   7  11   3  744.43   24.40
   7  11   3  720.43   20.30
   8  11  -3    1.70    5.50
  -8  11   3   -2.90    8.50
  -8  11  -3    6.50    9.50
   8  11   3   -3.90    4.10
   8 -11  -3    0.30    9.60
   8  11   3    6.40    6.80
  -9  11   3  687.23   26.70
   9  11  -3  688.43   21.20
   9 -11  -3  693.33   28.20
   9  11   3  657.83   19.00
  -9  11  -3  666.13   27.60
   9  11   3  720.83   24.00
  10  11  -3   77.59    5.00
 -10 -11  -3   67.59   11.30
 -10  11   3   77.39   12.30
  10  11  -3   88.99    4.20
  10  11  -3   93.99   10.10
  10  11   3   86.39    7.90
  10  11   3   85.29    9.30
 -10  11  -3   84.99   14.00
  10 -11  -3   89.89   14.70
 -11 -11  -3   65.89   11.80
  11  11  -3   59.09    7.30
  11  11  -3   65.09    6.40
 -11  11   3   74.99   13.50
  11  11  -3   69.89    4.70
  11 -11  -3   52.69   13.80
  11  11   3   65.49    9.60
 -11  11  -3   49.60   13.70
  11  11   3   74.89    8.10
 -12  11   3  101.89   15.40
  12  11  -3  110.99   10.10
 -12 -11  -3  110.19   13.70
  12  11   3  100.19   10.50
 -12  11  -3  105.89   15.50
  12  11   3  108.49    9.60
 -13 -11  -3  267.17   21.30
  13  11  -3  242.28   13.20
 -13  11   3  298.27   22.00
  13  11   3  267.47   13.20
 -13  11  -3  237.38   23.90
  13  11   3  244.28   15.80
 -14 -11  -3   16.50   11.10
  14  11  -3   27.00    6.90
 -14  11  -3   21.30   14.40
 -14  11  -3   21.30   12.10
  14  11   3   27.00    9.40
 -15 -11  -3  112.79   15.50
 -15  11   3  128.79   17.30
  15  11  -3  105.29   11.90
  15  11   3   88.19   11.60
 -15  11  -3  137.29   18.50
 -16  11   3    0.50   14.10
  16  11  -3    2.00    7.20
 -16 -11  -3    9.50   12.00
 -16  11  -3  -18.80   14.70
  16 -11  -3    1.70   15.40
  16  11   3  -20.60    8.30
 -17  11   3   13.80   10.60
  17  11  -3    4.60    7.70
 -17 -11  -3    2.70   12.70
 -17  11   3   21.70   15.60
  17  11   3   32.90   10.90
 -17  11  -3    0.50   13.90
  17 -11  -3   28.70   18.20
 -17  11  -3   23.40   16.40
  18  11  -3   17.00    8.40
 -18  11   3   53.49   17.70
 -18 -11  -3   11.70   13.90
  18  11   3   20.10   11.90
 -18  11  -3   25.20   18.00
  18 -11  -3   21.20   20.40
 -18  11  -3    3.10   14.80
 -19  11   3   70.99   16.70
 -19 -11  -3   46.40   16.50
 -19  11   3   90.69   18.50
 -19  11  -3   83.29   20.60
  19 -11  -3   33.10   21.30
  19  11   3   47.30   13.30
 -19  11  -3   62.09   17.00
 -20  11   3   56.69   19.10
 -20  11   3   23.20   16.10
  20  11   3   25.80   14.40
 -20  11  -3   36.60   20.70
 -20  11  -3   21.20   16.10
 -21 -11  -3    3.70   20.60
 -21  11   3  -35.50   16.30
 -21  11   3   -1.30   18.60
  21  11   3   10.80   13.70
 -21  11  -3   44.60   21.10
 -21  11  -3   26.10   21.00
   0  12   3  279.37   13.50
   0  12  -3  263.47   13.30
   0 -12  -3  258.97   13.30
  -1  12   3  807.02   25.30
   1  12  -3  790.22   23.30
  -1 -12  -3  819.32   23.00
   1  12   3  827.72   24.40
  -1  12  -3  803.22   25.00
   1 -12  -3  809.52   24.80
  -2 -12  -3   -5.30    4.40
   2  12  -3    2.30    4.90
  -2  12   3    4.60    6.80
   2  12   3   -3.40    5.50
   2  12   3    2.90    7.00
  -2  12  -3   -9.40    6.10
   2 -12  -3    3.50    6.70
  -3 -12  -3  518.65   14.80
   3  12  -3  518.75   15.90
  -3  12   3  504.55   20.10
  -3  12  -3  515.85   20.70
   3  12   3  541.85   21.30
   3 -12  -3  524.95   20.20
   3  12   3  521.65   17.50
  -4  12   3    4.90    7.50
   4  12  -3    2.50    3.70
  -4  12  -3    5.30    7.90
   4  12   3    0.30    4.90
   4 -12  -3    2.70    7.90
   4  12   3   -8.80    6.40
  -5  12   3   90.59   11.10
   5  12  -3   78.29    9.30
   5  12  -3   79.39    6.00
   5  12   3   92.39    8.60
   5  12   3   81.89    9.90
   5 -12  -3   93.39   11.60
  -5  12  -3   93.89   11.60
   6  12  -3    9.70    2.90
  -6  12   3   -2.90    8.50
   6  12  -3   10.00    6.90
  -6  12  -3   19.70    9.70
   6  12   3   15.20    7.30
   6  12   3    1.60    4.90
   6 -12  -3   13.70    9.30
   7  12  -3  290.47   14.80
  -7  12   3  258.27   17.80
   7  12   3  294.87   15.60
  -7  12  -3  307.17   19.20
   7  12   3  283.27   11.80
   7 -12  -3  256.47   18.60
   8  12  -3  123.49   11.30
   8  12  -3  102.99    4.30
  -8  12   3   97.39   12.80
   8 -12  -3  100.89   14.10
  -8  12  -3  117.79   14.40
   8  12   3   99.79    8.50
   8  12   3  112.19   12.50
   9  12  -3   -5.60    5.90
  -9  12   3   -6.50    9.80
   9 -12  -3    9.50   11.40
   9  12   3  -13.00    7.10
  -9  12  -3    0.20   10.60
   9  12   3    6.20    4.70
  10  12  -3   55.19    7.70
 -10  12   3   75.39   13.50
  10  12  -3   59.79    4.00
  10  12   3   57.39    6.20
  10 -12  -3   82.49   14.50
 -10  12  -3   61.49   13.50
  10  12   3   59.09    9.20
 -11  12   3   31.00   12.30
  11  12  -3   45.20    4.50
  11  12  -3   40.20    7.10
  11  12   3   39.70    5.90
  11 -12  -3   33.00   14.00
  11  12   3   38.10    8.80
 -11  12  -3   50.49   14.10
 -12  12   3  -17.90   11.50
  12  12  -3    7.80    6.40
  12  12  -3    0.50    3.20
  12  12   3    1.70    5.30
  12  12   3   -3.60    8.20
 -12  12  -3    4.40   13.10
  13  12  -3  217.98   13.30
 -13  12   3  170.68   22.40
 -13  12  -3  226.98   22.80
  13  12   3  207.28   16.70
  13  12   3  216.78   12.20
 -14  12   3   -1.50   13.10
  14  12  -3    3.80    6.70
 -14 -12  -3  -23.40   11.50
  14  12   3    3.50    8.80
 -14  12  -3   -2.50   14.20
  14  12   3   -6.10    6.50
  15  12  -3   61.29    8.40
 -15 -12  -3   89.79   14.30
 -15  12   3   72.79   16.00
 -15  12  -3   63.79   17.50
  15  12   3   66.09   11.20
 -16  12   3   10.10   15.10
  16  12  -3   -2.00    7.20
 -16 -12  -3   -0.60   12.90
  16  12   3  -10.40    9.80
 -16  12  -3   22.40   14.00
  16 -12  -3    0.50   16.00
 -16  12  -3  -10.80   15.80
 -17 -12  -3   22.10   14.30
 -17  12   3    3.50   14.80
  17  12  -3   19.30    8.30
 -17  12  -3   41.00   17.40
  17  12   3    4.90   11.20
  17 -12  -3    2.30   18.10
 -17  12  -3   22.50   15.90
 -18 -12  -3   -1.90   14.50
 -18  12   3  -15.90   15.50
 -18  12   3    5.30   15.20
  18  12  -3   -3.20    8.60
  18 -12  -3  -41.50   19.40
 -18  12  -3   11.20   15.00
 -18  12  -3    3.80   18.00
  18  12   3   16.50   11.80
 -19  12   3  116.39   20.60
  19  12  -3  112.19   11.90
 -19  12   3  118.99   18.20
  19 -12  -3   98.59   35.70
 -19  12  -3   84.49   18.00
 -19  12  -3  109.59   21.70
 -20  12   3  -30.80   16.00
 -20  12   3  -11.40   18.40
  20  12   3  -12.00   13.20
 -20  12  -3    9.50   19.70
 -20  12  -3  -13.60   15.80
   0  13  -3   -5.40    6.20
   0  13   3   -6.20    6.40
   0 -13  -3   -0.50    6.40
  -1  13   3  819.12   26.40
  -1 -13  -3  785.02   23.30
   1  13  -3  833.42   24.20
   1  13   3  814.72   25.10
  -1  13  -3  806.02   25.70
   1 -13  -3  823.12   25.50
  -2 -13  -3  199.38   10.30
  -2  13   3  195.38   13.80
   2  13  -3  164.18   10.90
   2  13   3  184.88   15.40
  -2  13  -3  183.98   14.30
   2  13   3  194.58   12.30
   2 -13  -3  190.88   14.10
  -3  13   3  251.87   15.40
  -3 -13  -3  241.08    9.60
   3  13  -3  252.37   11.50
   3  13   3  227.78   16.20
   3  13   3  246.78   12.60
  -3  13  -3  285.07   16.90
   3 -13  -3  262.57   16.60
  -4  13   3  122.89   13.70
   4  13  -3  137.19    8.60
   4  13   3  142.29   14.00
   4 -13  -3  132.59   15.10
   4  13   3  140.19   10.50
  -4  13  -3  122.59   13.80
  -5  13   3   17.30    9.10
   5  13  -3   19.70    7.60
   5  13  -3   24.50    4.50
   5 -13  -3   14.70    9.50
   5  13   3   25.70    6.10
  -5  13  -3   18.60    9.60
   5  13   3   29.40    8.60
   6  13  -3  124.69    7.00
   6  13  -3  113.09   12.00
  -6  13   3  127.99   13.50
  -6  13  -3  127.09   13.90
   6  13   3  143.79   13.70
   6  13   3  134.49    9.90
   6 -13  -3  144.49   14.40
   7  13  -3 1250.17   29.50
  -7  13   3 1354.76   39.80
   7  13  -3 1239.58   35.30
   7 -13  -3 1274.47   39.80
   7  13   3 1271.57   32.50
  -7  13  -3 1320.77   40.20
   7  13   3 1283.17   37.00
   8  13  -3   18.10    7.00
  -8  13   3    9.00    9.90
   8  13  -3   13.90    3.00
   8 -13  -3   28.70   11.40
   8  13   3   14.30    8.10
   8  13   3   10.80    5.20
  -8  13  -3    0.80   11.00
   9  13  -3  964.80   22.50
   9  13  -3  995.80   29.00
  -9  13   3  943.91   34.00
   9  13   3 1023.10   31.60
  -9  13  -3  977.00   35.40
   9  13   3  972.00   25.90
 -10  13   3    9.20   11.40
  10  13  -3    8.60    2.80
  10  13  -3   -3.00    6.70
 -10  13  -3  -16.40   11.60
  10  13   3   16.40    5.50
  10  13   3   17.60    8.20
  10 -13  -3   15.30   13.40
 -11  13   3   63.69   14.10
  11  13  -3   68.79    8.60
  11  13  -3   70.79    4.90
  11 -13  -3   76.89   16.20
  11  13   3   70.29    7.00
 -11  13  -3   46.20   14.20
  11  13   3   58.49    9.70
  12  13  -3   94.99    5.70
  12  13  -3   84.89    9.00
 -12  13   3   66.99   17.90
  12  13   3  104.59    9.60
  12  13   3   97.49   11.60
 -12  13  -3   85.09   16.30
  13  13  -3  242.08   14.50
 -13  13   3  256.27   22.90
 -13  13  -3  300.27   24.70
  13  13   3  231.78   12.70
  13  13   3  232.48   18.10
  14  13  -3   12.40    7.20
 -14  13   3   -5.70   14.00
  14  13   3    6.90    6.80
  14  13   3   -3.50    9.40
 -14  13  -3   11.30   15.70
  15  13  -3  243.58   15.30
 -15  13   3  249.18   24.60
  15  13   3  234.28   19.10
 -15  13  -3  223.38   23.30
 -15  13  -3  239.28   24.20
  16  13  -3   -1.00    7.50
 -16  13   3   -6.20   15.50
  16 -13  -3   -7.60   16.70
 -16  13  -3    4.10   16.20
  16  13   3    3.80   10.70
 -16  13  -3   20.30   14.00
  17  13  -3  109.89   11.20
 -17  13   3  142.49   20.60
 -17  13  -3  146.09   18.80
 -17  13  -3  142.89   22.50
  17 -13  -3  157.38   22.70
  17  13   3  140.39   14.90
 -18  13   3   45.60   16.40
 -18  13   3   34.60   18.00
  18  13  -3   31.50    9.60
  18 -13  -3   12.10   21.20
  18  13   3   35.30   14.20
 -18  13  -3   58.69   20.70
 -18  13  -3   59.39   17.80
 -19  13   3   27.10   16.20
  19  13  -3   47.20   10.40
 -19  13   3   22.80   19.40
 -19  13  -3   44.60   21.30
  19  13   3    7.20   12.60
 -19  13  -3   75.59   18.60
 -20  13   3   15.40   17.20
 -20  13   3   21.50   20.10
  20  13   3   18.20   13.60
 -20  13  -3   68.59   21.80
   0  14   3   21.40    8.10
   0  14  -3    1.40    6.80
   0 -14  -3    8.00    6.90
  -1 -14  -3   20.10    6.50
   1  14  -3   22.10    7.10
  -1  14   3    5.70    7.80
   1 -14  -3   10.00    7.80
   1  14   3    8.20    7.40
  -1  14  -3   12.20    7.60
  -2 -14  -3   10.30    5.20
  -2  14   3   15.80    8.90
   2  14  -3    4.70    6.20
   2 -14  -3   19.30    8.80
   2  14   3    1.50    9.20
  -2  14  -3   27.00    8.90
   2  14   3    5.70    6.80
  -3  14   3  158.88   15.70
   3  14  -3  202.78   11.20
  -3  14  -3  175.08   16.20
   3  14   3  173.08   12.30
   3  14   3  175.98   16.20
   3 -14  -3  168.28   14.40
   4  14  -3   37.60    6.00
  -4  14   3   32.50   10.00
   4  14   3   49.30    7.60
   4  14   3   32.50    9.90
   4 -14  -3   41.80   10.10
  -4  14  -3   29.20   10.20
   5  14  -3  679.33   19.50
  -5  14   3  701.13   26.50
   5  14  -3  650.83   24.70
   5  14   3  708.13   26.30
   5  14   3  682.73   21.60
  -5  14  -3  755.82   27.40
   5 -14  -3  649.74   26.10
   6  14  -3    0.20    8.40
   6  14  -3    1.20    3.90
  -6  14   3   -3.40    9.20
   6 -14  -3    7.70   10.60
   6  14   3    3.40    5.80
   6  14   3    3.30    8.30
  -6  14  -3    3.00   10.30
  -7  14   3  511.05   23.70
   7  14  -3  470.35   19.90
   7  14  -3  479.45   14.10
   7 -14  -3  523.85   24.80
   7  14   3  494.55   22.60
  -7  14  -3  489.15   24.50
   7  14   3  480.25   17.00
   8  14  -3   39.50    4.40
  -8  14   3   27.80   11.90
   8  14  -3   46.80    8.90
   8  14   3   40.70    6.60
  -8  14  -3   39.60   13.30
   8  14   3   50.09    9.70
   8 -14  -3   50.09   14.00
  -9  14   3   49.30   12.70
   9  14  -3   52.29    5.50
   9  14  -3   58.29    9.10
   9  14   3   51.69    9.90
  -9  14  -3   67.49   14.70
   9 -14  -3   52.79   14.50
   9  14   3   56.49    6.90
  10  14  -3    8.50    3.30
 -10  14   3   -6.30   12.10
  10  14  -3   18.10    7.70
  10  14   3   21.20    9.00
  10  14   3   11.10    5.60
 -10  14  -3   -4.20   12.10
  10 -14  -3   11.00   13.50
  11  14  -3  462.05   19.10
  11  14  -3  456.55   12.30
 -11  14   3  404.26   30.60
  11 -14  -3  468.05   28.00
  11  14   3  466.15   16.00
  11  14   3  464.15   22.10
 -11  14  -3  450.25   28.10
  12  14  -3   -0.50    7.00
  12  14  -3    3.50    3.30
 -12  14   3    3.10   12.70
  12  14   3    1.40    5.60
 -12  14  -3   -6.20   13.70
  12  14   3    0.00    9.50
 -13  14   3   52.59   15.50
  13  14  -3   71.99    6.60
  13  14  -3   69.69    9.30
  13  14   3   70.09    8.10
  13  14   3   63.89   11.20
  13 -14  -3   85.09   22.70
 -13  14  -3   58.39   16.70
  14  14  -3   94.99    9.70
 -14  14   3  112.79   17.70
  14 -14  -3   60.59   20.20
  14  14   3   82.99   12.10
 -14  14  -3   54.69   17.20
  14  14   3   87.49    9.20
  15  14  -3    0.70    7.70
 -15  14   3   -4.10   14.10
  15  14   3   -8.40    7.50
  15  14   3    5.60   10.40
 -15  14  -3  -39.90   14.90
  15 -14  -3  -15.40   16.90
  16  14  -3   -5.60    7.90
 -16  14   3    9.30   16.90
  16 -14  -3    1.50   17.60
  16  14   3  -27.00   10.10
 -16  14  -3  -20.10   17.00
 -16  14  -3  -27.40   14.90
  17  14  -3  -11.10    8.40
 -17  14   3  -18.60   15.70
  17 -14  -3  -32.80   18.90
  17  14   3  -11.30   11.40
 -17  14  -3   20.30   16.60
 -17  14  -3    7.60   17.70
 -18  14   3   -6.50   17.60
  18  14  -3  -12.80    8.90
 -18  14  -3    1.70   17.00
  18 -14  -3    7.90   36.20
  18  14   3   -2.20   11.70
 -18  14  -3    4.60   19.20
 -19  14   3    7.40   16.10
  19  14  -3    8.40    9.40
 -19  14   3    1.50   20.50
 -19  14  -3   55.29   22.20
  19  14   3    5.90   12.20
   0  15  -3    0.00    7.60
   0  15   3    5.70    8.00
   0 -15  -3    1.60    7.10
  -1 -15  -3  102.19   10.90
  -1  15   3  111.09   11.80
   1  15  -3  114.79   12.60
  -1  15  -3   97.29   11.60
   1  15   3  114.39   12.70
   1 -15  -3  110.49   11.00
  -2  15   3   73.39   11.30
   2  15  -3  112.09   11.60
  -2  15  -3   89.99   11.40
   2  15   3   95.29   12.80
   2 -15  -3   97.09   11.40
   2  15   3  103.49   10.50
  -3  15   3    4.00    8.80
   3  15  -3    5.30    6.20
  -3  15  -3   22.80    9.70
   3  15   3    6.70    9.60
   3  15   3    1.50    7.00
   3 -15  -3   11.40    9.50
   4  15  -3  229.48   12.30
  -4  15   3  223.78   18.30
   4 -15  -3  249.08   18.70
   4  15   3  244.18   18.20
  -4  15  -3  242.68   19.00
   4  15   3  235.98   13.80
   5  15  -3   -5.10    4.90
  -5  15   3   12.70    9.90
   5  15  -3   -2.20    8.20
   5  15   3   -0.80    6.30
   5  15   3    3.90    9.10
   5 -15  -3    3.30   10.60
  -5  15  -3  -12.30   10.10
   6  15  -3  194.78   16.80
   6  15  -3  182.08   10.20
  -6  15   3  223.78   18.40
  -6  15  -3  223.48   20.40
   6  15   3  236.28   18.90
   6 -15  -3  173.98   20.00
   6  15   3  160.38   12.00
   7  15  -3  188.48    9.60
   7  15  -3  180.58   16.60
  -7  15   3  193.18   18.50
   7  15   3  187.48   17.90
   7  15   3  175.98   12.00
  -7  15  -3  190.78   20.50
   7 -15  -3  168.48   19.10
   8  15  -3   -2.60    4.00
  -8  15   3   -1.00   11.10
   8  15  -3    9.20    8.60
   8  15   3    4.70    5.90
  -8  15  -3    5.20   12.00
   8  15   3    4.90    9.60
   8 -15  -3    9.50   12.90
  -9  15   3  196.88   20.50
   9  15  -3  219.48   16.20
   9  15  -3  203.98    8.60
   9 -15  -3  198.08   21.90
   9  15   3  204.88   16.60
   9  15   3  226.08   12.20
  -9  15  -3  208.18   21.50
  10  15  -3   -0.80    3.60
 -10  15   3   -4.20   14.20
  10  15  -3    2.20    7.70
  10  15   3   20.80    9.40
  10 -15  -3   13.20   14.00
  10  15   3    8.80    5.90
  11  15  -3   -8.60    7.80
 -11  15   3   -7.20   12.90
  11  15  -3   -3.10    3.20
  11  15   3    7.20    9.20
  11  15   3   -4.60    5.60
  11 -15  -3    5.90   11.40
 -11  15  -3    6.50   13.40
 -12  15   3   87.79   17.00
  12  15  -3  100.29    6.40
  12  15  -3   91.09   10.20
 -12  15  -3   95.69   17.70
  12  15   3   89.29   10.20
  12  15   3   88.99   11.80
 -13  15   3   51.59   16.80
  13  15  -3   62.69    6.20
  13  15  -3   59.29    9.60
 -13  15  -3   40.10   17.10
  13 -15  -3   68.99   18.30
  13  15   3   49.50   10.70
  13  15   3   61.19    7.70
  14  15  -3    4.70    7.70
 -14  15   3   16.10   15.70
  14 -15  -3    3.20   16.90
  14  15   3    7.10   10.20
  14  15   3   18.30    7.10
 -14  15  -3   14.90   17.30
  15  15  -3   17.40    8.70
 -15  15   3   45.20   17.60
  15  15   3   27.40    8.20
  15  15   3   45.50   11.00
 -15  15  -3   -9.90   17.40
  15 -15  -3   37.40   18.40
  16  15  -3   -8.90    8.60
 -16  15   3    1.20   17.30
 -16  15  -3  -30.40   14.80
 -16  15  -3  -28.20   16.90
  16  15   3   -4.70   10.60
  16 -15  -3    9.00   19.80
 -17  15   3   16.50   18.30
  17  15  -3   -7.70    8.50
  17 -15  -3  -13.00   21.10
 -17  15  -3   -6.60   16.90
 -17  15  -3   16.60   19.70
  17  15   3   -1.00   12.10
  18  15  -3   -5.00    9.30
 -18  15   3  -19.90   18.40
  18  15   3    2.20   12.30
 -18  15  -3   -7.30   20.90
 -18  15  -3  -21.50   19.50
  19  15  -3    0.50    9.80
 -19  15   3   43.40   21.50
 -19  15   3    7.50   19.00
  19  15   3   -7.90   13.30
 -19  15  -3  -13.70   20.70
   0  16  -3  198.48   15.40
   0  16   3  193.88   16.10
   0 -16  -3  193.88   13.70
  -1 -16  -3   35.90    7.30
   1  16  -3   39.10    8.70
  -1  16   3   22.10    9.40
   1 -16  -3   17.70    8.60
   1  16   3   28.80    9.00
  -1  16  -3   25.00    9.40
  -2  16   3  158.58   16.50
   2  16  -3  154.48   13.30
   2 -16  -3  172.98   15.80
   2  16   3  174.58   14.50
  -2  16  -3  151.58   16.10
   2  16   3  168.78   18.00
  -3  16   3   77.09   12.10
   3  16  -3   65.99    8.50
  -3  16  -3   70.29   12.10
   3 -16  -3   84.59   11.90
   3  16   3   76.39    9.90
   3  16   3   65.39   12.50
  -4  16   3  139.99   14.50
   4  16  -3  143.79   11.40
  -4  16  -3  162.98   15.60
   4  16   3  147.79   13.10
   4  16   3  114.99   13.70
   4 -16  -3  154.98   14.90
   5  16  -3  711.43   28.60
   5  16  -3  683.63   21.50
  -5  16   3  711.03   28.60
  -5  16  -3  760.62   29.20
   5 -16  -3  699.33   29.20
   5  16   3  750.02   23.90
   5  16   3  724.73   28.60
   6  16  -3   24.00    6.20
  -6  16   3    6.10   11.00
   6  16  -3   32.70   10.00
  -6  16  -3   34.10   12.60
   6  16   3   35.70   10.70
   6  16   3   23.80    7.50
   6 -16  -3   38.20   13.50
  -7  16   3   67.99   13.90
   7  16  -3   76.79   11.00
   7  16  -3   67.19    6.80
   7 -16  -3   67.79   24.10
   7  16   3   69.69    8.50
   7  16   3   72.99   11.80
  -7  16  -3   68.69   14.20
  -8  16   3  437.46   25.00
   8  16  -3  428.56   21.10
   8  16  -3  398.26   14.00
   8  16   3  474.65   22.30
  -8  16  -3  389.26   25.20
   8  16   3  414.26   16.50
   8 -16  -3  390.46   25.10
   9  16  -3  193.18    9.30
   9  16  -3  181.88   16.70
  -9  16   3  206.48   20.00
   9 -16  -3  195.18   20.10
   9  16   3  188.28   12.10
   9  16   3  239.88   19.00
 -10  16   3  169.88   18.60
  10  16  -3  199.98   16.30
  10  16  -3  177.68    8.60
  10  16   3  179.88   18.70
  10  16   3  166.38   11.90
  10 -16  -3  169.08   19.80
 -10  16  -3  184.38   20.00
  11  16  -3  871.11   29.10
 -11  16   3  882.31   36.00
  11  16  -3  831.62   21.50
  11  16   3  867.31   24.90
 -11  16  -3  879.01   37.10
  11  16   3  886.01   32.10
 -12  16   3   20.60   14.70
  12  16  -3    8.30    3.90
  12  16  -3    8.20    8.60
 -12  16  -3   27.00   16.30
  12 -16  -3    2.90   15.60
  12  16   3    5.30   10.10
  12  16   3    4.80    6.10
 -13  16   3  209.28   22.00
  13  16  -3  207.28    8.70
  13  16  -3  197.78   16.30
  13  16   3  205.78   12.90
  13 -16  -3  196.98   23.30
  13  16   3  222.88   20.00
 -13  16  -3  217.08   22.70
  14  16  -3   42.30    9.60
 -14  16   3   65.59   17.80
  14  16  -3   57.09    5.50
  14 -16  -3   38.60   19.30
  14  16   3   53.59    8.20
  14  16   3   60.39   13.10
 -14  16  -3   38.90   17.80
 -15  16   3   -4.30   15.80
  15  16  -3    7.60    8.70
  15  16   3    0.70    7.50
  15  16   3   26.60   19.30
 -15  16  -3   36.70   18.30
  15 -16  -3   22.00   19.60
  16  16  -3    8.60    9.20
 -16  16   3   25.80   18.20
  16  16   3    2.00   11.10
  16 -16  -3    9.20   21.10
 -16  16  -3   25.00   19.50
 -17  16   3   19.20   19.70
  17  16  -3   45.70   10.30
 -17  16  -3   31.30   19.10
  17  16   3   49.10   13.10
 -17  16  -3   -1.70   18.50
 -18  16   3   13.20   21.40
  18  16   3   29.40   13.10
 -18  16  -3   39.70   21.80
   0 -17  -3    1.70    7.50
   0  17  -3   11.30    8.50
   0  17   3   -1.50    8.40
   1  17  -3   87.69   11.20
  -1  17   3   56.09   11.60
  -1  17  -3   70.29   11.20
   1 -17  -3   62.69   10.10
   1  17   3   48.50   10.40
  -2  17   3  146.69   14.50
   2  17  -3  116.79   11.30
   2  17   3  117.09   14.80
   2  17   3  142.79   14.10
  -2  17  -3  122.99   13.60
   2 -17  -3   91.49   12.10
  -3  17   3   -4.50   10.40
   3  17  -3   -2.50    7.10
   3  17   3   -6.60    7.70
   3 -17  -3   -6.80    9.70
   3  17   3   -3.00   10.60
  -3  17  -3   -7.90   10.20
  -4  17   3  106.49   14.00
   4  17  -3  104.79   11.60
   4  17   3  112.79   11.20
  -4  17  -3  120.09   14.60
   4 -17  -3  110.29   13.60
   4  17   3  108.49   14.10
  -5  17   3   29.20   12.70
   5  17  -3   31.40   11.10
   5  17  -3   64.69    8.10
   5  17   3   50.79    8.80
   5 -17  -3   53.39   13.20
  -5  17  -3   38.50   12.90
   5  17   3   41.40   12.10
  -6  17   3  180.28   17.50
   6  17  -3  166.68   18.40
   6  17  -3  157.08   11.40
  -6  17  -3  190.98   21.50
   6  17   3  201.78   20.30
   6  17   3  166.98   13.40
   6 -17  -3  181.68   18.20
   7  17  -3   54.59    6.90
   7  17  -3   59.99   11.10
  -7  17   3   46.20   14.10
   7 -17  -3   82.19   15.50
  -7  17  -3   38.40   14.40
   7  17   3   19.70   11.10
   7  17   3   45.10    8.40
   8  17  -3   10.10    5.30
   8  17  -3    7.60    9.70
  -8  17   3    5.70   13.10
   8 -17  -3   -2.20   13.40
   8  17   3   24.10   10.80
   8  17   3    2.60    6.80
  -9  17   3   32.80   14.10
   9  17  -3   41.80    5.90
   9  17  -3   36.80   10.70
   9  17   3   36.60    7.80
   9 -17  -3   48.60   15.60
   9  17   3   30.30   10.90
  -9  17  -3   52.99   16.30
  10  17  -3   24.10   10.00
 -10  17   3   18.70   13.90
  10  17  -3   15.70    5.00
 -10  17  -3   42.80   15.30
  10  17   3   20.20   11.20
  10  17   3   24.20    7.30
  11  17  -3   21.80    4.70
  11  17  -3   25.90    9.70
 -11  17   3   47.90   15.80
 -11  17  -3   18.90   15.40
  11  17   3   15.00   11.40
  11  17   3   25.40    7.00
  12  17  -3   77.79   10.90
 -12  17   3   64.29   17.20
  12  17  -3   63.39    7.00
  12  17   3   62.29    8.30
  12 -17  -3   68.39   18.90
  12  17   3   58.79   12.60
 -12  17  -3   66.79   18.10
  13  17  -3    1.50    8.90
 -13  17   3   14.00   15.40
  13  17  -3    4.40    4.30
  13  17   3    9.20   11.50
  13  17   3   19.30    6.90
 -13  17  -3   -5.50   15.60
  13 -17  -3   10.00   17.90
  14  17  -3   17.60    9.60
  14  17  -3   13.10    4.60
 -14  17   3   21.90   17.00
 -14  17  -3   -5.20   16.70
  14  17   3    0.40   12.70
  14 -17  -3  -14.70   18.10
  14  17   3   19.00    7.40
 -15  17   3   44.80   18.70
  15  17  -3   59.99   10.20
  15  17   3   34.40    8.70
 -15  17  -3   65.39   20.40
  15 -17  -3   16.40   19.90
  15  17   3   48.90   12.20
 -16  17   3   20.80   19.10
  16  17  -3    9.80    9.60
  16  17   3    6.20    8.60
 -16  17  -3   -3.30   20.10
  16 -17  -3   53.19   22.10
  16  17   3    7.10   12.20
 -17  17   3   43.60   20.90
  17  17  -3   20.70   10.20
  17  17   3   -5.50   12.90
 -17  17  -3   48.10   22.60
  18  17  -3    8.70    9.90
 -18  17   3  -13.50   19.90
  18  17   3   -4.80   13.80
 -18  17  -3   -3.90   21.30
   0  18  -3   38.00   11.00
   0  18   3   37.70   10.90
  -1  18   3   13.30   10.40
   1  18  -3    8.10    8.80
  -1  18  -3   -3.40   10.00
   1 -18  -3   -0.50    8.70
   1  18   3    1.80    9.40
   2  18  -3   -4.80    8.10
  -2  18   3   -8.60   10.20
  -2  18  -3   17.50   11.30
   2  18   3    1.70    9.00
   2 -18  -3    6.20    9.80
   2  18   3   -9.20   11.60
  -3  18   3  100.89   14.20
   3  18  -3   92.69   10.90
  -3  18  -3  109.49   14.60
   3  18   3  105.49   11.70
   3 -18  -3   96.29   13.10
   3  18   3   97.69   14.70
   4  18  -3   90.49   10.20
  -4  18   3   88.39   14.10
   4  18   3   92.09   11.00
  -4  18  -3   84.09   14.20
   4  18   3   80.69   13.70
   4 -18  -3   91.09   14.20
   5  18  -3  434.66   25.10
  -5  18   3  422.06   24.20
   5  18  -3  460.65   18.40
   5  18   3  435.26   19.70
   5 -18  -3  452.05   24.90
   5  18   3  474.85   25.20
  -5  18  -3  459.75   26.60
   6  18  -3  -14.30    6.10
   6  18  -3  -10.50   10.40
  -6  18   3    5.20   14.10
  -6  18  -3   13.00   12.20
   6  18   3    3.20   11.20
   6  18   3   -4.00    7.80
  -7  18   3   75.69   15.30
   7  18  -3   78.49    8.30
   7  18  -3   82.49   12.20
   7  18   3   78.99    9.80
   7  18   3   78.99   13.60
   7 -18  -3   53.09   15.70
   8  18  -3  179.48   11.30
  -8  18   3  202.38   21.80
   8  18  -3  217.28   19.50
   8  18   3  201.18   19.50
  -8  18  -3  196.08   20.20
   8  18   3  159.08   13.40
   8 -18  -3  198.48   20.30
  -9  18   3   65.89   16.70
   9  18  -3   66.29    6.90
   9  18  -3   54.19   11.60
  -9  18  -3  103.79   17.30
   9  18   3   67.59    9.20
   9  18   3   47.00   12.50
   9 -18  -3   42.40   13.50
  10  18  -3    7.80    9.50
 -10  18   3    1.60   14.30
  10  18  -3   -9.20    4.80
  10  18   3    6.20    7.20
 -10  18  -3   17.30   15.10
  10  18   3    7.00   10.90
 -11  18   3  385.16   29.60
  11  18  -3  349.87   12.80
  11  18  -3  385.36   21.20
 -11  18  -3  380.16   29.00
  11  18   3  339.27   27.50
  11 -18  -3  353.86   29.40
  11  18   3  382.76   16.50
  12  18  -3   -4.50    4.40
  12  18  -3    2.10    9.30
 -12  18   3   -9.80   15.40
  12  18   3    7.50    6.70
 -12  18  -3  -22.60   15.30
  12 -18  -3    2.30   18.40
  13  18  -3   32.00    5.10
 -13  18   3   25.80   16.40
  13  18  -3   21.80   10.00
  13  18   3   35.60    7.80
  13  18   3   20.20   11.90
 -13  18  -3   36.40   18.30
  13 -18  -3   34.00   20.30
  14  18  -3   24.70    4.90
 -14  18   3   11.50   16.30
  14  18  -3   11.40    9.80
  14  18   3   15.80    7.60
  14  18   3  -11.50   10.80
  14 -18  -3  -37.30   18.60
 -14  18  -3  -15.90   18.20
 -15  18   3    3.30   18.80
  15  18  -3   -8.80    9.50
  15  18   3   -1.80   12.00
  15 -18  -3   14.80   21.10
 -15  18  -3  -22.40   17.70
  15  18   3    5.00    7.80
 -16  18   3   11.90   20.00
  16  18  -3   -2.70   10.00
  16  18   3  -15.40   12.60
 -16  18  -3  -19.00   19.10
  16  18   3  -23.10    8.30
 -17  18   3  -30.20   18.50
  17  18  -3   -1.90   10.70
 -17  18  -3  -11.10   20.20
  17  18   3  -20.70   12.80
   0  19   3   -3.40   10.30
   0  19  -3   -2.10    9.60
   1  19  -3  780.72   29.00
  -1  19   3  808.62   30.10
   1  19   3  810.82   29.70
  -1  19  -3  808.22   31.10
   1  19   3  839.92   34.60
   2  19  -3   56.39   10.60
  -2  19   3   64.39   12.90
   2  19   3   36.50   10.90
  -2  19  -3   38.20   12.50
   2  19   3   26.40   12.50
  -3  19   3   38.40   12.60
   3  19  -3   36.00    9.40
  -3  19  -3   43.10   13.30
   3  19   3   29.70   10.00
   3 -19  -3   48.60   12.00
   3  19   3   43.40   12.90
  -4  19   3   57.19   14.20
   4  19  -3   59.09    9.90
   4  19   3   58.39   13.80
  -4  19  -3   51.79   13.90
   4 -19  -3   71.79   13.30
   4  19   3   67.89   10.80
   5  19  -3  107.99   14.60
   5  19  -3  101.69   10.40
   5  19   3   93.49   11.50
   5  19   3  107.99   15.20
   5 -19  -3  105.69   15.50
  -5  19  -3  103.79   16.40
   6  19  -3   49.70    8.30
  -6  19   3   42.30   14.10
   6  19  -3   49.00   12.50
  -6  19  -3   50.59   18.00
   6  19   3   41.30   13.30
   6  19   3   53.09    9.90
   6 -19  -3   52.49   14.90
   7  19  -3  450.85   17.50
   7  19  -3  452.95   24.00
  -7  19   3  422.26   27.00
   7  19   3  460.75   20.10
   7  19   3  407.86   26.30
   7 -19  -3  428.96   28.60
  -7  19  -3  488.45   29.50
   8  19  -3    4.50    6.30
   8  19  -3   25.40   12.00
  -8  19   3   -0.60   14.20
   8  19   3   -5.70    7.70
   8 -19  -3    3.70   15.40
  -8  19  -3    8.20   14.10
   8  19   3    5.40   14.20
   9  19  -3  213.88   11.90
   9  19  -3  196.48   20.20
  -9  19   3  179.38   20.00
  -9  19  -3  206.38   21.90
   9  19   3  187.98   14.60
 -10  19   3   33.40   15.80
  10  19  -3   26.40   11.70
  10  19  -3   16.40    6.10
 -10  19  -3   34.10   16.50
  10 -19  -3   14.80   17.20
  10  19   3   29.20   12.50
  10  19   3   24.20    8.40
  11  19  -3   89.49   12.80
  11  19  -3   92.49    9.00
 -11  19   3   92.19   18.90
  11  19   3   81.39   13.70
  11  19   3   93.49    9.90
  11 -19  -3  124.89   21.50
 -11  19  -3  108.09   20.00
 -12  19   3  104.39   20.30
  12  19  -3  103.59   13.30
  12  19  -3  124.89    9.00
  12 -19  -3  155.78   22.70
  12  19   3  153.68   16.80
  12  19   3  147.49   13.10
 -12  19  -3  125.39   21.20
  13  19  -3   52.09   11.70
 -13  19   3   75.99   19.80
  13  19  -3   74.09    7.70
  13  19   3   51.09   13.40
  13  19   3   66.39    9.00
  13 -19  -3   57.99   21.50
 -13  19  -3   68.49   20.10
  14  19  -3  -23.50    9.40
  14  19  -3    0.70    4.50
 -14  19   3    6.70   18.10
  14 -19  -3   33.40   22.30
  14  19   3  -13.40   11.10
 -14  19  -3   -7.80   18.70
  14  19   3    6.20    7.70
 -15  19   3  111.79   22.50
  15  19  -3  110.89    9.20
  15  19  -3   83.79   12.80
  15  19   3  112.39   16.00
 -15  19  -3  132.89   23.20
  15  19   3  136.89   13.70
 -16  19   3  -12.00   18.70
  16  19  -3  -13.60   10.40
 -16  19  -3   15.60   20.20
  16  19   3  -22.40    8.20
  16  19   3    2.00   13.90
   0  20  -3   11.10   10.80
   0  20   3   30.10   12.50
   1  20  -3  207.68   18.60
  -1  20   3  189.48   18.90
   1  20   3  180.08   20.10
   1  20   3  195.88   17.40
  -1  20  -3  210.48   20.20
   2  20  -3   20.40    9.80
  -2  20   3    3.70   11.90
   2  20   3   12.40   10.00
   2  20   3   26.10   14.40
  -2  20  -3   15.00   12.70
  -3  20   3  147.09   17.10
   3  20  -3  118.89   13.00
   3  20   3  119.19   17.40
  -3  20  -3  155.28   17.50
   3  20   3  123.59   14.10
   4  20  -3   -0.60    8.70
[truncated: 2,324,100 more chars]
