# Supplementary material for: C,N‐Chelated Organogermanium(II) Hydride as Catalyst for Esterification of Aldehydes
Source: Chemistry. 2025 Jul 2;31(40):e202501543. doi: 10.1002/chem.202501543 (PMC12272026; doi:10.1002/chem.202501543)
Supplement: Supplementary file 2 — Supporting Information [file CHEM-31-e202501543-s001.zip › mo_rj201215Ge1_3.cif]

 
data_3

_publ_requested_journal   'Chemical Science'
loop_
_publ_author_name
_publ_author_address

'V\'itek, Dominik'
;Department of General and Inorganic Chemistry
Faculty of Chemical Technology
University of Pardubice
Studentsk\'a 573 
Pardubice 532 10
Czech Republic
;

'Tydlit\'at, Ji\<r\'i'
;Institute of Organic Chemistry and Technology
Faculty of Chemical Technology
University of Pardubice
Studentsk\'a 573 
Pardubice 532 10
Czech Republic
;

'Dost\'al, Libor'
;Department of General and Inorganic Chemistry
Faculty of Chemical Technology
University of Pardubice
Studentsk\'a 573 
Pardubice 532 10
Czech Republic
;

'Erben, Milan'
;Department of General and Inorganic Chemistry
Faculty of Chemical Technology
University of Pardubice
Studentsk\'a 573 
Pardubice 532 10
Czech Republic
;

'R\%u\<zi\<ckov\'a, Zde\<nka'
;Department of General and Inorganic Chemistry
Faculty of Chemical Technology
University of Pardubice
Studentsk\'a 573 
Pardubice 532 10
Czech Republic
;

'Vinkl\'arek, Jarom\'ir'
;Department of General and Inorganic Chemistry
Faculty of Chemical Technology
University of Pardubice
Studentsk\'a 573 
Pardubice 532 10
Czech Republic
;

'Jambor, Roman'
;Department of General and Inorganic Chemistry
Faculty of Chemical Technology
University of Pardubice
Studentsk\'a 573 
Pardubice 532 10
Czech Republic
;
 
_audit_creation_method            'APEX4 v2022.10-0'
_shelx_SHELXL_version_number      '2019/1'
_chemical_name_systematic         ?
_chemical_name_common             ?
_chemical_melting_point           ?
_chemical_formula_moiety          'C64 H126 B2 Ge2 K2 N2 O6, 3(C4 H8 O)'
_chemical_formula_sum
 'C76 H150 B2 Ge2 K2 N2 O9' 
_chemical_formula_weight          1480.97

loop_
 _atom_type_symbol
 _atom_type_description
 _atom_type_scat_dispersion_real
 _atom_type_scat_dispersion_imag
 _atom_type_scat_source
 'C'  'C'   0.0033   0.0016
 'International Tables Vol C Tables 4.2.6.8 and 6.1.1.4'
 'H'  'H'   0.0000   0.0000
 'International Tables Vol C Tables 4.2.6.8 and 6.1.1.4'
 'B'  'B'   0.0013   0.0007
 'International Tables Vol C Tables 4.2.6.8 and 6.1.1.4'
 'Ge'  'Ge'   0.1547   1.8001
 'International Tables Vol C Tables 4.2.6.8 and 6.1.1.4'
 'K'  'K'   0.2009   0.2494
 'International Tables Vol C Tables 4.2.6.8 and 6.1.1.4'
 'N'  'N'   0.0061   0.0033
 'International Tables Vol C Tables 4.2.6.8 and 6.1.1.4'
 'O'  'O'   0.0106   0.0060
 'International Tables Vol C Tables 4.2.6.8 and 6.1.1.4'
 
_space_group_crystal_system       orthorhombic
_space_group_IT_number            61
_space_group_name_H-M_alt         'P b c a'
_space_group_name_Hall            '-P 2ac 2ab'
 
_shelx_space_group_comment
;
The symmetry employed for this shelxl refinement is uniquely defined
by the following loop, which should always be used as a source of
symmetry information in preference to the above space-group names.
They are only intended as comments.
;
 
loop_
 _space_group_symop_operation_xyz
 'x, y, z'
 '-x+1/2, -y, z+1/2'
 '-x, y+1/2, -z+1/2'
 'x+1/2, -y+1/2, -z'
 '-x, -y, -z'
 'x-1/2, y, -z-1/2'
 'x, -y-1/2, z-1/2'
 '-x-1/2, y-1/2, z'
 
_cell_length_a                    18.0564(10)
_cell_length_b                    20.9749(11)
_cell_length_c                    22.6797(10)
_cell_angle_alpha                 90
_cell_angle_beta                  90
_cell_angle_gamma                 90
_cell_volume                      8589.5(8)
_cell_formula_units_Z             4
_cell_measurement_temperature     150(2)
_cell_measurement_reflns_used     85214
_cell_measurement_theta_min       1
_cell_measurement_theta_max       26.5
 
_exptl_crystal_description        'block' 
_exptl_crystal_colour             'colourless'
_exptl_crystal_density_meas       ?
_exptl_crystal_density_method     ?
_exptl_crystal_density_diffrn     1.145          
_exptl_crystal_F_000              3216
_exptl_transmission_factor_min    ?
_exptl_transmission_factor_max    ?
_exptl_crystal_size_max           0.594
_exptl_crystal_size_mid           0.530
_exptl_crystal_size_min           0.501
_exptl_absorpt_coefficient_mu     0.846
_shelx_estimated_absorpt_T_min    0.633
_shelx_estimated_absorpt_T_max    0.676
_exptl_absorpt_correction_type    multi-scan
_exptl_absorpt_correction_T_min   0.3844
_exptl_absorpt_correction_T_max   0.7456
_exptl_absorpt_process_details    
;
SADABS-2016/2 - Bruker AXS area detector
scaling and absorption correction
Reference: Krause, L., Herbst-Irmer, R., Sheldrick G.M. & Stalke D.,
 J. Appl. Cryst. 48 (2015) 3-10.
;
_exptl_absorpt_special_details    
;
The ratio of minimum to maximum
apparent transmission was 0.516
;
_diffrn_ambient_temperature       150(2)
_diffrn_radiation_wavelength      0.71073
_diffrn_radiation_type            MoK\a
_diffrn_source                    'sealed X-ray tube'
_diffrn_measurement_device_type   'Bruker D8 - Venture'
_diffrn_measurement_method        '\f and \w scans to fill the Ewald sphere'
_diffrn_detector_area_resol_mean  10.4167
_diffrn_reflns_number             75128
_diffrn_reflns_av_unetI/netI      0.0301
_diffrn_reflns_av_R_equivalents   0.0611
_diffrn_reflns_limit_h_min        -22
_diffrn_reflns_limit_h_max        22
_diffrn_reflns_limit_k_min        -26
_diffrn_reflns_limit_k_max        26
_diffrn_reflns_limit_l_min        -28
_diffrn_reflns_limit_l_max        28
_diffrn_reflns_theta_min          2.419
_diffrn_reflns_theta_max          26.500
_diffrn_reflns_theta_full         25.242
_diffrn_measured_fraction_theta_max   0.995
_diffrn_measured_fraction_theta_full  0.994
_diffrn_reflns_Laue_measured_fraction_max    0.995
_diffrn_reflns_Laue_measured_fraction_full   0.994
_diffrn_reflns_point_group_measured_fraction_max   0.995
_diffrn_reflns_point_group_measured_fraction_full  0.994
_reflns_number_total              8866
_reflns_number_gt                 6727
_reflns_threshold_expression      'I > 2\s(I)'
_reflns_Friedel_coverage          0.000
_reflns_Friedel_fraction_max      .
_reflns_Friedel_fraction_full     .
 
_reflns_special_details
;
 Reflections were merged by SHELXL according to the crystal
 class for the calculation of statistics and refinement.
 
 Structure factors included contributions from the .fab file.
 
 _reflns_Friedel_fraction is defined as the number of unique
 Friedel pairs measured divided by the number that would be
 possible theoretically, ignoring centric projections and
 systematic absences.
;
 
_computing_data_collection        ?
_computing_cell_refinement        ?
_computing_data_reduction         ?
_computing_structure_solution     ?
_computing_structure_refinement 'SHELXL-2019/1 (Sheldrick, 2019)'
_computing_molecular_graphics     ?
_computing_publication_material   ?
_refine_special_details           ?
_refine_ls_structure_factor_coef  Fsqd
_refine_ls_matrix_type            full
_refine_ls_weighting_scheme       calc
_refine_ls_weighting_details
'w=1/[\s^2^(Fo^2^)+(0.0954P)^2^+24.7521P] where P=(Fo^2^+2Fc^2^)/3'
_atom_sites_solution_primary      ?
_atom_sites_solution_secondary    ?
_atom_sites_solution_hydrogens    mixed
_refine_ls_hydrogen_treatment     mixed
_refine_ls_extinction_method      'SHELXL-2019/1 (Sheldrick 2019)'
_refine_ls_extinction_coef        0.0022(4)
_refine_ls_extinction_expression
 'Fc^*^=kFc[1+0.001xFc^2^\l^3^/sin(2\q)]^-1/4^'
_refine_ls_number_reflns          8866
_refine_ls_number_parameters      386
_refine_ls_number_restraints      516
_refine_ls_R_factor_all           0.0861
_refine_ls_R_factor_gt            0.0610
_refine_ls_wR_factor_ref          0.1757
_refine_ls_wR_factor_gt           0.1592
_refine_ls_goodness_of_fit_ref    0.933
_refine_ls_restrained_S_all       0.935
_refine_ls_shift/su_max           0.009
_refine_ls_shift/su_mean          0.000
 
loop_
 _atom_site_label
 _atom_site_type_symbol
 _atom_site_fract_x
 _atom_site_fract_y
 _atom_site_fract_z
 _atom_site_U_iso_or_equiv
 _atom_site_adp_type
 _atom_site_occupancy
 _atom_site_site_symmetry_order  
 _atom_site_calc_flag
 _atom_site_refinement_flags_posn
 _atom_site_refinement_flags_adp
 _atom_site_refinement_flags_occupancy
 _atom_site_disorder_assembly
 _atom_site_disorder_group
Ge1 Ge 0.55401(2) 0.57469(2) 0.64828(2) 0.02350(14) Uani 1 1 d . . . . .
H1 H 0.564(2) 0.530(2) 0.6981(19) 0.044(12) Uiso 1 1 d . . . . .
H1C H 0.490(2) 0.489(2) 0.579(2) 0.045(12) Uiso 1 1 d . . . . .
H1B H 0.489(2) 0.5640(19) 0.5423(18) 0.036(11) Uiso 1 1 d . . . . .
H1A H 0.422(3) 0.554(2) 0.602(2) 0.064(15) Uiso 1 1 d . . . . .
K1 K 0.62033(4) 0.50859(4) 0.50957(3) 0.0330(2) Uani 1 1 d . . . . .
O1 O 0.64580(12) 0.56925(11) 0.61291(10) 0.0261(5) Uani 1 1 d . . . . .
C1 C 0.54437(17) 0.66414(15) 0.67924(14) 0.0242(6) Uani 1 1 d . . . . .
B1 B 0.4794(2) 0.5421(2) 0.58719(19) 0.0345(9) Uani 1 1 d . . . . .
O2 O 0.7408(2) 0.51627(18) 0.43791(14) 0.0619(9) Uani 1 1 d . . . . .
C2 C 0.56158(19) 0.71331(16) 0.63905(15) 0.0293(7) Uani 1 1 d . . . . .
C3 C 0.5611(2) 0.77698(17) 0.65607(16) 0.0340(8) Uani 1 1 d . . . . .
H3 H 0.573092 0.808806 0.627847 0.041 Uiso 1 1 calc R U . . .
O3 O 0.6765(2) 0.40064(17) 0.55343(17) 0.0660(9) Uani 1 1 d . . . . .
C4 C 0.5436(2) 0.79519(16) 0.71288(18) 0.0348(8) Uani 1 1 d . . . . .
O4 O 0.7626(4) 0.1972(4) 0.8365(3) 0.152(2) Uani 1 1 d D . . . .
C5 C 0.5230(2) 0.74718(16) 0.75184(17) 0.0333(8) Uani 1 1 d . . . . .
H5 H 0.508839 0.759078 0.790647 0.040 Uiso 1 1 calc R U . . .
C6 C 0.52190(18) 0.68228(15) 0.73722(15) 0.0261(7) Uani 1 1 d . . . . .
C7 C 0.5811(3) 0.6997(2) 0.57547(17) 0.0389(8) Uani 1 1 d . . . . .
H7B H 0.635(3) 0.699(3) 0.571(2) 0.070(16) Uiso 1 1 d . . . . .
H7A H 0.563(2) 0.659(2) 0.5633(19) 0.039(11) Uiso 1 1 d . . . . .
C13 C 0.4747(4) 0.8966(3) 0.7062(4) 0.098(2) Uani 1 1 d . . . . .
H13A H 0.430804 0.874323 0.720943 0.148 Uiso 1 1 calc R U . . .
H13B H 0.472930 0.941396 0.718422 0.148 Uiso 1 1 calc R U . . .
H13C H 0.475846 0.894209 0.663022 0.148 Uiso 1 1 calc R U . . .
C12 C 0.5425(3) 0.86614(18) 0.7306(2) 0.0491(10) Uani 1 1 d . . . . .
C14 C 0.5417(5) 0.8747(3) 0.7978(3) 0.102(2) Uani 1 1 d . . . . .
H14A H 0.585980 0.854889 0.814760 0.152 Uiso 1 1 calc R U . . .
H14B H 0.541213 0.920243 0.807305 0.152 Uiso 1 1 calc R U . . .
H14C H 0.497356 0.854353 0.814124 0.152 Uiso 1 1 calc R U . . .
C15 C 0.6130(4) 0.8985(3) 0.7094(4) 0.090(2) Uani 1 1 d . . . . .
H15A H 0.656043 0.876901 0.726577 0.135 Uiso 1 1 calc R U . . .
H15B H 0.615606 0.896056 0.666338 0.135 Uiso 1 1 calc R U . . .
H15C H 0.612690 0.943242 0.721739 0.135 Uiso 1 1 calc R U . . .
C17 C 0.4564(3) 0.6685(2) 0.83668(19) 0.0505(11) Uani 1 1 d . . . . .
H17A H 0.490850 0.698644 0.855000 0.076 Uiso 1 1 calc R U . . .
H17B H 0.412687 0.691438 0.822409 0.076 Uiso 1 1 calc R U . . .
H17C H 0.441215 0.636525 0.865815 0.076 Uiso 1 1 calc R U . . .
C18 C 0.5611(2) 0.5982(2) 0.81054(17) 0.0424(9) Uani 1 1 d . . . . .
H18A H 0.597555 0.628453 0.826089 0.064 Uiso 1 1 calc R U . . .
H18B H 0.543806 0.570424 0.842454 0.064 Uiso 1 1 calc R U . . .
H18C H 0.584136 0.572190 0.779641 0.064 Uiso 1 1 calc R U . . .
C19 C 0.4365(2) 0.58958(19) 0.75962(18) 0.0389(9) Uani 1 1 d . . . . .
H19A H 0.420399 0.560124 0.790608 0.058 Uiso 1 1 calc R U . . .
H19B H 0.393921 0.614179 0.745492 0.058 Uiso 1 1 calc R U . . .
H19C H 0.457804 0.565299 0.726817 0.058 Uiso 1 1 calc R U . . .
C20 C 0.7158(2) 0.56698(19) 0.64341(16) 0.0357(8) Uani 1 1 d . . . . .
C21 C 0.7752(2) 0.5638(2) 0.59546(19) 0.0457(10) Uani 1 1 d . . . . .
H21A H 0.824111 0.559403 0.614773 0.055 Uiso 1 1 calc R U . . .
H21B H 0.766835 0.524752 0.571804 0.055 Uiso 1 1 calc R U . . .
C22 C 0.7782(3) 0.6198(3) 0.5542(2) 0.0626(13) Uani 1 1 d . . . . .
H22A H 0.817822 0.613265 0.525304 0.094 Uiso 1 1 calc R U . . .
H22B H 0.730712 0.623991 0.533721 0.094 Uiso 1 1 calc R U . . .
H22C H 0.788140 0.658735 0.576804 0.094 Uiso 1 1 calc R U . . .
C23 C 0.7257(2) 0.6257(2) 0.68206(19) 0.0469(10) Uani 1 1 d . . . . .
H23A H 0.773523 0.623323 0.702399 0.070 Uiso 1 1 calc R U . . .
H23B H 0.724288 0.664076 0.657432 0.070 Uiso 1 1 calc R U . . .
H23C H 0.685723 0.627511 0.711216 0.070 Uiso 1 1 calc R U . . .
C24 C 0.7216(3) 0.5068(2) 0.6803(2) 0.0535(11) Uani 1 1 d . . . . .
H24A H 0.769422 0.506015 0.700686 0.080 Uiso 1 1 calc R U . . .
H24B H 0.681474 0.506046 0.709420 0.080 Uiso 1 1 calc R U . . .
H24C H 0.717530 0.469347 0.654619 0.080 Uiso 1 1 calc R U . . .
C16 C 0.4949(2) 0.63503(16) 0.78447(15) 0.0316(7) Uani 1 1 d . . . . .
N1 N 0.5375(6) 0.7415(5) 0.5348(4) 0.0773(8) Uani 0.622(5) 1 d . . P A 1
C9 C 0.4134(6) 0.7839(5) 0.5149(4) 0.0773(8) Uani 0.622(5) 1 d . . P A 1
H9A H 0.360768 0.772708 0.517087 0.116 Uiso 0.622(5) 1 calc R U P A 1
H9B H 0.422853 0.821392 0.539639 0.116 Uiso 0.622(5) 1 calc R U P A 1
H9C H 0.426588 0.793637 0.473979 0.116 Uiso 0.622(5) 1 calc R U P A 1
C8 C 0.4600(6) 0.7281(5) 0.5368(4) 0.0773(8) Uani 0.622(5) 1 d . . P A 1
H8A H 0.445676 0.717910 0.577879 0.093 Uiso 0.622(5) 1 calc R U P A 1
H8B H 0.449411 0.690152 0.512210 0.093 Uiso 0.622(5) 1 calc R U P A 1
C11 C 0.6340(6) 0.7571(6) 0.4644(5) 0.0773(8) Uani 0.622(5) 1 d . . P A 1
H11A H 0.649991 0.749169 0.423722 0.116 Uiso 0.622(5) 1 calc R U P A 1
H11B H 0.631662 0.803135 0.471420 0.116 Uiso 0.622(5) 1 calc R U P A 1
H11C H 0.669369 0.737680 0.491752 0.116 Uiso 0.622(5) 1 calc R U P A 1
C10 C 0.5629(6) 0.7300(6) 0.4733(4) 0.0773(8) Uani 0.622(5) 1 d . . P A 1
H10A H 0.564970 0.683545 0.465620 0.093 Uiso 0.622(5) 1 calc R U P A 1
H10B H 0.527199 0.749110 0.445254 0.093 Uiso 0.622(5) 1 calc R U P A 1
C25 C 0.7527(6) 0.4624(7) 0.4065(10) 0.0654(7) Uani 0.589(14) 1 d . . P B 1
H25A H 0.717879 0.428575 0.419204 0.078 Uiso 0.589(14) 1 calc R U P B 1
H25B H 0.803902 0.446950 0.412780 0.078 Uiso 0.589(14) 1 calc R U P B 1
C26 C 0.7401(9) 0.4789(7) 0.3400(7) 0.0654(7) Uani 0.589(14) 1 d . . P B 1
H26A H 0.760611 0.446063 0.313239 0.078 Uiso 0.589(14) 1 calc R U P B 1
H26B H 0.687319 0.486682 0.330647 0.078 Uiso 0.589(14) 1 calc R U P B 1
C27 C 0.7825(7) 0.5355(6) 0.3403(5) 0.0654(7) Uani 0.589(14) 1 d . . P B 1
H27A H 0.765194 0.565093 0.309212 0.078 Uiso 0.589(14) 1 calc R U P B 1
H27B H 0.835523 0.525903 0.333477 0.078 Uiso 0.589(14) 1 calc R U P B 1
C28 C 0.7712(8) 0.5643(5) 0.4010(4) 0.0654(7) Uani 0.589(14) 1 d . . P B 1
H28A H 0.819026 0.579381 0.417095 0.078 Uiso 0.589(14) 1 calc R U P B 1
H28B H 0.736946 0.601100 0.398540 0.078 Uiso 0.589(14) 1 calc R U P B 1
C30 C 0.7394(6) 0.3153(5) 0.5922(5) 0.0654(7) Uani 0.600(7) 1 d . . P B 1
H30A H 0.786244 0.303423 0.612124 0.078 Uiso 0.600(7) 1 calc R U P B 1
H30B H 0.723249 0.278886 0.567665 0.078 Uiso 0.600(7) 1 calc R U P B 1
C29 C 0.7510(6) 0.3698(6) 0.5561(5) 0.0654(7) Uani 0.600(7) 1 d . . P B 1
H29A H 0.768083 0.357340 0.516304 0.078 Uiso 0.600(7) 1 calc R U P B 1
H29B H 0.787957 0.398869 0.573969 0.078 Uiso 0.600(7) 1 calc R U P B 1
C31 C 0.6742(5) 0.3322(5) 0.6428(4) 0.0654(7) Uani 0.600(7) 1 d . . P B 1
H31A H 0.647994 0.293444 0.656436 0.078 Uiso 0.600(7) 1 calc R U P B 1
H31B H 0.694979 0.355204 0.677193 0.078 Uiso 0.600(7) 1 calc R U P B 1
C32 C 0.6240(5) 0.3754(5) 0.6050(5) 0.0654(7) Uani 0.600(7) 1 d . . P B 1
H32A H 0.604463 0.411355 0.628667 0.078 Uiso 0.600(7) 1 calc R U P B 1
H32B H 0.581778 0.350923 0.588741 0.078 Uiso 0.600(7) 1 calc R U P B 1
C33 C 0.7808(6) 0.2457(5) 0.8040(5) 0.0773(8) Uani 0.634(7) 1 d . . P C 1
H33A H 0.814701 0.232696 0.771948 0.093 Uiso 0.634(7) 1 calc R U P C 1
H33B H 0.805107 0.279166 0.827991 0.093 Uiso 0.634(7) 1 calc R U P C 1
C34 C 0.7045(6) 0.2705(5) 0.7782(4) 0.0773(8) Uani 0.634(7) 1 d . . P C 1
H34A H 0.706182 0.316591 0.768682 0.093 Uiso 0.634(7) 1 calc R U P C 1
H34B H 0.689045 0.246150 0.742900 0.093 Uiso 0.634(7) 1 calc R U P C 1
C36 C 0.6922(6) 0.2021(6) 0.8525(5) 0.0773(8) Uani 0.634(7) 1 d . . P C 1
H36A H 0.688793 0.204817 0.895977 0.093 Uiso 0.634(7) 1 calc R U P C 1
H36B H 0.664691 0.163785 0.839501 0.093 Uiso 0.634(7) 1 calc R U P C 1
C35 C 0.6596(6) 0.2579(5) 0.8266(4) 0.0773(8) Uani 0.634(7) 1 d . . P C 1
H35A H 0.607968 0.249563 0.814208 0.093 Uiso 0.634(7) 1 calc R U P C 1
H35B H 0.660032 0.294033 0.854718 0.093 Uiso 0.634(7) 1 calc R U P C 1
N1A N 0.5737(9) 0.7546(8) 0.5367(6) 0.0773(8) Uani 0.378(5) 1 d . . P A 2
C8A C 0.5030(10) 0.7730(9) 0.5226(7) 0.0773(8) Uani 0.378(5) 1 d . . P A 2
H8A1 H 0.470961 0.765723 0.557371 0.093 Uiso 0.378(5) 1 calc R U P A 2
H8A2 H 0.484801 0.745104 0.490528 0.093 Uiso 0.378(5) 1 calc R U P A 2
C9A C 0.4942(10) 0.8418(8) 0.5033(7) 0.0773(8) Uani 0.378(5) 1 d . . P A 2
H9A1 H 0.442097 0.850255 0.494231 0.116 Uiso 0.378(5) 1 calc R U P A 2
H9A2 H 0.510541 0.870150 0.535111 0.116 Uiso 0.378(5) 1 calc R U P A 2
H9A3 H 0.524417 0.849477 0.468093 0.116 Uiso 0.378(5) 1 calc R U P A 2
C10A C 0.6075(12) 0.7527(10) 0.4862(7) 0.0773(8) Uani 0.378(5) 1 d . . P A 2
H10C H 0.661053 0.757711 0.494357 0.093 Uiso 0.378(5) 1 calc R U P A 2
H10D H 0.591873 0.791073 0.464000 0.093 Uiso 0.378(5) 1 calc R U P A 2
C11A C 0.5989(10) 0.6930(8) 0.4425(7) 0.0773(8) Uani 0.378(5) 1 d . . P A 2
H11D H 0.628397 0.700445 0.406875 0.116 Uiso 0.378(5) 1 calc R U P A 2
H11E H 0.616396 0.654302 0.462252 0.116 Uiso 0.378(5) 1 calc R U P A 2
H11F H 0.546710 0.687908 0.431674 0.116 Uiso 0.378(5) 1 calc R U P A 2
C25A C 0.748954 0.4528(11) 0.4057(15) 0.0654(7) Uani 0.411(14) 1 d . . P B 2
H25C H 0.795542 0.431242 0.417206 0.078 Uiso 0.411(14) 1 calc R U P B 2
H25D H 0.706810 0.424255 0.414828 0.078 Uiso 0.411(14) 1 calc R U P B 2
C26A C 0.7499(13) 0.4684(9) 0.3451(10) 0.0654(7) Uani 0.411(14) 1 d . . P B 2
H26C H 0.703995 0.453070 0.325797 0.078 Uiso 0.411(14) 1 calc R U P B 2
H26D H 0.792775 0.447999 0.325518 0.078 Uiso 0.411(14) 1 calc R U P B 2
C27A C 0.7561(10) 0.5500(8) 0.3394(7) 0.0654(7) Uani 0.411(14) 1 d . . P B 2
H27C H 0.807396 0.563333 0.330090 0.078 Uiso 0.411(14) 1 calc R U P B 2
H27D H 0.722417 0.566400 0.308473 0.078 Uiso 0.411(14) 1 calc R U P B 2
C28A C 0.7347(11) 0.5716(7) 0.3954(6) 0.0654(7) Uani 0.411(14) 1 d . . P B 2
H28C H 0.683074 0.587452 0.394194 0.078 Uiso 0.411(14) 1 calc R U P B 2
H28D H 0.767288 0.606948 0.408172 0.078 Uiso 0.411(14) 1 calc R U P B 2
C29A C 0.7312(9) 0.3592(9) 0.5492(8) 0.0654(7) Uani 0.400(7) 1 d . . P B 2
H29C H 0.779554 0.381208 0.546712 0.078 Uiso 0.400(7) 1 calc R U P B 2
H29D H 0.724996 0.331838 0.513923 0.078 Uiso 0.400(7) 1 calc R U P B 2
C30A C 0.7252(9) 0.3152(8) 0.6122(7) 0.0654(7) Uani 0.400(7) 1 d . . P B 2
H30C H 0.751471 0.273816 0.610169 0.078 Uiso 0.400(7) 1 calc R U P B 2
H30D H 0.738788 0.338940 0.648295 0.078 Uiso 0.400(7) 1 calc R U P B 2
C31A C 0.6563(8) 0.3110(7) 0.6038(7) 0.0654(7) Uani 0.400(7) 1 d . . P B 2
H31C H 0.630478 0.308411 0.642242 0.078 Uiso 0.400(7) 1 calc R U P B 2
H31D H 0.645183 0.271609 0.581396 0.078 Uiso 0.400(7) 1 calc R U P B 2
C32A C 0.6293(8) 0.3673(7) 0.5705(7) 0.0654(7) Uani 0.400(7) 1 d . . P B 2
H32C H 0.599885 0.352349 0.536409 0.078 Uiso 0.400(7) 1 calc R U P B 2
H32D H 0.595999 0.392342 0.596316 0.078 Uiso 0.400(7) 1 calc R U P B 2
C33A C 0.7567(12) 0.2512(8) 0.7852(7) 0.0773(8) Uani 0.366(7) 1 d D . P C 2
H33C H 0.805688 0.266727 0.771876 0.093 Uiso 0.366(7) 1 calc R U P C 2
H33D H 0.726722 0.237177 0.751054 0.093 Uiso 0.366(7) 1 calc R U P C 2
C34A C 0.7199(9) 0.2948(8) 0.8207(7) 0.0773(8) Uani 0.366(7) 1 d D . P C 2
H34C H 0.697766 0.327941 0.795134 0.093 Uiso 0.366(7) 1 calc R U P C 2
H34D H 0.756785 0.316051 0.846372 0.093 Uiso 0.366(7) 1 calc R U P C 2
C35A C 0.6614(9) 0.2682(8) 0.8582(7) 0.0773(8) Uani 0.366(7) 1 d D . P C 2
H35C H 0.648746 0.297522 0.890904 0.093 Uiso 0.366(7) 1 calc R U P C 2
H35D H 0.616130 0.258832 0.835121 0.093 Uiso 0.366(7) 1 calc R U P C 2
C36A C 0.6945(9) 0.2121(9) 0.8792(7) 0.0773(8) Uani 0.366(7) 1 d D . P C 2
H36C H 0.658549 0.176487 0.878556 0.093 Uiso 0.366(7) 1 calc R U P C 2
H36D H 0.712017 0.218106 0.920193 0.093 Uiso 0.366(7) 1 calc R U P C 2
 
loop_
 _atom_site_aniso_label
 _atom_site_aniso_U_11
 _atom_site_aniso_U_22
 _atom_site_aniso_U_33
 _atom_site_aniso_U_23
 _atom_site_aniso_U_13
 _atom_site_aniso_U_12
Ge1 0.0215(2) 0.0251(2) 0.0240(2) -0.00599(12) -0.00081(12) -0.00004(13)
K1 0.0276(4) 0.0431(4) 0.0284(4) -0.0097(3) -0.0023(3) -0.0004(3)
O1 0.0192(10) 0.0335(12) 0.0257(11) -0.0076(9) -0.0032(9) 0.0010(9)
C1 0.0198(15) 0.0261(15) 0.0265(15) -0.0041(12) -0.0010(12) 0.0005(12)
B1 0.0213(18) 0.047(2) 0.035(2) -0.0161(18) -0.0019(15) -0.0018(16)
O2 0.064(2) 0.077(2) 0.0441(16) -0.0048(15) 0.0095(15) -0.0207(17)
C2 0.0274(17) 0.0277(16) 0.0329(16) -0.0018(13) 0.0008(13) 0.0017(13)
C3 0.038(2) 0.0255(16) 0.0388(18) 0.0028(13) 0.0060(15) 0.0011(14)
O3 0.062(2) 0.0515(18) 0.084(2) 0.0035(17) -0.0080(17) 0.0078(15)
C4 0.0337(18) 0.0220(15) 0.049(2) -0.0065(14) 0.0081(15) -0.0027(13)
O4 0.130(4) 0.151(4) 0.174(5) 0.047(4) 0.023(4) 0.046(4)
C5 0.0319(18) 0.0296(16) 0.0384(18) -0.0116(14) 0.0072(15) -0.0038(14)
C6 0.0210(15) 0.0274(15) 0.0300(16) -0.0067(12) 0.0022(12) -0.0036(12)
C7 0.049(2) 0.0354(19) 0.0320(17) 0.0013(14) 0.0030(16) 0.0062(17)
C13 0.088(4) 0.036(3) 0.172(7) -0.029(3) -0.025(4) 0.019(3)
C12 0.053(2) 0.0230(17) 0.071(3) -0.0124(17) 0.017(2) -0.0035(16)
C14 0.170(7) 0.044(3) 0.091(4) -0.032(3) 0.019(4) -0.009(4)
C15 0.085(4) 0.044(3) 0.140(6) -0.026(3) 0.029(4) -0.024(3)
C17 0.061(3) 0.050(2) 0.040(2) -0.0117(18) 0.021(2) -0.012(2)
C18 0.053(2) 0.044(2) 0.0310(18) 0.0026(16) 0.0003(17) -0.0039(18)
C19 0.037(2) 0.0396(19) 0.041(2) -0.0078(16) 0.0132(16) -0.0111(16)
C20 0.0217(16) 0.048(2) 0.0372(18) -0.0148(15) -0.0099(13) 0.0059(14)
C21 0.0228(17) 0.065(3) 0.049(2) -0.0230(19) 0.0004(16) 0.0011(17)
C22 0.046(3) 0.076(3) 0.067(3) -0.018(2) 0.019(2) -0.016(2)
C23 0.0290(19) 0.062(3) 0.049(2) -0.029(2) -0.0085(17) 0.0024(18)
C24 0.046(2) 0.063(3) 0.051(2) -0.004(2) -0.0097(19) 0.021(2)
C16 0.0365(18) 0.0301(16) 0.0281(16) -0.0046(13) 0.0083(14) -0.0065(14)
N1 0.088(2) 0.0871(18) 0.0570(15) 0.0064(13) -0.0114(15) 0.0150(15)
C9 0.088(2) 0.0871(18) 0.0570(15) 0.0064(13) -0.0114(15) 0.0150(15)
C8 0.088(2) 0.0871(18) 0.0570(15) 0.0064(13) -0.0114(15) 0.0150(15)
C11 0.088(2) 0.0871(18) 0.0570(15) 0.0064(13) -0.0114(15) 0.0150(15)
C10 0.088(2) 0.0871(18) 0.0570(15) 0.0064(13) -0.0114(15) 0.0150(15)
C25 0.0637(17) 0.0697(16) 0.0628(14) 0.0047(12) 0.0071(13) 0.0065(12)
C26 0.0637(17) 0.0697(16) 0.0628(14) 0.0047(12) 0.0071(13) 0.0065(12)
C27 0.0637(17) 0.0697(16) 0.0628(14) 0.0047(12) 0.0071(13) 0.0065(12)
C28 0.0637(17) 0.0697(16) 0.0628(14) 0.0047(12) 0.0071(13) 0.0065(12)
C30 0.0637(17) 0.0697(16) 0.0628(14) 0.0047(12) 0.0071(13) 0.0065(12)
C29 0.0637(17) 0.0697(16) 0.0628(14) 0.0047(12) 0.0071(13) 0.0065(12)
C31 0.0637(17) 0.0697(16) 0.0628(14) 0.0047(12) 0.0071(13) 0.0065(12)
C32 0.0637(17) 0.0697(16) 0.0628(14) 0.0047(12) 0.0071(13) 0.0065(12)
C33 0.088(2) 0.0871(18) 0.0570(15) 0.0064(13) -0.0114(15) 0.0150(15)
C34 0.088(2) 0.0871(18) 0.0570(15) 0.0064(13) -0.0114(15) 0.0150(15)
C36 0.088(2) 0.0871(18) 0.0570(15) 0.0064(13) -0.0114(15) 0.0150(15)
C35 0.088(2) 0.0871(18) 0.0570(15) 0.0064(13) -0.0114(15) 0.0150(15)
N1A 0.088(2) 0.0871(18) 0.0570(15) 0.0064(13) -0.0114(15) 0.0150(15)
C8A 0.088(2) 0.0871(18) 0.0570(15) 0.0064(13) -0.0114(15) 0.0150(15)
C9A 0.088(2) 0.0871(18) 0.0570(15) 0.0064(13) -0.0114(15) 0.0150(15)
C10A 0.088(2) 0.0871(18) 0.0570(15) 0.0064(13) -0.0114(15) 0.0150(15)
C11A 0.088(2) 0.0871(18) 0.0570(15) 0.0064(13) -0.0114(15) 0.0150(15)
C25A 0.0637(17) 0.0697(16) 0.0628(14) 0.0047(12) 0.0071(13) 0.0065(12)
C26A 0.0637(17) 0.0697(16) 0.0628(14) 0.0047(12) 0.0071(13) 0.0065(12)
C27A 0.0637(17) 0.0697(16) 0.0628(14) 0.0047(12) 0.0071(13) 0.0065(12)
C28A 0.0637(17) 0.0697(16) 0.0628(14) 0.0047(12) 0.0071(13) 0.0065(12)
C29A 0.0637(17) 0.0697(16) 0.0628(14) 0.0047(12) 0.0071(13) 0.0065(12)
C30A 0.0637(17) 0.0697(16) 0.0628(14) 0.0047(12) 0.0071(13) 0.0065(12)
C31A 0.0637(17) 0.0697(16) 0.0628(14) 0.0047(12) 0.0071(13) 0.0065(12)
C32A 0.0637(17) 0.0697(16) 0.0628(14) 0.0047(12) 0.0071(13) 0.0065(12)
C33A 0.088(2) 0.0871(18) 0.0570(15) 0.0064(13) -0.0114(15) 0.0150(15)
C34A 0.088(2) 0.0871(18) 0.0570(15) 0.0064(13) -0.0114(15) 0.0150(15)
C35A 0.088(2) 0.0871(18) 0.0570(15) 0.0064(13) -0.0114(15) 0.0150(15)
C36A 0.088(2) 0.0871(18) 0.0570(15) 0.0064(13) -0.0114(15) 0.0150(15)
 
_geom_special_details
;
 All esds (except the esd in the dihedral angle between two l.s. planes)
 are estimated using the full covariance matrix.  The cell esds are taken
 into account individually in the estimation of esds in distances, angles
 and torsion angles; correlations between esds in cell parameters are only
 used when they are defined by crystal symmetry.  An approximate (isotropic)
 treatment of cell esds is used for estimating esds involving l.s. planes.
;
 
loop_
 _geom_bond_atom_site_label_1
 _geom_bond_atom_site_label_2
 _geom_bond_distance
 _geom_bond_site_symmetry_2
 _geom_bond_publ_flag
Ge1 O1 1.845(2) . ?
Ge1 C1 2.011(3) . ?
Ge1 B1 2.050(4) . ?
Ge1 K1 3.6404(8) . ?
Ge1 H1 1.48(4) . ?
K1 O3 2.673(4) . ?
K1 O1 2.706(2) . ?
K1 O2 2.721(3) . ?
K1 B1 3.031(4) 5_666 ?
K1 B1 3.174(4) . ?
K1 C25 3.480(18) . ?
K1 C25A 3.51(2) . ?
K1 C32 3.535(9) . ?
K1 K1 4.3818(15) 5_666 ?
K1 H1C 2.86(4) . ?
K1 H1B 2.74(4) . ?
O1 C20 1.442(4) . ?
C1 C2 1.411(5) . ?
C1 C6 1.428(4) . ?
B1 H1C 1.15(4) . ?
B1 H1B 1.13(4) . ?
B1 H1A 1.12(5) . ?
O2 C25 1.353(18) . ?
O2 C28 1.421(10) . ?
O2 C28A 1.513(15) . ?
O2 C25A 1.53(3) . ?
C2 C3 1.390(5) . ?
C2 C7 1.512(5) . ?
C3 C4 1.380(5) . ?
C3 H3 0.9500 . ?
O3 C32A 1.168(15) . ?
O3 C29A 1.320(18) . ?
O3 C29 1.493(12) . ?
O3 C32 1.597(10) . ?
C4 C5 1.391(5) . ?
C4 C12 1.542(5) . ?
O4 C33 1.297(12) . ?
O4 C36 1.327(13) . ?
O4 C36A 1.597(14) . ?
O4 C33A 1.626(14) . ?
C5 C6 1.401(4) . ?
C5 H5 0.9500 . ?
C6 C16 1.539(5) . ?
C7 N1A 1.454(15) . ?
C7 N1 1.496(10) . ?
C7 H7B 0.98(6) . ?
C7 H7A 0.95(5) . ?
C13 C12 1.488(8) . ?
C13 H13A 0.9800 . ?
C13 H13B 0.9800 . ?
C13 H13C 0.9800 . ?
C12 C15 1.519(7) . ?
C12 C14 1.533(8) . ?
C14 H14A 0.9800 . ?
C14 H14B 0.9800 . ?
C14 H14C 0.9800 . ?
C15 H15A 0.9800 . ?
C15 H15B 0.9800 . ?
C15 H15C 0.9800 . ?
C17 C16 1.542(5) . ?
C17 H17A 0.9800 . ?
C17 H17B 0.9800 . ?
C17 H17C 0.9800 . ?
C18 C16 1.542(6) . ?
C18 H18A 0.9800 . ?
C18 H18B 0.9800 . ?
C18 H18C 0.9800 . ?
C19 C16 1.529(5) . ?
C19 H19A 0.9800 . ?
C19 H19B 0.9800 . ?
C19 H19C 0.9800 . ?
C20 C24 1.519(6) . ?
C20 C23 1.522(5) . ?
C20 C21 1.529(5) . ?
C21 C22 1.503(7) . ?
C21 H21A 0.9900 . ?
C21 H21B 0.9900 . ?
C22 H22A 0.9800 . ?
C22 H22B 0.9800 . ?
C22 H22C 0.9800 . ?
C23 H23A 0.9800 . ?
C23 H23B 0.9800 . ?
C23 H23C 0.9800 . ?
C24 H24A 0.9800 . ?
C24 H24B 0.9800 . ?
C24 H24C 0.9800 . ?
N1 C8 1.428(14) . ?
N1 C10 1.488(13) . ?
C9 C8 1.525(13) . ?
C9 H9A 0.9800 . ?
C9 H9B 0.9800 . ?
C9 H9C 0.9800 . ?
C8 H8A 0.9900 . ?
C8 H8B 0.9900 . ?
C11 C10 1.418(16) . ?
C11 H11A 0.9800 . ?
C11 H11B 0.9800 . ?
C11 H11C 0.9800 . ?
C10 H10A 0.9900 . ?
C10 H10B 0.9900 . ?
C25 C26 1.56(3) . ?
C25 H25A 0.9900 . ?
C25 H25B 0.9900 . ?
C26 C27 1.41(2) . ?
C26 H26A 0.9900 . ?
C26 H26B 0.9900 . ?
C27 C28 1.517(14) . ?
C27 H27A 0.9900 . ?
C27 H27B 0.9900 . ?
C28 H28A 0.9900 . ?
C28 H28B 0.9900 . ?
C30 C29 1.422(15) . ?
C30 C31 1.682(13) . ?
C30 H30A 0.9900 . ?
C30 H30B 0.9900 . ?
C29 H29A 0.9900 . ?
C29 H29B 0.9900 . ?
C31 C32 1.543(13) . ?
C31 H31A 0.9900 . ?
C31 H31B 0.9900 . ?
C32 H32A 0.9900 . ?
C32 H32B 0.9900 . ?
C33 C34 1.584(14) . ?
C33 H33A 0.9900 . ?
C33 H33B 0.9900 . ?
C34 C35 1.391(14) . ?
C34 H34A 0.9900 . ?
C34 H34B 0.9900 . ?
C36 C35 1.434(13) . ?
C36 H36A 0.9900 . ?
C36 H36B 0.9900 . ?
C35 H35A 0.9900 . ?
C35 H35B 0.9900 . ?
N1A C10A 1.30(2) . ?
N1A C8A 1.37(2) . ?
C8A C9A 1.52(2) . ?
C8A H8A1 0.9900 . ?
C8A H8A2 0.9900 . ?
C9A H9A1 0.9800 . ?
C9A H9A2 0.9800 . ?
C9A H9A3 0.9800 . ?
C10A C11A 1.61(3) . ?
C10A H10C 0.9900 . ?
C10A H10D 0.9900 . ?
C11A H11D 0.9800 . ?
C11A H11E 0.9800 . ?
C11A H11F 0.9800 . ?
C25A C26A 1.41(4) . ?
C25A H25C 0.9900 . ?
C25A H25D 0.9900 . ?
C26A C27A 1.72(3) . ?
C26A H26C 0.9900 . ?
C26A H26D 0.9900 . ?
C27A C28A 1.40(2) . ?
C27A H27C 0.9900 . ?
C27A H27D 0.9900 . ?
C28A H28C 0.9900 . ?
C28A H28D 0.9900 . ?
C29A C30A 1.70(2) . ?
C29A H29C 0.9900 . ?
C29A H29D 0.9900 . ?
C30A C31A 1.26(2) . ?
C30A H30C 0.9900 . ?
C30A H30D 0.9900 . ?
C31A C32A 1.484(19) . ?
C31A H31C 0.9900 . ?
C31A H31D 0.9900 . ?
C32A H32C 0.9900 . ?
C32A H32D 0.9900 . ?
C33A C34A 1.388(16) . ?
C33A H33C 0.9900 . ?
C33A H33D 0.9900 . ?
C34A C35A 1.466(16) . ?
C34A H34C 0.9900 . ?
C34A H34D 0.9900 . ?
C35A C36A 1.403(15) . ?
C35A H35C 0.9900 . ?
C35A H35D 0.9900 . ?
C36A H36C 0.9900 . ?
C36A H36D 0.9900 . ?
 
loop_
 _geom_angle_atom_site_label_1
 _geom_angle_atom_site_label_2
 _geom_angle_atom_site_label_3
 _geom_angle
 _geom_angle_site_symmetry_1
 _geom_angle_site_symmetry_3
 _geom_angle_publ_flag
O1 Ge1 C1 106.70(11) . . ?
O1 Ge1 B1 106.04(13) . . ?
C1 Ge1 B1 119.33(16) . . ?
O1 Ge1 K1 45.99(7) . . ?
C1 Ge1 K1 133.28(10) . . ?
B1 Ge1 K1 60.36(12) . . ?
O1 Ge1 H1 100.7(16) . . ?
C1 Ge1 H1 109.5(17) . . ?
B1 Ge1 H1 112.6(17) . . ?
K1 Ge1 H1 112.3(17) . . ?
O3 K1 O1 90.66(10) . . ?
O3 K1 O2 88.23(12) . . ?
O1 K1 O2 110.70(9) . . ?
O3 K1 B1 101.38(12) . 5_666 ?
O1 K1 B1 153.25(10) . 5_666 ?
O2 K1 B1 93.63(11) . 5_666 ?
O3 K1 B1 106.59(13) . . ?
O1 K1 B1 63.37(9) . . ?
O2 K1 B1 163.66(12) . . ?
B1 K1 B1 90.18(11) 5_666 . ?
O3 K1 C25 75.7(3) . . ?
O1 K1 C25 126.6(3) . . ?
O2 K1 C25 21.0(3) . . ?
B1 K1 C25 79.9(3) 5_666 . ?
B1 K1 C25 170.0(3) . . ?
O3 K1 C25A 73.5(4) . . ?
O1 K1 C25A 128.7(3) . . ?
O2 K1 C25A 24.4(3) . . ?
B1 K1 C25A 77.9(4) 5_666 . ?
B1 K1 C25A 167.7(3) . . ?
O3 K1 C32 25.25(18) . . ?
O1 K1 C32 80.68(19) . . ?
O2 K1 C32 113.44(18) . . ?
B1 K1 C32 100.2(2) 5_666 . ?
B1 K1 C32 81.39(18) . . ?
C25 K1 C32 100.3(3) . . ?
O3 K1 Ge1 97.22(9) . . ?
O1 K1 Ge1 29.36(5) . . ?
O2 K1 Ge1 139.17(7) . . ?
B1 K1 Ge1 124.33(8) 5_666 . ?
B1 K1 Ge1 34.15(7) . . ?
C25 K1 Ge1 155.8(3) . . ?
C25A K1 Ge1 157.7(4) . . ?
C32 K1 Ge1 77.16(17) . . ?
O3 K1 K1 110.08(9) . 5_666 ?
O1 K1 K1 107.03(5) . 5_666 ?
O2 K1 K1 137.64(8) . 5_666 ?
B1 K1 K1 46.41(8) 5_666 5_666 ?
B1 K1 K1 43.77(7) . 5_666 ?
C25 K1 K1 126.3(3) . 5_666 ?
C32 K1 K1 90.80(16) . 5_666 ?
Ge1 K1 K1 77.92(2) . 5_666 ?
O3 K1 H1C 89.1(9) . . ?
O1 K1 H1C 74.4(9) . . ?
O2 K1 H1C 174.3(9) . . ?
B1 K1 H1C 81.9(9) 5_666 . ?
B1 K1 H1C 21.1(8) . . ?
C25 K1 H1C 153.4(9) . . ?
C25A K1 H1C 150.0(9) . . ?
C32 K1 H1C 64.2(9) . . ?
Ge1 K1 H1C 46.3(9) . . ?
K1 K1 H1C 39.4(9) 5_666 . ?
O3 K1 H1B 125.9(9) . . ?
O1 K1 H1B 73.4(9) . . ?
O2 K1 H1B 145.9(9) . . ?
B1 K1 H1B 80.3(9) 5_666 . ?
B1 K1 H1B 20.4(9) . . ?
C25 K1 H1B 153.3(9) . . ?
C25A K1 H1B 153.5(10) . . ?
C32 K1 H1B 100.7(9) . . ?
Ge1 K1 H1B 47.2(9) . . ?
K1 K1 H1B 37.3(8) 5_666 . ?
H1C K1 H1B 37.0(11) . . ?
C20 O1 Ge1 125.5(2) . . ?
C20 O1 K1 123.30(18) . . ?
Ge1 O1 K1 104.65(9) . . ?
C2 C1 C6 117.6(3) . . ?
C2 C1 Ge1 115.9(2) . . ?
C6 C1 Ge1 126.5(2) . . ?
Ge1 B1 K1 175.3(2) . 5_666 ?
Ge1 B1 K1 85.49(13) . . ?
K1 B1 K1 89.82(11) 5_666 . ?
Ge1 B1 H1C 109(2) . . ?
K1 B1 H1C 69(2) 5_666 . ?
K1 B1 H1C 64(2) . . ?
Ge1 B1 H1B 112(2) . . ?
K1 B1 H1B 65(2) 5_666 . ?
K1 B1 H1B 58(2) . . ?
H1C B1 H1B 103(3) . . ?
Ge1 B1 H1A 110(3) . . ?
K1 B1 H1A 75(3) 5_666 . ?
K1 B1 H1A 164(3) . . ?
H1C B1 H1A 115(3) . . ?
H1B B1 H1A 109(3) . . ?
C25 O2 C28 102.8(9) . . ?
C28A O2 C25A 111.8(13) . . ?
C25 O2 K1 113.0(6) . . ?
C28 O2 K1 134.7(6) . . ?
C28A O2 K1 111.6(7) . . ?
C25A O2 K1 108.1(7) . . ?
C3 C2 C1 121.4(3) . . ?
C3 C2 C7 116.6(3) . . ?
C1 C2 C7 122.0(3) . . ?
C4 C3 C2 121.8(3) . . ?
C4 C3 H3 119.1 . . ?
C2 C3 H3 119.1 . . ?
C32A O3 C29A 100.1(10) . . ?
C29 O3 C32 111.2(6) . . ?
C32A O3 K1 110.7(7) . . ?
C29A O3 K1 144.6(8) . . ?
C29 O3 K1 136.3(5) . . ?
C32 O3 K1 109.2(4) . . ?
C3 C4 C5 117.0(3) . . ?
C3 C4 C12 120.9(4) . . ?
C5 C4 C12 122.0(3) . . ?
C33 O4 C36 109.6(8) . . ?
C36A O4 C33A 104.3(9) . . ?
C4 C5 C6 123.9(3) . . ?
C4 C5 H5 118.1 . . ?
C6 C5 H5 118.1 . . ?
C5 C6 C1 118.2(3) . . ?
C5 C6 C16 117.7(3) . . ?
C1 C6 C16 124.0(3) . . ?
N1A C7 C2 113.9(7) . . ?
N1 C7 C2 110.9(5) . . ?
N1A C7 H7B 92(3) . . ?
N1 C7 H7B 118(3) . . ?
C2 C7 H7B 109(3) . . ?
N1A C7 H7A 120(3) . . ?
N1 C7 H7A 99(3) . . ?
C2 C7 H7A 112(3) . . ?
H7B C7 H7A 108(4) . . ?
C12 C13 H13A 109.5 . . ?
C12 C13 H13B 109.5 . . ?
H13A C13 H13B 109.5 . . ?
C12 C13 H13C 109.5 . . ?
H13A C13 H13C 109.5 . . ?
H13B C13 H13C 109.5 . . ?
C13 C12 C15 112.3(5) . . ?
C13 C12 C14 108.2(5) . . ?
C15 C12 C14 105.7(5) . . ?
C13 C12 C4 109.2(4) . . ?
C15 C12 C4 109.7(4) . . ?
C14 C12 C4 111.8(4) . . ?
C12 C14 H14A 109.5 . . ?
C12 C14 H14B 109.5 . . ?
H14A C14 H14B 109.5 . . ?
C12 C14 H14C 109.5 . . ?
H14A C14 H14C 109.5 . . ?
H14B C14 H14C 109.5 . . ?
C12 C15 H15A 109.5 . . ?
C12 C15 H15B 109.5 . . ?
H15A C15 H15B 109.5 . . ?
C12 C15 H15C 109.5 . . ?
H15A C15 H15C 109.5 . . ?
H15B C15 H15C 109.5 . . ?
C16 C17 H17A 109.5 . . ?
C16 C17 H17B 109.5 . . ?
H17A C17 H17B 109.5 . . ?
C16 C17 H17C 109.5 . . ?
H17A C17 H17C 109.5 . . ?
H17B C17 H17C 109.5 . . ?
C16 C18 H18A 109.5 . . ?
C16 C18 H18B 109.5 . . ?
H18A C18 H18B 109.5 . . ?
C16 C18 H18C 109.5 . . ?
H18A C18 H18C 109.5 . . ?
H18B C18 H18C 109.5 . . ?
C16 C19 H19A 109.5 . . ?
C16 C19 H19B 109.5 . . ?
H19A C19 H19B 109.5 . . ?
C16 C19 H19C 109.5 . . ?
H19A C19 H19C 109.5 . . ?
H19B C19 H19C 109.5 . . ?
O1 C20 C24 110.6(3) . . ?
O1 C20 C23 110.6(3) . . ?
C24 C20 C23 110.3(3) . . ?
O1 C20 C21 106.0(3) . . ?
C24 C20 C21 107.9(3) . . ?
C23 C20 C21 111.3(3) . . ?
C22 C21 C20 115.7(4) . . ?
C22 C21 H21A 108.4 . . ?
C20 C21 H21A 108.4 . . ?
C22 C21 H21B 108.4 . . ?
C20 C21 H21B 108.4 . . ?
H21A C21 H21B 107.4 . . ?
C21 C22 H22A 109.5 . . ?
C21 C22 H22B 109.5 . . ?
H22A C22 H22B 109.5 . . ?
C21 C22 H22C 109.5 . . ?
H22A C22 H22C 109.5 . . ?
H22B C22 H22C 109.5 . . ?
C20 C23 H23A 109.5 . . ?
C20 C23 H23B 109.5 . . ?
H23A C23 H23B 109.5 . . ?
C20 C23 H23C 109.5 . . ?
H23A C23 H23C 109.5 . . ?
H23B C23 H23C 109.5 . . ?
C20 C24 H24A 109.5 . . ?
C20 C24 H24B 109.5 . . ?
H24A C24 H24B 109.5 . . ?
C20 C24 H24C 109.5 . . ?
H24A C24 H24C 109.5 . . ?
H24B C24 H24C 109.5 . . ?
C19 C16 C6 111.3(3) . . ?
C19 C16 C17 104.8(3) . . ?
C6 C16 C17 112.6(3) . . ?
C19 C16 C18 111.3(3) . . ?
C6 C16 C18 110.1(3) . . ?
C17 C16 C18 106.5(3) . . ?
C8 N1 C10 107.5(8) . . ?
C8 N1 C7 112.4(8) . . ?
C10 N1 C7 108.7(7) . . ?
C8 C9 H9A 109.5 . . ?
C8 C9 H9B 109.5 . . ?
H9A C9 H9B 109.5 . . ?
C8 C9 H9C 109.5 . . ?
H9A C9 H9C 109.5 . . ?
H9B C9 H9C 109.5 . . ?
N1 C8 C9 112.3(9) . . ?
N1 C8 H8A 109.2 . . ?
C9 C8 H8A 109.2 . . ?
N1 C8 H8B 109.2 . . ?
C9 C8 H8B 109.2 . . ?
H8A C8 H8B 107.9 . . ?
C10 C11 H11A 109.5 . . ?
C10 C11 H11B 109.5 . . ?
H11A C11 H11B 109.5 . . ?
C10 C11 H11C 109.5 . . ?
H11A C11 H11C 109.5 . . ?
H11B C11 H11C 109.5 . . ?
C11 C10 N1 110.4(10) . . ?
C11 C10 H10A 109.6 . . ?
N1 C10 H10A 109.6 . . ?
C11 C10 H10B 109.6 . . ?
N1 C10 H10B 109.6 . . ?
H10A C10 H10B 108.1 . . ?
O2 C25 C26 107.4(12) . . ?
O2 C25 K1 46.0(5) . . ?
C26 C25 K1 119.1(8) . . ?
O2 C25 H25A 110.2 . . ?
C26 C25 H25A 110.2 . . ?
K1 C25 H25A 64.5 . . ?
O2 C25 H25B 110.2 . . ?
C26 C25 H25B 110.2 . . ?
K1 C25 H25B 129.6 . . ?
H25A C25 H25B 108.5 . . ?
C27 C26 C25 95.9(12) . . ?
C27 C26 H26A 112.6 . . ?
C25 C26 H26A 112.6 . . ?
C27 C26 H26B 112.6 . . ?
C25 C26 H26B 112.6 . . ?
H26A C26 H26B 110.1 . . ?
C26 C27 C28 105.4(10) . . ?
C26 C27 H27A 110.7 . . ?
C28 C27 H27A 110.7 . . ?
C26 C27 H27B 110.7 . . ?
C28 C27 H27B 110.7 . . ?
H27A C27 H27B 108.8 . . ?
O2 C28 C27 107.7(8) . . ?
O2 C28 H28A 110.2 . . ?
C27 C28 H28A 110.2 . . ?
O2 C28 H28B 110.2 . . ?
C27 C28 H28B 110.2 . . ?
H28A C28 H28B 108.5 . . ?
C29 C30 C31 109.0(9) . . ?
C29 C30 H30A 109.9 . . ?
C31 C30 H30A 109.9 . . ?
C29 C30 H30B 109.9 . . ?
C31 C30 H30B 109.9 . . ?
H30A C30 H30B 108.3 . . ?
C30 C29 O3 103.9(8) . . ?
C30 C29 H29A 111.0 . . ?
O3 C29 H29A 111.0 . . ?
C30 C29 H29B 111.0 . . ?
O3 C29 H29B 111.0 . . ?
H29A C29 H29B 109.0 . . ?
C32 C31 C30 99.0(7) . . ?
C32 C31 H31A 112.0 . . ?
C30 C31 H31A 112.0 . . ?
C32 C31 H31B 112.0 . . ?
C30 C31 H31B 112.0 . . ?
H31A C31 H31B 109.7 . . ?
C31 C32 O3 104.6(7) . . ?
C31 C32 K1 144.6(6) . . ?
O3 C32 K1 45.6(3) . . ?
C31 C32 H32A 110.8 . . ?
O3 C32 H32A 110.8 . . ?
K1 C32 H32A 73.9 . . ?
C31 C32 H32B 110.8 . . ?
O3 C32 H32B 110.8 . . ?
K1 C32 H32B 99.6 . . ?
H32A C32 H32B 108.9 . . ?
O4 C33 C34 104.4(9) . . ?
O4 C33 H33A 110.9 . . ?
C34 C33 H33A 110.9 . . ?
O4 C33 H33B 110.9 . . ?
C34 C33 H33B 110.9 . . ?
H33A C33 H33B 108.9 . . ?
C35 C34 C33 98.7(8) . . ?
C35 C34 H34A 112.0 . . ?
C33 C34 H34A 112.0 . . ?
C35 C34 H34B 112.0 . . ?
C33 C34 H34B 112.0 . . ?
H34A C34 H34B 109.7 . . ?
O4 C36 C35 110.1(10) . . ?
O4 C36 H36A 109.6 . . ?
C35 C36 H36A 109.6 . . ?
O4 C36 H36B 109.6 . . ?
C35 C36 H36B 109.6 . . ?
H36A C36 H36B 108.1 . . ?
C34 C35 C36 103.9(9) . . ?
C34 C35 H35A 111.0 . . ?
C36 C35 H35A 111.0 . . ?
C34 C35 H35B 111.0 . . ?
C36 C35 H35B 111.0 . . ?
H35A C35 H35B 109.0 . . ?
C10A N1A C8A 103.8(14) . . ?
C10A N1A C7 117.8(14) . . ?
C8A N1A C7 116.7(14) . . ?
N1A C8A C9A 115.6(16) . . ?
N1A C8A H8A1 108.4 . . ?
C9A C8A H8A1 108.4 . . ?
N1A C8A H8A2 108.4 . . ?
C9A C8A H8A2 108.4 . . ?
H8A1 C8A H8A2 107.4 . . ?
C8A C9A H9A1 109.5 . . ?
C8A C9A H9A2 109.5 . . ?
H9A1 C9A H9A2 109.5 . . ?
C8A C9A H9A3 109.5 . . ?
H9A1 C9A H9A3 109.5 . . ?
H9A2 C9A H9A3 109.5 . . ?
N1A C10A C11A 121.5(18) . . ?
N1A C10A H10C 106.9 . . ?
C11A C10A H10C 106.9 . . ?
N1A C10A H10D 106.9 . . ?
C11A C10A H10D 106.9 . . ?
H10C C10A H10D 106.7 . . ?
C10A C11A H11D 109.5 . . ?
C10A C11A H11E 109.5 . . ?
H11D C11A H11E 109.5 . . ?
C10A C11A H11F 109.5 . . ?
H11D C11A H11F 109.5 . . ?
H11E C11A H11F 109.5 . . ?
C26A C25A O2 105.4(17) . . ?
C26A C25A K1 125.7(11) . . ?
O2 C25A K1 47.5(6) . . ?
C26A C25A H25C 110.7 . . ?
O2 C25A H25C 110.7 . . ?
K1 C25A H25C 122.5 . . ?
C26A C25A H25D 110.7 . . ?
O2 C25A H25D 110.7 . . ?
K1 C25A H25D 63.4 . . ?
H25C C25A H25D 108.8 . . ?
C25A C26A C27A 107.7(17) . . ?
C25A C26A H26C 110.2 . . ?
C27A C26A H26C 110.2 . . ?
C25A C26A H26D 110.2 . . ?
C27A C26A H26D 110.2 . . ?
H26C C26A H26D 108.5 . . ?
C28A C27A C26A 103.6(13) . . ?
C28A C27A H27C 111.0 . . ?
C26A C27A H27C 111.0 . . ?
C28A C27A H27D 111.0 . . ?
C26A C27A H27D 111.0 . . ?
H27C C27A H27D 109.0 . . ?
C27A C28A O2 108.0(11) . . ?
C27A C28A H28C 110.1 . . ?
O2 C28A H28C 110.1 . . ?
C27A C28A H28D 110.1 . . ?
O2 C28A H28D 110.1 . . ?
H28C C28A H28D 108.4 . . ?
O3 C29A C30A 104.4(12) . . ?
O3 C29A H29C 110.9 . . ?
C30A C29A H29C 110.9 . . ?
O3 C29A H29D 110.9 . . ?
C30A C29A H29D 110.9 . . ?
H29C C29A H29D 108.9 . . ?
C31A C30A C29A 88.5(13) . . ?
C31A C30A H30C 113.9 . . ?
C29A C30A H30C 113.9 . . ?
C31A C30A H30D 113.9 . . ?
C29A C30A H30D 113.9 . . ?
H30C C30A H30D 111.1 . . ?
C30A C31A C32A 110.1(14) . . ?
C30A C31A H31C 109.6 . . ?
C32A C31A H31C 109.6 . . ?
C30A C31A H31D 109.6 . . ?
C32A C31A H31D 109.6 . . ?
H31C C31A H31D 108.1 . . ?
O3 C32A C31A 114.0(12) . . ?
O3 C32A H32C 108.8 . . ?
C31A C32A H32C 108.8 . . ?
O3 C32A H32D 108.8 . . ?
C31A C32A H32D 108.8 . . ?
H32C C32A H32D 107.7 . . ?
C34A C33A O4 94.3(11) . . ?
C34A C33A H33C 112.9 . . ?
O4 C33A H33C 112.9 . . ?
C34A C33A H33D 112.9 . . ?
O4 C33A H33D 112.9 . . ?
H33C C33A H33D 110.3 . . ?
C33A C34A C35A 115.5(16) . . ?
C33A C34A H34C 108.4 . . ?
C35A C34A H34C 108.4 . . ?
C33A C34A H34D 108.4 . . ?
C35A C34A H34D 108.4 . . ?
H34C C34A H34D 107.5 . . ?
C36A C35A C34A 102.0(14) . . ?
C36A C35A H35C 111.4 . . ?
C34A C35A H35C 111.4 . . ?
C36A C35A H35D 111.4 . . ?
C34A C35A H35D 111.4 . . ?
H35C C35A H35D 109.2 . . ?
C35A C36A O4 106.6(12) . . ?
C35A C36A H36C 110.4 . . ?
O4 C36A H36C 110.4 . . ?
C35A C36A H36D 110.4 . . ?
O4 C36A H36D 110.4 . . ?
H36C C36A H36D 108.6 . . ?
 
_refine_diff_density_max    1.130
_refine_diff_density_min   -0.742
_refine_diff_density_rms    0.085

_shelx_res_file
;

TITL mo_rj201215Ge1_0m_a.res in Pbca
    mo_rj201215ge1_0m_a_sq.res
    created by SHELXL-2019/1 at 06:29:48 on 21-Jul-2024
REM Old TITL mo_rj201215Ge1_0m in Pbca
REM SHELXT solution in Pbca
REM R1 0.161,  Rweak 0.004,  Alpha 0.074,  Orientation as input
REM Formula found by SHELXT:  C33 Ge K N6 O4
CELL  0.71073  18.0564  20.9749  22.6797   90.000   90.000   90.000
ZERR    4.000   0.0010   0.0011   0.0010    0.000    0.000    0.000
LATT  1
SYMM 1/2-X, -Y, 1/2+Z
SYMM -X, 1/2+Y, 1/2-Z
SYMM 1/2+X, 1/2-Y, -Z
SFAC C H B GE K N O
UNIT 304 600 8 8 8 8 36
LIST 6
ACTA
TEMP -123.180
SIZE 0.501 0.530 0.594
L.S. 15 0   17
BOND $H
HTAB
FMAP 2
PLAN 20
RIGU
FREE C32A K1
FREE C29A C32A
EADP N1 N1A C8 C8A C9 C9A C10 C10A C11 C11A C33 C33A C34 C34A C35 C35A C36 C36A
EADP C25 C25A C26 C26A C27 C27A C28 C28A C29 C29A C30 C30A C31 C31A C32 C32A
DFIX 1.52 0.02 O4 C33A
DFIX 1.52 0.02 O4 C36A
DFIX 1.42 0.02 C33A C34A
DFIX 1.42 0.02 C35A C36A
DFIX 1.45 0.02 C35A C34A
OMIT      1   1   3
OMIT      0   2   2
OMIT      4   2   0
OMIT      1   3   1
OMIT      0   4   0
OMIT      2   2   2
OMIT      3   1   1
OMIT      1   3   3
OMIT      4   2   2
OMIT      0   2   6
OMIT      2   0   0
OMIT      1   5   1
OMIT      8   0   0
OMIT      2   2   4
OMIT      7   1   1
OMIT      0   0   4
OMIT      3   1   3
OMIT      2   2   0
OMIT      2   6   9
OMIT      5   7  22
OMIT      2   0  12
OMIT      4   4   0
OMIT      1   1   5
OMIT      9   1   1
OMIT      1   1   9
OMIT      3   5   1
OMIT      3   2   5
OMIT      2   4   4
OMIT      3   3   9
OMIT      2   4   0
OMIT      2   2  10
OMIT      2   1   0
OMIT  0 53
ABIN
WGHT    0.095400   24.752100
EXTI    0.002152
FVAR       0.32394   0.62156   0.58895   0.59988   0.63389
GE1   4    0.554014    0.574692    0.648277    11.00000    0.02146    0.02510 =
         0.02396   -0.00599   -0.00081   -0.00004
H1    2    0.563816    0.530026    0.698106    11.00000    0.04387
H1C   2    0.489943    0.488925    0.579039    11.00000    0.04481
H1B   2    0.488928    0.564003    0.542289    11.00000    0.03598
H1A   2    0.421853    0.553843    0.601839    11.00000    0.06424
K1    5    0.620327    0.508590    0.509566    11.00000    0.02757    0.04313 =
         0.02838   -0.00969   -0.00230   -0.00036
O1    7    0.645799    0.569254    0.612909    11.00000    0.01916    0.03355 =
         0.02568   -0.00765   -0.00317    0.00105
C1    1    0.544369    0.664137    0.679240    11.00000    0.01982    0.02610 =
         0.02655   -0.00414   -0.00095    0.00045
B1    3    0.479355    0.542137    0.587186    11.00000    0.02130    0.04699 =
         0.03526   -0.01612   -0.00193   -0.00184
O2    7    0.740844    0.516274    0.437909    11.00000    0.06412    0.07735 =
         0.04409   -0.00476    0.00951   -0.02070
C2    1    0.561583    0.713312    0.639054    11.00000    0.02742    0.02770 =
         0.03285   -0.00176    0.00082    0.00174
C3    1    0.561094    0.776977    0.656075    11.00000    0.03777    0.02548 =
         0.03879    0.00281    0.00605    0.00110
AFIX  43
H3    2    0.573092    0.808806    0.627847    11.00000   -1.20000
AFIX   0
O3    7    0.676482    0.400642    0.553435    11.00000    0.06249    0.05149 =
         0.08398    0.00346   -0.00802    0.00778
C4    1    0.543645    0.795194    0.712879    11.00000    0.03367    0.02202 =
         0.04875   -0.00653    0.00809   -0.00268
O4    7    0.762633    0.197231    0.836470    11.00000    0.13037    0.15098 =
         0.17418    0.04713    0.02318    0.04586
C5    1    0.523013    0.747180    0.751838    11.00000    0.03190    0.02961 =
         0.03840   -0.01156    0.00724   -0.00383
AFIX  43
H5    2    0.508839    0.759078    0.790647    11.00000   -1.20000
AFIX   0
C6    1    0.521898    0.682280    0.737217    11.00000    0.02100    0.02745 =
         0.02996   -0.00667    0.00218   -0.00365
C7    1    0.581055    0.699711    0.575467    11.00000    0.04923    0.03541 =
         0.03196    0.00129    0.00296    0.00621
H7B   2    0.635046    0.699394    0.571078    11.00000    0.06981
H7A   2    0.562952    0.659405    0.563268    11.00000    0.03937
C13   1    0.474740    0.896619    0.706165    11.00000    0.08760    0.03560 =
         0.17190   -0.02949   -0.02491    0.01900
AFIX  33
H13A  2    0.430804    0.874323    0.720943    11.00000   -1.50000
H13B  2    0.472930    0.941396    0.718422    11.00000   -1.50000
H13C  2    0.475846    0.894209    0.663022    11.00000   -1.50000
AFIX   0
C12   1    0.542522    0.866145    0.730627    11.00000    0.05338    0.02299 =
         0.07079   -0.01244    0.01652   -0.00348
C14   1    0.541693    0.874677    0.797759    11.00000    0.17044    0.04394 =
         0.09060   -0.03238    0.01940   -0.00883
AFIX  33
H14A  2    0.585980    0.854889    0.814760    11.00000   -1.50000
H14B  2    0.541213    0.920243    0.807305    11.00000   -1.50000
H14C  2    0.497356    0.854353    0.814124    11.00000   -1.50000
AFIX   0
C15   1    0.612966    0.898453    0.709440    11.00000    0.08496    0.04409 =
         0.13997   -0.02614    0.02923   -0.02378
AFIX  33
H15A  2    0.656043    0.876901    0.726577    11.00000   -1.50000
H15B  2    0.615606    0.896056    0.666338    11.00000   -1.50000
H15C  2    0.612690    0.943242    0.721739    11.00000   -1.50000
AFIX   0
C17   1    0.456408    0.668453    0.836679    11.00000    0.06135    0.04986 =
         0.04032   -0.01175    0.02142   -0.01169
AFIX  33
H17A  2    0.490850    0.698644    0.855000    11.00000   -1.50000
H17B  2    0.412687    0.691438    0.822409    11.00000   -1.50000
H17C  2    0.441215    0.636525    0.865815    11.00000   -1.50000
AFIX   0
C18   1    0.561135    0.598166    0.810539    11.00000    0.05260    0.04365 =
         0.03104    0.00261    0.00027   -0.00391
AFIX  33
H18A  2    0.597555    0.628453    0.826089    11.00000   -1.50000
H18B  2    0.543806    0.570424    0.842454    11.00000   -1.50000
H18C  2    0.584136    0.572190    0.779641    11.00000   -1.50000
AFIX   0
C19   1    0.436515    0.589577    0.759616    11.00000    0.03665    0.03958 =
         0.04061   -0.00781    0.01319   -0.01115
AFIX  33
H19A  2    0.420399    0.560124    0.790608    11.00000   -1.50000
H19B  2    0.393921    0.614179    0.745492    11.00000   -1.50000
H19C  2    0.457804    0.565299    0.726817    11.00000   -1.50000
AFIX   0
C20   1    0.715819    0.566982    0.643411    11.00000    0.02173    0.04825 =
         0.03725   -0.01481   -0.00987    0.00593
C21   1    0.775204    0.563761    0.595458    11.00000    0.02276    0.06513 =
         0.04924   -0.02296    0.00045    0.00106
AFIX  23
H21A  2    0.824111    0.559403    0.614773    11.00000   -1.20000
H21B  2    0.766835    0.524752    0.571804    11.00000   -1.20000
AFIX   0
C22   1    0.778233    0.619815    0.554235    11.00000    0.04561    0.07554 =
         0.06664   -0.01768    0.01895   -0.01608
AFIX  33
H22A  2    0.817822    0.613265    0.525304    11.00000   -1.50000
H22B  2    0.730712    0.623991    0.533721    11.00000   -1.50000
H22C  2    0.788140    0.658735    0.576804    11.00000   -1.50000
AFIX   0
C23   1    0.725720    0.625702    0.682056    11.00000    0.02898    0.06248 =
         0.04937   -0.02854   -0.00855    0.00236
AFIX  33
H23A  2    0.773523    0.623323    0.702399    11.00000   -1.50000
H23B  2    0.724288    0.664076    0.657432    11.00000   -1.50000
H23C  2    0.685723    0.627511    0.711216    11.00000   -1.50000
AFIX   0
C24   1    0.721571    0.506756    0.680306    11.00000    0.04568    0.06344 =
         0.05137   -0.00355   -0.00967    0.02085
AFIX  33
H24A  2    0.769422    0.506015    0.700686    11.00000   -1.50000
H24B  2    0.681474    0.506046    0.709420    11.00000   -1.50000
H24C  2    0.717530    0.469347    0.654619    11.00000   -1.50000
AFIX   0
C16   1    0.494908    0.635030    0.784473    11.00000    0.03654    0.03011 =
         0.02807   -0.00464    0.00826   -0.00649
PART 1
N1    6    0.537460    0.741452    0.534757    21.00000    0.08788    0.08711 =
         0.05699    0.00644   -0.01140    0.01496
C9    1    0.413378    0.783948    0.514920    21.00000    0.08788    0.08711 =
         0.05699    0.00644   -0.01140    0.01496
AFIX  33
H9A   2    0.360768    0.772708    0.517087    21.00000   -1.50000
H9B   2    0.422853    0.821392    0.539639    21.00000   -1.50000
H9C   2    0.426588    0.793637    0.473979    21.00000   -1.50000
AFIX   0
C8    1    0.459956    0.728080    0.536798    21.00000    0.08788    0.08711 =
         0.05699    0.00644   -0.01140    0.01496
AFIX  23
H8A   2    0.445676    0.717910    0.577879    21.00000   -1.20000
H8B   2    0.449411    0.690152    0.512210    21.00000   -1.20000
AFIX   0
C11   1    0.633968    0.757085    0.464352    21.00000    0.08788    0.08711 =
         0.05699    0.00644   -0.01140    0.01496
AFIX  33
H11A  2    0.649991    0.749169    0.423722    21.00000   -1.50000
H11B  2    0.631662    0.803135    0.471420    21.00000   -1.50000
H11C  2    0.669369    0.737680    0.491752    21.00000   -1.50000
AFIX   0
C10   1    0.562892    0.729979    0.473270    21.00000    0.08788    0.08711 =
         0.05699    0.00644   -0.01140    0.01496
AFIX  23
H10A  2    0.564970    0.683545    0.465620    21.00000   -1.20000
H10B  2    0.527199    0.749110    0.445254    21.00000   -1.20000
AFIX   0
C25   1    0.752682    0.462381    0.406546    31.00000    0.06367    0.06969 =
         0.06285    0.00465    0.00705    0.00652
AFIX  23
H25A  2    0.717879    0.428575    0.419204    31.00000   -1.20000
H25B  2    0.803902    0.446950    0.412780    31.00000   -1.20000
AFIX   0
C26   1    0.740092    0.478875    0.340030    31.00000    0.06367    0.06969 =
         0.06285    0.00465    0.00705    0.00652
AFIX  23
H26A  2    0.760611    0.446063    0.313239    31.00000   -1.20000
H26B  2    0.687319    0.486682    0.330647    31.00000   -1.20000
AFIX   0
C27   1    0.782522    0.535486    0.340282    31.00000    0.06367    0.06969 =
         0.06285    0.00465    0.00705    0.00652
AFIX  23
H27A  2    0.765194    0.565093    0.309212    31.00000   -1.20000
H27B  2    0.835523    0.525903    0.333477    31.00000   -1.20000
AFIX   0
C28   1    0.771179    0.564324    0.400957    31.00000    0.06367    0.06969 =
         0.06285    0.00465    0.00705    0.00652
AFIX  23
H28A  2    0.819026    0.579381    0.417095    31.00000   -1.20000
H28B  2    0.736946    0.601100    0.398540    31.00000   -1.20000
AFIX   0
C30   1    0.739434    0.315323    0.592238    41.00000    0.06367    0.06969 =
         0.06285    0.00465    0.00705    0.00652
AFIX  23
H30A  2    0.786244    0.303423    0.612124    41.00000   -1.20000
H30B  2    0.723249    0.278886    0.567665    41.00000   -1.20000
AFIX   0
C29   1    0.750980    0.369843    0.556133    41.00000    0.06367    0.06969 =
         0.06285    0.00465    0.00705    0.00652
AFIX  23
H29A  2    0.768083    0.357340    0.516304    41.00000   -1.20000
H29B  2    0.787957    0.398869    0.573969    41.00000   -1.20000
AFIX   0
C31   1    0.674207    0.332208    0.642847    41.00000    0.06367    0.06969 =
         0.06285    0.00465    0.00705    0.00652
AFIX  23
H31A  2    0.647994    0.293444    0.656436    41.00000   -1.20000
H31B  2    0.694979    0.355204    0.677193    41.00000   -1.20000
AFIX   0
C32   1    0.623958    0.375399    0.605030    41.00000    0.06367    0.06969 =
         0.06285    0.00465    0.00705    0.00652
AFIX  23
H32A  2    0.604463    0.411355    0.628667    41.00000   -1.20000
H32B  2    0.581778    0.350923    0.588741    41.00000   -1.20000
AFIX   0
C33   1    0.780760    0.245735    0.804039    51.00000    0.08788    0.08711 =
         0.05699    0.00644   -0.01140    0.01496
AFIX  23
H33A  2    0.814701    0.232696    0.771948    51.00000   -1.20000
H33B  2    0.805107    0.279166    0.827991    51.00000   -1.20000
AFIX   0
C34   1    0.704543    0.270543    0.778174    51.00000    0.08788    0.08711 =
         0.05699    0.00644   -0.01140    0.01496
AFIX  23
H34A  2    0.706182    0.316591    0.768682    51.00000   -1.20000
H34B  2    0.689045    0.246150    0.742900    51.00000   -1.20000
AFIX   0
C36   1    0.692166    0.202144    0.852479    51.00000    0.08788    0.08711 =
         0.05699    0.00644   -0.01140    0.01496
AFIX  23
H36A  2    0.688793    0.204817    0.895977    51.00000   -1.20000
H36B  2    0.664691    0.163785    0.839501    51.00000   -1.20000
AFIX   0
C35   1    0.659628    0.257906    0.826629    51.00000    0.08788    0.08711 =
         0.05699    0.00644   -0.01140    0.01496
AFIX  23
H35A  2    0.607968    0.249563    0.814208    51.00000   -1.20000
H35B  2    0.660032    0.294033    0.854718    51.00000   -1.20000
AFIX   0
PART 2
N1A   6    0.573721    0.754585    0.536746   -21.00000    0.08788    0.08711 =
         0.05699    0.00644   -0.01140    0.01496
C8A   1    0.503041    0.772987    0.522615   -21.00000    0.08788    0.08711 =
         0.05699    0.00644   -0.01140    0.01496
AFIX  23
H8A1  2    0.470961    0.765723    0.557371   -21.00000   -1.20000
H8A2  2    0.484801    0.745104    0.490528   -21.00000   -1.20000
AFIX   0
C9A   1    0.494246    0.841806    0.503304   -21.00000    0.08788    0.08711 =
         0.05699    0.00644   -0.01140    0.01496
AFIX  33
H9A1  2    0.442097    0.850255    0.494231   -21.00000   -1.50000
H9A2  2    0.510541    0.870150    0.535111   -21.00000   -1.50000
H9A3  2    0.524417    0.849477    0.468093   -21.00000   -1.50000
AFIX   0
C10A  1    0.607493    0.752744    0.486231   -21.00000    0.08788    0.08711 =
         0.05699    0.00644   -0.01140    0.01496
AFIX  23
H10C  2    0.661053    0.757711    0.494357   -21.00000   -1.20000
H10D  2    0.591873    0.791073    0.464000   -21.00000   -1.20000
AFIX   0
C11A  1    0.598914    0.693037    0.442501   -21.00000    0.08788    0.08711 =
         0.05699    0.00644   -0.01140    0.01496
AFIX  33
H11D  2    0.628397    0.700445    0.406875   -21.00000   -1.50000
H11E  2    0.616396    0.654302    0.462252   -21.00000   -1.50000
H11F  2    0.546710    0.687908    0.431674   -21.00000   -1.50000
AFIX   0
C25A  1   10.748954    0.452776    0.405670   -31.00000    0.06367    0.06969 =
         0.06285    0.00465    0.00705    0.00652
AFIX  23
H25C  2    0.795542    0.431242    0.417206   -31.00000   -1.20000
H25D  2    0.706810    0.424255    0.414828   -31.00000   -1.20000
AFIX   0
C26A  1    0.749857    0.468387    0.345074   -31.00000    0.06367    0.06969 =
         0.06285    0.00465    0.00705    0.00652
AFIX  23
H26C  2    0.703995    0.453070    0.325797   -31.00000   -1.20000
H26D  2    0.792775    0.447999    0.325518   -31.00000   -1.20000
AFIX   0
C27A  1    0.756117    0.549981    0.339376   -31.00000    0.06367    0.06969 =
         0.06285    0.00465    0.00705    0.00652
AFIX  23
H27C  2    0.807396    0.563333    0.330090   -31.00000   -1.20000
H27D  2    0.722417    0.566400    0.308473   -31.00000   -1.20000
AFIX   0
C28A  1    0.734699    0.571605    0.395370   -31.00000    0.06367    0.06969 =
         0.06285    0.00465    0.00705    0.00652
AFIX  23
H28C  2    0.683074    0.587452    0.394194   -31.00000   -1.20000
H28D  2    0.767288    0.606948    0.408172   -31.00000   -1.20000
AFIX   0
C29A  1    0.731173    0.359161    0.549175   -41.00000    0.06367    0.06969 =
         0.06285    0.00465    0.00705    0.00652
AFIX  23
H29C  2    0.779554    0.381208    0.546712   -41.00000   -1.20000
H29D  2    0.724996    0.331838    0.513923   -41.00000   -1.20000
AFIX   0
C30A  1    0.725155    0.315166    0.612182   -41.00000    0.06367    0.06969 =
         0.06285    0.00465    0.00705    0.00652
AFIX  23
H30C  2    0.751471    0.273816    0.610169   -41.00000   -1.20000
H30D  2    0.738788    0.338940    0.648295   -41.00000   -1.20000
AFIX   0
C31A  1    0.656315    0.310958    0.603814   -41.00000    0.06367    0.06969 =
         0.06285    0.00465    0.00705    0.00652
AFIX  23
H31C  2    0.630478    0.308411    0.642242   -41.00000   -1.20000
H31D  2    0.645183    0.271609    0.581396   -41.00000   -1.20000
AFIX   0
C32A  1    0.629334    0.367300    0.570534   -41.00000    0.06367    0.06969 =
         0.06285    0.00465    0.00705    0.00652
AFIX  23
H32C  2    0.599885    0.352349    0.536409   -41.00000   -1.20000
H32D  2    0.595999    0.392342    0.596316   -41.00000   -1.20000
AFIX   0
C33A  1    0.756696    0.251210    0.785223   -51.00000    0.08788    0.08711 =
         0.05699    0.00644   -0.01140    0.01496
AFIX  23
H33C  2    0.805688    0.266727    0.771876   -51.00000   -1.20000
H33D  2    0.726722    0.237177    0.751054   -51.00000   -1.20000
AFIX   0
C34A  1    0.719912    0.294801    0.820732   -51.00000    0.08788    0.08711 =
         0.05699    0.00644   -0.01140    0.01496
AFIX  23
H34C  2    0.697766    0.327941    0.795134   -51.00000   -1.20000
H34D  2    0.756785    0.316051    0.846372   -51.00000   -1.20000
AFIX   0
C35A  1    0.661378    0.268223    0.858193   -51.00000    0.08788    0.08711 =
         0.05699    0.00644   -0.01140    0.01496
AFIX  23
H35C  2    0.648746    0.297522    0.890904   -51.00000   -1.20000
H35D  2    0.616130    0.258832    0.835121   -51.00000   -1.20000
AFIX   0
C36A  1    0.694500    0.212117    0.879202   -51.00000    0.08788    0.08711 =
         0.05699    0.00644   -0.01140    0.01496
AFIX  23
H36C  2    0.658549    0.176487    0.878556   -51.00000   -1.20000
H36D  2    0.712017    0.218106    0.920193   -51.00000   -1.20000
PART 0
REM #####
REM #####
AFIX   0
HKLF 4


REM  mo_rj201215Ge1_0m_a.res in Pbca
REM wR2 = 0.1757, GooF = S = 0.933, Restrained GooF = 0.935 for all data
REM R1 = 0.0610 for 6727 Fo > 4sig(Fo) and 0.0861 for all 8866 data
REM 386 parameters refined using 516 restraints

END

WGHT      0.0762     17.7495

REM No hydrogen bonds found for HTAB generation

REM Highest difference peak  1.130,  deepest hole -0.742,  1-sigma level  0.085
Q1    1   0.6655  0.2976  0.5748  11.00000  0.05    0.67
Q2    1   0.5572  0.9134  0.6710  11.00000  0.05    0.60
Q3    1   0.6187  0.5125  0.7868  11.00000  0.05    0.57
Q4    1   0.6025  0.8835  0.7669  11.00000  0.05    0.56
Q5    1   0.6377  0.7394  0.4854  11.00000  0.05    0.53
Q6    1   0.7565  0.2068  0.8875  11.00000  0.05    0.50
Q7    1   0.7324  0.2921  0.8505  11.00000  0.05    0.47
Q8    1   0.6201  0.9927  0.6953  11.00000  0.05    0.46
Q9    1   0.6829  0.2741  0.8906  11.00000  0.05    0.45
Q10   1   0.5774  0.7660  0.4821  11.00000  0.05    0.44
Q11   1   0.7342  0.3572  0.5769  11.00000  0.05    0.44
Q12   1   0.4421  0.8751  0.7567  11.00000  0.05    0.42
Q13   1   0.4424  0.8166  0.5192  11.00000  0.05    0.41
Q14   1   0.6610  0.4246  0.3519  11.00000  0.05    0.41
Q15   1   0.6181  0.6395  0.5132  11.00000  0.05    0.40
Q16   1   0.7143  0.2528  0.8027  11.00000  0.05    0.40
Q17   1   0.7987  0.5428  0.4099  11.00000  0.05    0.40
Q18   1   0.6552  0.2160  0.8779  11.00000  0.05    0.39
Q19   1   0.7986  0.4941  0.3589  11.00000  0.05    0.38
Q20   1   0.5460  0.6337  0.6712  11.00000  0.05    0.37
;
_shelx_res_checksum   60480

_shelx_hkl_file
;
  -2   0   0 1110.19   26.30
   3   0   0    0.00    2.10
  -3   0   0    5.60    2.50
   5   0   0    1.70    3.10
  -5   0   0    7.70    3.80
  -7   0   0   12.40    5.70
   7   0   0    8.00    4.60
  -8   0   0  770.12   24.50
   8   0   0  717.73   22.50
   9   0   0    2.60    5.80
  -9   0   0    3.50    7.30
 -10   0   0 9968.60  226.48
  10   0   0 9589.64  223.88
  11   0   0   10.80    7.10
 -11   0   0   -1.60    8.80
 -12   0   0 3685.03   92.49
  12   0   0 3613.04   88.89
 -13   0   0   -4.30   10.40
  13   0   0   -2.30    8.10
  14   0   0    1.60    9.00
 -14   0   0   -6.90   11.30
  15   0   0   -6.00    9.20
 -15   0   0    2.90   12.40
  16   0   0  813.12   30.70
 -16   0   0  821.52   36.50
  17   0   0   10.20   11.20
 -17   0   0   13.30   14.60
  18   0   0 1952.10   56.19
 -19   0   0   -9.60   15.50
 -20   0   0   28.50   18.40
 -21   0   0  -19.50   16.80
 -22   0   0   44.90   19.90
 -23   0   0   -7.10   18.70
  -2  -1   0 1461.05   34.40
   3   1   0    1.10    2.60
   3  -1   0    0.90    1.90
  -3   1   0    0.00    2.00
  -3  -1   0    2.80    2.70
  -5  -1   0    8.00    4.10
   5   1   0    5.80    3.70
  -5   1   0    1.40    3.20
   5  -1   0    6.30    3.00
  -6   1   0 2373.26   56.39
   6   1   0 2257.77   56.39
  -6  -1   0 2347.86   57.39
   6  -1   0 2372.36   55.69
   7   1   0    3.10    5.20
  -7   1   0    0.30    4.80
  -7  -1   0    5.80    5.70
   7  -1   0   -1.20    4.10
  -8  -1   0  414.46   18.00
  -8   1   0  384.76   16.50
   8   1   0  364.36   15.70
   8  -1   0  378.06   14.70
   9   1   0   -2.70    6.10
  -9   1   0   -5.50    6.80
  -9  -1   0    7.20    7.50
   9  -1   0   -4.50    5.40
  10   1   0   57.09    8.40
 -10   1   0   53.29    9.70
  10  -1   0   55.89    7.70
 -10  -1   0   49.60    9.50
  11   1   0   22.00    7.70
 -11   1   0   23.20    9.40
 -11  -1   0   38.10    9.70
  11  -1   0    3.60    6.70
  12  -1   0  915.71   29.00
 -12   1   0  946.91   33.10
 -12  -1   0  923.71   33.00
  12   1   0  893.61   29.80
  13   1   0    4.90    8.40
 -13   1   0    7.00   10.80
  13  -1   0  -10.40    7.60
 -13  -1   0   11.80   10.40
 -14   1   0  676.63   30.70
  14  -1   0  657.23   25.50
  14   1   0  650.43   25.90
 -14  -1   0  660.33   29.50
 -15  -1   0   -7.70   11.90
 -15   1   0  -23.20   11.70
  15   1   0   -8.10    9.60
  15  -1   0    1.30    9.40
 -16   1   0   98.39   16.20
 -16  -1   0  124.49   17.70
  16   1   0  108.09   13.30
 -17  -1   0   -8.60   14.50
  17   1   0   -1.20   11.20
 -17   1   0   13.10   14.90
 -18   1   0   24.10   18.70
  18   1   0   15.30   12.30
 -19   1   0   15.70   15.80
  19   1   0    0.00   12.40
 -19  -1   0  -24.80   15.50
 -20   1   0   -2.40   17.10
 -20  -1   0   20.40   17.90
 -21  -1   0   -5.30   17.40
 -21   1   0   -8.20   18.30
 -22  -1   0   93.79   21.30
 -22   1   0   37.00   19.40
 -23   1   0  -11.50   19.20
 -23  -1   0   -9.50   19.30
   1   2   0    0.70    1.50
  -1   2   0    0.30    1.50
  -1  -2   0   -0.50    0.80
   2   2   0 2433.76   56.19
  -2  -2   0 2411.66   55.99
  -3  -2   0    5.20    2.80
   3   2   0    6.00    3.10
  -4   2   0  199.68    7.80
   4   2   0  202.98    9.10
  -4  -2   0  223.28    9.50
   5   2   0   23.20    4.80
  -5  -2   0   14.10    4.30
  -5   2   0    7.10    3.20
  -6  -2   0 1835.42   46.30
   6   2   0 1826.62   46.20
  -6   2   0 1834.12   44.80
  -7  -2   0   11.10    6.00
   7   2   0    0.40    5.60
  -7   2   0   -1.50    4.60
   8  -2   0 1385.66   36.00
   8   2   0 1343.37   37.70
  -8   2   0 1373.66   37.00
  -8  -2   0 1423.06   38.50
   9   2   0   -1.50    7.00
   9  -2   0   -1.20    5.50
  -9  -2   0    3.20    7.50
  -9   2   0   -4.50    6.60
 -10   2   0  553.54   21.80
  10   2   0  528.75   21.30
 -10  -2   0  603.34   22.90
  10  -2   0  526.65   19.50
 -11  -2   0   -2.10    8.90
  11   2   0   -4.40    7.70
 -11   2   0   -9.20    7.80
  12   2   0  851.41   29.70
 -12   2   0  869.01   31.40
 -12  -2   0  927.71   32.90
  13   2   0   17.70    9.40
 -13   2   0   11.40   10.60
 -13  -2   0   23.80   11.60
 -14   2   0   21.60   11.40
  14   2   0    9.90    9.90
 -14  -2   0   12.20   12.00
  15   2   0  -10.00    9.90
 -15  -2   0  -15.50   11.70
 -15   2   0   -4.40   11.80
  16   2   0  632.74   28.40
 -16   2   0  669.73   32.90
 -16  -2   0  654.23   32.30
 -17   2   0   -7.70   13.70
  17   2   0    6.10   12.10
 -17  -2   0   10.20   14.30
 -18  -2   0  589.44   35.00
 -18   2   0  577.74   34.60
  18   2   0  548.75   29.00
  19   2   0  -13.70   12.60
 -19   2   0   -7.60   15.00
 -19  -2   0   -7.80   16.30
 -20  -2   0  -24.30   16.90
  20   2   0    9.20   14.80
 -20   2   0    5.40   16.40
 -21  -2   0  -21.80   16.80
 -21   2   0   -8.20   17.40
 -22   2   0   -8.10   18.80
 -22  -2   0   -5.90   17.90
 -23  -2   0   -7.20   18.70
 -23   2   0  -29.20   18.90
   0  -3   0    1.70    1.60
   0   3   0    0.20    1.50
   0   3   0    1.50    1.40
   1   3   0   -0.70    1.70
  -1   3   0    1.10    1.90
   1  -3   0    9.00    2.50
  -1  -3   0    0.00    1.70
  -1  -3   0    1.20    1.80
  -1   3   0    1.20    1.70
  -2  -3   0 1414.16   33.80
  -2  -3   0 1386.66   33.60
   2   3   0 1405.96   33.80
   3   3   0    3.70    3.20
  -3  -3   0    2.30    2.80
  -4  -3   0  420.96   13.60
   4   3   0  410.86   14.00
   5   3   0    2.60    4.40
  -5  -3   0    0.20    4.00
  -5   3   0   -0.60    3.20
   6   3   0   71.09    8.90
  -6   3   0   73.99    7.30
  -6  -3   0   73.49    9.00
   7   3   0    6.00    6.00
  -7  -3   0    9.20    5.90
  -7   3   0    0.10    4.50
  -8  -3   0  332.27   16.00
   8   3   0  322.07   16.90
  -8   3   0  307.17   14.40
  -9   3   0    6.40    6.50
  -9  -3   0   35.80    8.10
   9   3   0   18.80    7.60
 -10   3   0  167.38   14.20
  10   3   0  170.88   15.70
 -10  -3   0  165.98   16.20
  11   3   0    7.00    8.60
 -11  -3   0    7.10    9.30
 -11   3   0   -6.40    7.80
 -12  -3   0 1886.61   53.19
 -12   3   0 1869.81   51.49
  12   3   0 1764.52   50.69
 -13  -3   0    9.40   10.50
  13   3   0   -7.20    9.70
 -13   3   0    5.30   10.10
 -14   3   0 2250.47   62.29
  14   3   0 2124.69   59.89
 -14  -3   0 2237.38   63.59
 -15   3   0  -10.30   11.50
 -15  -3   0    8.90   12.20
  15   3   0    1.30   10.60
 -16   3   0  736.63   34.10
 -16  -3   0  711.83   34.70
  16   3   0  669.83   30.00
 -17  -3   0    9.60   15.40
 -17   3   0   -2.00   14.30
  17   3   0   13.00   12.40
 -18   3   0  374.76   30.70
  18   3   0  415.16   27.40
 -18  -3   0  397.66   32.20
  19   3   0  -20.20   16.70
 -19  -3   0   19.70   16.80
 -19   3   0  -17.20   14.90
 -20   3   0   55.69   18.30
  20   3   0   64.19   16.00
 -20  -3   0   55.49   19.40
 -21  -3   0  -15.80   17.90
  21   3   0  -11.20   14.10
 -21   3   0    4.30   17.70
 -22  -3   0  370.26   37.40
 -22   3   0  299.17   34.40
  22   3   0  370.26   30.20
 -23  -3   0    2.40   18.70
 -23   3   0  -10.50   18.60
   0  -4   0 3161.58   71.59
   0   4   0 3044.00   70.99
   0  -4   0 3098.79   71.09
   0   4   0 3091.19   71.39
  -1  -4   0   11.30    2.70
  -1   4   0   15.50    3.00
   1  -4   0   10.20    2.70
   1   4   0   15.40    2.70
   1   4   0    8.80    2.70
  -1  -4   0   12.00    2.60
  -2  -4   0 1475.75   36.60
  -2   4   0 1538.15   36.50
  -2  -4   0 1527.95   36.60
   2   4   0 1513.65   36.80
   3   4   0  100.89    7.40
  -3  -4   0   90.19    6.50
   4   4   0  203.28    9.80
  -4  -4   0  192.58    8.80
   5   4   0   23.30    5.50
  -5  -4   0   18.50    4.50
  -6  -4   0  280.77   12.50
  -6   4   0  272.67   11.30
   6   4   0  266.57   13.40
   7   4   0    5.00    6.80
  -7   4   0   -7.80    4.60
  -7  -4   0    2.50    5.60
  -8   4   0 1576.54   42.40
   8   4   0 1674.23   45.10
  -8  -4   0 1711.13   44.50
   9   4   0   16.90    8.30
  -9  -4   0   14.90    7.50
  -9   4   0    7.80    6.30
 -10   4   0  191.88   14.30
  10   4   0  233.78   16.40
 -10  -4   0  265.57   16.50
 -11  -4   0    1.30    9.10
 -11   4   0   -3.10    7.30
  11   4   0   -6.80    9.10
 -12  -4   0   21.60   10.30
  12   4   0   12.30    9.90
 -12   4   0    3.30    8.90
 -13  -4   0   22.10   11.20
 -13   4   0    4.50   10.40
  13   4   0   15.20   10.50
 -14  -4   0   37.80   13.10
  14   4   0   43.70   12.30
 -14   4   0   49.20   12.50
 -15  -4   0  -15.50   12.00
  15   4   0   -1.00   11.40
 -15   4   0   15.80   11.90
  16   4   0   14.60   12.70
 -16   4   0   10.40   12.70
 -16  -4   0    7.10   13.70
  17   4   0   -4.90   12.70
 -17   4   0   -5.50   13.90
 -17  -4   0    4.30   25.60
 -18   4   0  112.79   18.60
 -18  -4   0  109.79   18.60
  18   4   0  107.09   20.10
 -19   4   0   -0.80   15.10
  19   4   0    3.00   14.10
 -19  -4   0   -8.70   16.10
 -20   4   0  139.39   21.30
 -20  -4   0  153.48   22.10
  20   4   0  166.88   19.20
 -21   4   0  -22.00   17.40
  21   4   0   -5.10   15.40
 -21  -4   0    6.00   17.20
 -22   4   0  153.68   24.30
  22   4   0  235.68   28.10
 -22  -4   0  155.78   23.40
  23   4   0   -6.10   14.50
 -23  -4   0   -8.00   18.50
 -23   4   0   -2.40   20.40
   0   5   0    0.50    2.80
   0  -5   0    2.10    2.50
   0   5   0    2.10    2.50
   0  -5   0    4.40    3.20
   1  -5   0    3.10    2.80
  -1   5   0    2.20    3.10
   1   5   0    0.00    2.50
  -1  -5   0   -1.60    3.00
   1   5   0   -4.40    2.80
  -1  -5   0    1.10    2.60
  -1   5   0   -1.10    2.40
   1  -5   0   -2.40    3.30
  -2  -5   0 4625.64  108.19
  -2  -5   0 4668.13  108.19
   2   5   0 4721.03  108.49
   2  -5   0 4763.12  108.09
   2   5   0 4649.63  108.19
  -2   5   0 4824.02  108.09
  -3   5   0   16.50    4.00
   3   5   0   23.50    4.20
  -3  -5   0   16.50    3.70
  -3  -5   0   22.90    3.90
   4   5   0 2679.33   63.09
  -4  -5   0 2525.15   62.09
   5   5   0    0.10    5.20
  -5  -5   0   -0.70    4.10
  -6  -5   0  286.67   13.30
   6   5   0  273.47   14.20
   7   5   0    2.20    7.30
  -7   5   0   -5.90    5.00
  -7  -5   0   -1.60    5.70
  -8   5   0  140.89   11.50
   8   5   0  185.88   16.00
  -8  -5   0  181.28   12.90
  -9   5   0   14.20    6.60
 -10  -5   0    6.60    8.10
  10   5   0    9.00    9.20
 -10   5   0   -0.10    6.70
 -11   5   0   13.80    7.70
 -11  -5   0    9.30    9.10
  11   5   0    5.00    9.70
 -12  -5   0 1244.98   40.00
 -12   5   0 1253.87   37.90
  12   5   0 1228.18   40.20
  13   5   0  -12.30   11.00
 -13   5   0   -2.40    9.20
 -13  -5   0   -1.80   11.00
 -14   5   0 1223.78   40.40
 -14  -5   0 1231.28   42.60
  14   5   0 1234.58   41.60
 -15  -5   0   -1.90   12.80
 -15   5   0    8.30   11.60
  15   5   0   -9.90   11.90
  16   5   0   93.79   15.60
 -16   5   0  105.29   15.60
 -16  -5   0   99.29   16.20
  17   5   0    2.90   14.40
 -17  -5   0   -6.30   14.20
 -17   5   0  -11.20   12.80
 -18   5   0    1.40   15.50
  18   5   0   -3.30   14.10
 -18  -5   0    0.30   14.90
 -19  -5   0  -23.30   15.80
 -19   5   0   32.50   15.90
  19   5   0  -12.70   14.80
 -20  -5   0  135.89   20.60
  20   5   0  143.89   18.30
 -20   5   0  120.49   20.50
  21   5   0    8.00   15.80
 -21   5   0    8.70   18.50
 -21  -5   0   13.90   17.30
 -22  -5   0  128.09   22.50
 -22   5   0  140.39   21.70
 -23   5   0  -22.70   18.60
 -23  -5   0   21.90   18.00
   0  -6   0 6711.03  149.99
   0   6   0 6460.25  149.09
   0   6   0 6503.45  149.59
   1   6   0    1.20    3.10
  -1  -6   0    5.50    3.50
  -1   6   0    0.50    3.40
   1  -6   0   -1.90    3.00
  -1   6   0    0.10    2.80
   1   6   0   -3.30    3.40
  -1  -6   0    4.30    3.00
   1  -6   0    0.80    3.50
   2   6   0 3075.19   73.49
  -2  -6   0 3057.99   73.29
  -2   6   0 3115.39   72.89
   2   6   0 3149.88   73.29
   2  -6   0 3129.99   73.09
  -2  -6   0 3054.19   73.09
  -2   6   0 3228.78   73.49
  -3   6   0    1.80    3.60
  -3  -6   0    1.30    3.70
  -3  -6   0    2.20    3.80
   3   6   0   -3.10    3.90
  -4  -6   0    6.10    4.30
   4   6   0    7.10    5.00
  -4   6   0    1.80    4.20
  -4  -6   0    7.60    4.30
  -5  -6   0    2.10    4.70
   5   6   0    2.90    5.50
  -5  -6   0   -2.40    4.40
  -6  -6   0   11.80    5.60
   6   6   0    6.10    6.90
   7   6   0    6.60    7.60
  -7  -6   0    6.50    5.90
  -8  -6   0 7171.48  167.08
  -8   6   0 6926.81  165.48
   8   6   0 7420.36  169.08
  -9  -6   0    1.50    7.50
   9   6   0   -4.00    9.40
  -9   6   0   -3.00    6.00
 -10  -6   0 2057.09   55.29
 -10   6   0 2078.29   53.59
  10   6   0 2081.99   57.59
 -11   6   0    4.50    7.20
 -11  -6   0    0.00    8.90
  11   6   0   -8.60   10.20
 -12   6   0   93.19   10.90
  12   6   0   94.09   14.10
 -12  -6   0   97.39   12.40
  13   6   0   -0.70   12.10
 -13  -6   0    1.70   10.50
 -13   6   0   -5.70    8.90
  14   6   0  523.25   28.40
 -14  -6   0  552.44   27.00
 -14   6   0  561.04   26.20
  15   6   0   -7.50   12.50
 -15   6   0   -8.00   11.20
 -15  -6   0   -3.70   12.00
  16   6   0   -6.20   13.90
 -16  -6   0   18.90   14.40
 -16   6   0   31.00   12.90
 -17  -6   0  -12.70   14.10
  17   6   0  -21.70   13.20
 -17   6   0    3.10   13.60
  18   6   0  479.15   31.70
 -18  -6   0  533.25   33.10
 -18   6   0  560.14   33.60
 -19   6   0   16.70   16.00
  19   6   0    2.00   15.20
 -19  -6   0   -5.50   15.40
  20   6   0  515.45   33.50
 -20   6   0  552.84   37.20
 -20  -6   0  554.54   35.90
 -21   6   0    4.80   17.10
  21   6   0  -10.10   13.40
 -21  -6   0   14.70   17.50
 -22  -6   0   61.79   20.00
 -22   6   0   53.69   20.40
   0   7   0    1.70    3.90
   0   7   0    4.00    3.20
   0  -7   0    0.80    3.20
   0  -7   0    0.90    3.80
  -1   7   0    5.20    3.20
   1   7   0    3.80    3.80
  -1  -7   0    5.00    3.90
  -1   7   0    4.60    4.00
   1  -7   0    7.10    4.20
   1   7   0    4.00    3.50
   1  -7   0    5.30    3.60
  -1  -7   0    4.60    3.50
   2   7   0    1.90    4.20
   2   7   0    4.10    3.70
  -2   7   0   10.90    3.90
  -2   7   0    8.70    4.30
  -2  -7   0    4.80    4.20
   2  -7   0    6.80    4.00
  -2  -7   0    3.30    3.80
   3   7   0   -7.50    4.40
  -3  -7   0    4.00    4.30
  -3   7   0    1.00    4.60
  -3   7   0    2.70    4.20
  -3  -7   0    3.30    4.20
  -4  -7   0  229.48   11.90
  -4   7   0  258.37   12.10
  -4  -7   0  252.57   12.00
   4   7   0  254.47   12.40
   5   7   0   -2.90    6.00
  -5  -7   0    4.70    5.20
  -5   7   0    0.40    5.40
  -5  -7   0   -3.40    4.80
   6   7   0  916.41   28.80
  -6  -7   0  848.42   26.50
  -6  -7   0  866.81   26.30
  -7  -7   0    1.90    6.00
   7   7   0   10.50    8.00
  -8  -7   0    8.00    6.60
   8   7   0    5.00    8.70
  -9  -7   0   22.90    7.80
  -9   7   0   17.70    7.00
 -10  -7   0   10.00    8.30
 -10   7   0    7.80    7.30
  10   7   0    8.40   10.10
  11   7   0    2.50   10.90
 -11  -7   0   -7.00    8.20
 -11   7   0   -1.70    7.70
  12   7   0  119.09   15.40
 -12   7   0  112.19   14.70
 -12  -7   0   96.09   12.40
 -13   7   0  -12.20    8.50
 -13  -7   0  -16.20    9.90
  13   7   0   -3.70   12.40
 -14   7   0   -4.80   10.00
 -14  -7   0   -5.80   10.90
  14   7   0   -0.10   14.30
 -15   7   0   -6.60   10.50
  15   7   0   -5.70   14.00
 -15  -7   0  -21.10   11.80
  16   7   0  -10.00   14.10
 -16  -7   0  -12.80   20.10
 -16   7   0    1.30   12.50
 -17  -7   0   -7.80   13.90
  17   7   0  -16.20   14.30
 -17   7   0   -9.30   13.20
 -18   7   0  -11.50   22.70
  18   7   0  -15.20   14.80
 -18  -7   0   -6.60   14.80
 -19  -7   0    1.80   15.70
  19   7   0  -18.80   14.80
 -19   7   0   -9.30   15.40
  20   7   0  -28.90   16.90
 -20  -7   0   26.50   17.50
 -20   7   0   -5.70   16.00
 -21  -7   0   -9.50   17.60
 -21   7   0    0.70   17.60
 -22  -7   0   17.80   18.60
  22   7   0   40.50   19.00
 -22   7   0   27.40   18.70
   0   8   0   16.80    4.80
   0  -8   0   24.10    4.80
   0  -8   0   18.00    5.10
   0   8   0   18.50    4.10
   1  -8   0    4.80    4.60
  -1  -8   0   -0.90    4.40
  -1   8   0    4.20    3.60
  -1   8   0    2.00    4.40
   1   8   0   -1.10    4.20
  -1  -8   0    1.30    4.00
   1   8   0   -3.30    3.70
   1  -8   0    1.20    4.10
  -2  -8   0  469.55   16.40
  -2   8   0  462.85   16.30
   2   8   0  468.45   15.90
  -2  -8   0  478.95   15.90
   2   8   0  460.35   16.50
   2  -8   0  456.65   15.90
  -2   8   0  471.55   15.30
   3   8   0   15.70    5.70
  -3   8   0   26.80    5.90
  -3  -8   0   19.20    5.40
  -3   8   0   27.40    5.40
  -3  -8   0   25.60    5.20
   4   8   0  522.85   19.30
  -4  -8   0  515.05   18.10
  -4   8   0  549.15   18.60
  -4  -8   0  532.35   18.70
  -5  -8   0   -4.10    5.50
  -5  -8   0  -11.30    5.20
   5   8   0   -7.90    6.40
  -5   8   0   -7.50    5.80
  -6   8   0  582.94   21.20
  -6  -8   0  552.44   19.90
   6   8   0  588.34   22.30
  -6  -8   0  580.64   21.10
  -7  -8   0   -1.70    6.80
   7   8   0    3.90    8.50
  -7  -8   0   -0.80    6.10
  -8  -8   0 4658.53  112.09
  -8  -8   0 4486.95  110.69
   8   8   0 4761.82  113.99
   9   8   0   -3.60    9.90
  -9  -8   0   -6.80    7.30
 -10   8   0 2145.49   56.89
  10   8   0 2225.88   62.19
 -10  -8   0 2233.78   58.89
 -11   8   0    0.40    7.90
 -11  -8   0   -5.20    8.30
  11   8   0   -6.90   11.80
  12   8   0   -6.20   12.50
 -12   8   0    2.10    8.20
 -12  -8   0    2.30    9.40
 -13   8   0    4.10    9.30
  13   8   0    7.60   13.10
 -13  -8   0  -15.10    9.60
 -14   8   0  151.08   18.10
  14   8   0  111.79   17.90
 -14  -8   0  145.49   15.80
 -15   8   0   -0.50   10.60
  15   8   0  -14.80   14.90
 -15  -8   0  -24.70   11.10
 -16   8   0    3.30   12.10
  16   8   0    5.20   15.50
 -16  -8   0   -6.20   12.90
 -17   8   0    5.90   13.70
  17   8   0    2.60   15.60
 -17  -8   0   -0.90   13.90
  18   8   0   78.69   18.20
 -18  -8   0  101.99   18.00
  19   8   0  -23.30   12.60
 -19   8   0    2.30   15.50
 -19  -8   0   -6.70   14.60
 -20  -8   0  659.73   39.10
 -20   8   0  686.53   38.90
 -21  -8   0  -24.80   16.70
  21   8   0  -22.90   17.50
 -21   8   0    9.40   17.90
 -22  -8   0   55.09   19.70
  22   8   0   75.89   20.80
 -22   8   0   72.09   19.60
   0   9   0    1.40    5.10
   0  -9   0   -0.90    4.50
   0   9   0    2.00    4.40
   0  -9   0   -2.10    5.50
   1   9   0    0.10    4.70
   1  -9   0   -5.00    5.20
   1   9   0   -2.40    5.00
  -1   9   0    4.40    4.30
  -1  -9   0    0.80    4.60
  -1  -9   0    0.10    5.40
   1  -9   0    2.30    4.90
  -1   9   0   -4.80    5.20
  -2   9   0  505.45   16.90
   2   9   0  540.65   18.20
  -2  -9   0  528.85   18.70
   2   9   0  505.05   18.60
  -2   9   0  522.55   17.90
  -2  -9   0  544.55   18.00
   2  -9   0  537.15   18.30
   3   9   0    0.40    5.30
  -3   9   0   11.80    5.40
   3   9   0   -1.90    5.90
  -3   9   0    6.90    5.80
   3  -9   0    4.80    5.30
  -3  -9   0    4.10    5.70
  -3  -9   0    5.10    5.30
  -4   9   0 2618.54   65.39
   4   9   0 2629.54   65.79
  -4   9   0 2636.94   64.69
  -4  -9   0 2634.34   65.09
  -4  -9   0 2636.14   64.99
  -5  -9   0    0.20    6.00
   5   9   0   -3.00    6.80
  -5  -9   0   -3.30    5.80
  -5   9   0   -8.30    6.20
  -6  -9   0  937.31   29.20
  -6  -9   0  971.40   29.80
   6   9   0  985.60   31.60
  -6   9   0  959.10   29.50
   7   9   0    6.40    8.80
  -7   9   0    5.70    7.60
  -7  -9   0    4.00    6.70
  -7  -9   0   -7.00    6.60
  -8  -9   0  423.16   19.00
   8   9   0  466.45   22.80
  -8  -9   0  444.66   20.90
   9   9   0   18.90   11.20
  -9  -9   0   10.90    8.10
  -9  -9   0   20.30    8.70
  10   9   0  187.38   22.10
 -10  -9   0  229.38   17.80
 -10  -9   0  197.28   17.20
 -11   9   0   -0.70    7.90
  11   9   0  -10.70   12.10
 -11  -9   0   -3.20    8.70
 -12  -9   0  907.11   32.80
 -12   9   0  863.31   30.30
  12   9   0  860.71   37.50
  13   9   0    4.10   13.70
 -13  -9   0   22.00   11.10
 -13   9   0   10.00    9.50
 -14   9   0  488.65   24.80
 -14  -9   0  481.15   26.80
  14   9   0  471.15   32.60
  15   9   0  -28.40   15.10
 -15  -9   0   -7.00   13.70
 -15   9   0   -1.10   11.10
 -16   9   0   54.29   13.70
 -16  -9   0   54.59   14.20
  16   9   0   32.10   16.80
 -17   9   0   -5.70   12.80
  17   9   0    1.30   16.90
 -17  -9   0   -6.70   13.70
 -18   9   0   72.99   17.20
 -18  -9   0   91.39   18.10
 -19   9   0   15.40   15.00
 -19  -9   0  -22.90   14.40
  20   9   0   90.49   21.80
 -20  -9   0  114.49   19.40
 -20   9   0   69.79   18.50
  21   9   0   -9.00   19.90
 -21   9   0  -23.90   15.90
 -21  -9   0    9.90   17.50
 -22  -9   0  390.86   34.00
  22   9   0  393.26   37.20
 -22   9   0  353.36   36.40
   0  10   0 1029.80   30.50
   0  10   0 1082.59   30.10
   0 -10   0 1143.59   32.10
   0 -10   0 1110.19   30.50
  -1  10   0    1.50    5.00
  -1 -10   0   -4.60    5.10
  -1 -10   0   -7.00    6.20
   1  10   0   -1.40    6.10
   1  10   0    3.30    5.40
  -1  10   0    4.00    6.30
   1 -10   0   -1.80    5.50
   1 -10   0   -8.00    6.50
  -2 -10   0   11.30    5.50
   2  10   0    6.70    5.70
  -2  10   0   13.80    5.20
  -2  10   0    0.50    5.90
   2  10   0    2.50    6.50
  -2 -10   0   18.70    6.70
  -3  10   0    7.00    6.60
  -3  10   0    5.80    5.50
   3 -10   0    5.30    5.80
  -3 -10   0    1.00    5.60
   3  10   0  -12.00    6.00
   3  10   0   -5.40    5.90
  -3 -10   0   -2.00    5.90
   4  10   0 1639.94   44.50
  -4  10   0 1654.63   43.40
  -4  10   0 1635.94   44.00
  -4 -10   0 1647.14   43.90
  -4 -10   0 1652.53   43.70
  -5 -10   0    8.30    6.90
  -5  10   0    1.00    6.40
  -5  10   0    2.10    7.30
  -5 -10   0    4.00    6.10
   5  10   0    0.10    7.30
   6  10   0  407.26   20.80
  -6 -10   0  380.06   17.30
  -6  10   0  398.26   18.70
  -6 -10   0  390.56   17.60
   7  10   0    4.10    9.30
  -7  10   0    0.10    7.70
  -7 -10   0   -4.80    7.40
  -7 -10   0   -0.40    7.20
   8  10   0   51.49   11.70
  -8  10   0   37.90    9.60
  -8 -10   0   32.10    8.50
  -8 -10   0   16.30    8.40
  -9  10   0    0.00    9.10
  -9 -10   0   13.60    8.80
  -9 -10   0   13.50    8.20
   9  10   0   10.60   11.10
 -10 -10   0   58.59   10.30
  10  10   0   79.59   13.90
 -10 -10   0   50.09   11.10
 -11 -10   0    3.80    9.40
 -11  10   0   -1.70    8.50
 -11 -10   0   -4.40    9.70
  11  10   0    7.60   12.70
 -12  10   0   61.19   11.20
 -12 -10   0   52.69   11.40
 -12 -10   0   49.70   12.20
  12  10   0   51.29   14.90
 -13 -10   0   -1.90   11.90
 -13  10   0   -3.70    9.40
  13  10   0   -8.40   15.40
 -13 -10   0   -9.60   10.20
 -14 -10   0   17.10   13.20
  14  10   0   29.30   15.80
 -14  10   0   16.70   10.40
 -14 -10   0   11.10   14.30
 -15  10   0   -3.10   10.80
 -15 -10   0    0.10   12.30
  15  10   0   -9.00   16.50
 -16 -10   0  249.68   24.10
 -16  10   0  285.17   23.90
  16  10   0  240.58   31.70
 -17 -10   0    8.90   14.50
  17  10   0  -15.20   12.80
 -17  10   0    7.30   13.30
 -17 -10   0    4.60   14.10
 -18 -10   0   82.79   17.80
 -18  10   0   47.10   15.90
 -18 -10   0   50.99   17.60
 -19 -10   0   13.80   17.10
  19  10   0    0.10   18.90
 -19  10   0   29.10   16.50
 -19 -10   0    1.10   15.80
 -20 -10   0   84.39   21.10
 -20 -10   0   62.49   18.40
 -20  10   0   47.30   17.80
  20  10   0   71.59   21.20
  21  10   0    0.80   19.90
 -21 -10   0   -4.00   18.50
 -21 -10   0   -3.50   16.20
 -21  10   0   17.20   18.10
   0  11   0   -3.60    6.00
   0 -11   0   -2.10    6.50
   0  11   0    1.90    5.60
   0 -11   0   -0.60    5.70
  -1 -11   0    8.80    5.80
  -1  11   0   11.60    5.40
  -1  11   0    4.90    6.50
   1  11   0    7.40    6.10
   1 -11   0   13.40    7.10
   1 -11   0    4.70    6.10
  -1 -11   0    7.60    7.00
   1  11   0    6.10    6.50
   2 -11   0  642.84   22.00
  -2  11   0  637.24   20.40
  -2 -11   0  625.54   22.00
  -2 -11   0  627.74   21.40
  -2  11   0  604.74   22.00
   2  11   0  623.34   22.10
   2  11   0  652.43   22.10
   3  11   0    4.90    7.20
  -3 -11   0    3.50    6.70
   3 -11   0    7.20    6.30
  -3  11   0   10.40    5.80
  -3 -11   0   13.10    6.20
  -3  11   0   17.60    6.90
   3  11   0   10.10    6.90
  -4  11   0  575.24   22.20
  -4 -11   0  601.94   22.30
   4  11   0  587.04   22.40
  -4 -11   0  591.44   21.40
  -4  11   0  613.24   21.10
  -5 -11   0    4.50    6.90
  -5 -11   0    7.60    7.00
  -5  11   0    7.60    7.20
  -5  11   0    1.80    7.60
   5  11   0   -1.20    7.60
   6  11   0 2039.70   55.09
  -6 -11   0 1947.01   52.59
  -6 -11   0 1992.60   53.29
  -6  11   0 2015.90   53.09
  -7 -11   0   -0.10    7.30
  -7 -11   0   -5.80    7.10
   7  11   0   -5.60    9.40
  -7  11   0   -6.10    7.80
  -8 -11   0 1027.80   33.00
   8  11   0 1088.09   38.10
  -8 -11   0 1034.30   34.50
  -8  11   0 1053.39   34.50
   9  11   0  -20.00   10.90
  -9 -11   0  -10.70    8.50
  -9 -11   0   -5.10    8.40
  -9  11   0  -10.20   10.10
 -10  11   0  110.09   13.80
 -10 -11   0  102.39   13.30
 -10 -11   0  108.29   12.60
  10  11   0   89.49   15.30
 -11 -11   0   -3.60   10.10
  11  11   0  -25.70   13.10
 -11  11   0  -17.20   11.60
 -11 -11   0   -1.70    9.60
  12  11   0  350.06   29.80
 -12 -11   0  332.77   23.30
 -12  11   0  364.36   21.50
 -12 -11   0  340.97   22.70
 -13 -11   0   -1.30   11.00
 -13  11   0    0.70   10.00
  13  11   0  -26.80   14.80
 -13 -11   0  -10.30   11.50
  14  11   0  390.66   33.10
 -14 -11   0  428.66   25.40
 -14  11   0  407.66   24.10
 -14 -11   0  406.66   28.80
  15  11   0   -5.50   16.20
 -15  11   0   -0.80   11.10
 -15 -11   0   -4.80   13.00
 -15 -11   0   -3.70   12.60
 -16 -11   0    8.10   14.50
 -16  11   0    9.20   12.20
  16  11   0   -2.70   19.40
 -16 -11   0    5.10   13.40
 -17 -11   0   -6.60   14.40
 -17 -11   0   -8.70   14.10
 -18 -11   0  220.88   28.40
 -18  11   0  226.68   27.10
  18  11   0  201.18   25.90
 -18 -11   0  239.68   28.40
  19  11   0   -8.20   19.90
 -19  11   0    8.60   15.30
 -19 -11   0    5.30   16.80
 -19 -11   0   -6.40   15.80
 -20  11   0   51.19   18.40
  20  11   0   19.50   21.30
 -20 -11   0   38.30   20.20
 -20 -11   0   33.30   17.90
 -21  11   0   -7.40   16.70
  21  11   0   -0.90   21.10
 -21 -11   0  -14.60   18.00
 -21 -11   0   41.30   18.50
   0  12   0 2029.20   53.59
   0 -12   0 2083.99   54.59
   0  12   0 2076.59   52.79
   0 -12   0 2065.39   53.19
   1 -12   0   31.30    8.80
  -1 -12   0   25.50    8.10
  -1  12   0   20.80    7.30
  -1  12   0   27.60    6.50
   1  12   0   18.50    7.00
   1  12   0   25.40    7.70
   1 -12   0   17.70    6.80
  -1 -12   0   16.10    6.60
  -2 -12   0 1365.76   39.00
   2  12   0 1447.96   38.90
   2  12   0 1384.66   39.40
  -2  12   0 1327.67   38.20
   2 -12   0 1373.16   38.60
  -2 -12   0 1393.86   38.10
  -2  12   0 1347.37   37.00
   3 -12   0   16.40    7.20
  -3  12   0   22.70    7.50
  -3 -12   0   31.90    8.30
  -3  12   0   29.40    6.70
   3  12   0   19.20    7.80
   3  12   0   15.70    8.00
  -3 -12   0   24.90    6.90
  -4  12   0  334.47   17.60
   4  12   0  330.77   19.20
  -4 -12   0  354.86   16.60
  -4 -12   0  360.26   18.10
  -4  12   0  359.46   16.40
  -5 -12   0   10.30    7.60
   5  12   0    7.70    8.50
  -5 -12   0    0.70    6.90
  -5  12   0    5.40    8.40
  -5  12   0   11.30    7.20
  -6 -12   0   -2.10    7.60
  -6  12   0    4.50    7.70
  -6 -12   0    4.50    7.20
   6  12   0   -2.40    9.40
  -6  12   0   -1.40    8.50
  -7  12   0    9.10    8.90
   7  12   0    2.60   10.40
  -7 -12   0    6.00    8.60
  -7 -12   0    5.00    8.30
   8  12   0  440.66   24.70
  -8 -12   0  414.16   22.10
  -8  12   0  439.66   22.50
  -8 -12   0  411.56   21.60
  -9 -12   0    1.60    8.90
  -9 -12   0   10.10    9.50
   9  12   0  -21.90   11.70
  -9  12   0   -1.20   10.40
 -10 -12   0  729.63   28.70
 -10 -12   0  780.52   31.50
 -10  12   0  800.32   31.70
  10  12   0  729.13   35.20
 -11 -12   0    2.30   10.60
  11  12   0   15.00   14.70
 -11  12   0    5.50   12.60
 -11 -12   0    2.20    9.90
 -12 -12   0  932.81   35.40
 -12  12   0  933.71   33.80
  12  12   0  934.81   42.50
 -12 -12   0  895.11   36.60
 -12  12   0  970.50   38.50
 -13  12   0   -0.30   10.70
  13  12   0   -3.20   16.00
 -13 -12   0   -3.70   12.60
 -13 -12   0  -18.60   11.40
 -13  12   0  -19.80   15.60
 -14 -12   0    2.20   12.20
 -14  12   0   17.50   11.30
 -14 -12   0   19.10   14.10
  14  12   0    8.40   17.50
 -14  12   0    3.10   14.60
 -15 -12   0   10.40   14.60
 -15  12   0   -4.00   11.40
 -15 -12   0  -14.60   12.20
 -16 -12   0  228.58   26.00
 -16  12   0  221.38   24.10
 -16 -12   0  246.88   29.00
 -17  12   0   -2.10   13.90
 -17 -12   0  -10.60   13.90
  17  12   0  -20.40   19.90
 -17 -12   0    0.10   15.40
 -18  12   0  325.57   28.70
 -18 -12   0  404.56   32.90
 -18 -12   0  333.67   28.80
  18  12   0  342.77   39.60
  19  12   0   -3.50   21.50
 -19  12   0  -12.00   15.40
 -19 -12   0  -13.00   15.90
 -19 -12   0   -5.00   17.40
 -20 -12   0   51.19   18.30
  20  12   0   47.00   23.30
 -20  12   0   79.99   19.00
 -20 -12   0   86.69   21.90
 -21 -12   0   23.80   16.60
 -21  12   0    6.00   17.50
  21  12   0  -28.50   21.30
 -21 -12   0   40.30   19.10
   0  13   0    1.90    7.60
   0 -13   0   -0.60    8.20
   0  13   0    7.10    6.60
   0 -13   0   -0.30    6.70
   1  13   0   -2.70    6.60
  -1 -13   0    0.90    6.60
   1 -13   0    2.60    6.90
  -1  13   0    9.40    6.50
   1  13   0   -4.80    7.40
  -1 -13   0   -2.20    7.90
   1 -13   0    5.10    8.50
  -1  13   0    2.80    7.40
  -2  13   0    2.60    6.20
   2  13   0    1.10    7.00
  -2  13   0    2.10    7.40
  -2 -13   0   -0.10    6.50
   2  13   0   -9.50    7.90
  -2 -13   0    3.30    8.00
   2 -13   0    1.40    7.00
   3  13   0  -14.80    7.30
  -3  13   0    8.90    6.40
  -3  13   0   -3.90    7.90
   3  13   0  -11.90    7.80
   3 -13   0   -2.70    7.00
  -3 -13   0    4.70    7.70
  -3 -13   0    2.20    6.70
   4  13   0   57.79   10.40
  -4  13   0   58.19    8.30
  -4 -13   0   48.40    8.30
  -4 -13   0   48.30    9.30
  -4  13   0   70.09    9.90
  -5 -13   0   -1.90    7.30
  -5  13   0   -3.50    8.00
   5  13   0  -19.70    8.40
  -5 -13   0   -2.50    7.90
  -5  13   0   -4.70    7.20
  -6 -13   0  637.24   25.30
  -6 -13   0  679.83   25.80
   6  13   0  669.13   28.60
  -6  13   0  705.63   25.70
  -6  13   0  709.53   27.00
  -7  13   0    8.40    9.10
   7  13   0   -8.30   10.70
  -7 -13   0   -9.40    8.60
  -7  13   0   -7.10    9.50
  -7 -13   0    3.40    9.00
  -8 -13   0  253.07   19.10
   8  13   0  229.48   23.50
  -8  13   0  277.57   20.20
  -8 -13   0  265.47   19.50
  -9 -13   0   -6.80   10.10
  -9  13   0   -2.60   10.50
  -9 -13   0    9.50    9.70
 -10 -13   0  731.53   31.60
  10  13   0  795.82   37.50
 -10  13   0  728.23   31.60
 -10 -13   0  750.02   29.50
  11  13   0    6.50   15.50
 -11  13   0   25.60   13.70
 -11 -13   0    9.20   10.80
 -11 -13   0    6.90   12.00
 -12 -13   0  256.17   25.40
 -12  13   0  306.67   27.20
  12  13   0  272.77   29.30
  13  13   0  -23.30   17.20
 -13  13   0  -13.70   14.60
 -13  13   0    4.90   11.80
 -13 -13   0   -0.30   11.30
 -13 -13   0  -23.80   12.90
 -14  13   0   52.69   17.60
 -14  13   0   53.49   13.60
 -14 -13   0   50.49   13.90
 -14 -13   0   32.20   17.50
 -15  13   0    8.40   12.90
 -15 -13   0  -10.50   12.40
 -15 -13   0   -5.80   14.20
 -15  13   0   -2.10   17.30
 -16 -13   0   15.30   15.80
 -16 -13   0   13.50   14.20
  16  13   0  -13.80   20.50
 -16  13   0  -15.60   17.60
 -17 -13   0    2.80   16.60
 -17  13   0   -2.00   14.10
 -17  13   0    6.80   18.20
  17  13   0   -8.80   20.90
 -17 -13   0    9.70   14.90
 -18  13   0  106.19   18.20
 -18 -13   0  122.99   19.80
 -18 -13   0  122.59   21.40
 -18  13   0  112.49   24.40
  18  13   0  120.29   25.80
 -19 -13   0   10.60   16.80
 -19  13   0    0.00   16.00
 -19  13   0    0.90   21.80
  19  13   0   -7.60   21.90
 -19 -13   0    5.60   18.30
 -20  13   0  -14.60   16.70
 -20 -13   0   17.90   17.50
 -20  13   0   16.50   23.30
 -20 -13   0  -19.30   19.60
  20  13   0   -9.90   21.60
   0 -14   0 3104.49   78.69
   0 -14   0 3061.29   76.79
   0  14   0 3027.80   77.49
   0  14   0 3098.09   76.59
   1 -14   0   -0.90    7.40
  -1  14   0   -2.60    8.50
   1  14   0   -2.70    7.90
   1  14   0  -11.70    7.40
  -1 -14   0   -0.80    7.40
  -1  14   0    3.60    6.90
  -1 -14   0   -8.50    8.50
   1 -14   0   -6.20    8.80
   2 -14   0  712.93   26.40
  -2  14   0  702.23   26.40
  -2 -14   0  752.72   27.70
  -2 -14   0  749.42   25.60
  -2  14   0  724.83   24.70
   2  14   0  719.03   26.80
   2  14   0  786.32   26.90
  -3  14   0    3.20    6.80
  -3  14   0    5.30    8.30
  -3 -14   0   -3.90    7.30
  -3 -14   0   -2.70    8.40
   3  14   0  -10.70    8.50
   3 -14   0   -7.70    7.30
  -4  14   0   69.09    9.00
  -4  14   0   48.70    9.90
  -4 -14   0   72.49   11.10
   4  14   0   46.00   11.00
  -4 -14   0   60.09    9.20
  -5 -14   0   -2.00    8.20
  -5  14   0   -6.60    9.10
  -5  14   0    5.40    8.00
  -5 -14   0    1.00    9.20
   5  14   0  -10.60    9.60
  -6 -14   0  784.62   28.90
  -6  14   0  757.02   29.30
  -6  14   0  811.02   28.30
  -6 -14   0  835.62   29.20
   6  14   0  802.42   31.20
  -7  14   0    9.20   10.30
  -7 -14   0   13.20    9.90
  -7 -14   0   14.10    9.50
   7  14   0    0.80   11.70
  -7  14   0   16.80    9.90
  -8  14   0  787.22   31.30
  -8 -14   0  826.92   31.00
   8  14   0  756.42   40.40
  -8 -14   0  810.72   30.80
  -8  14   0  840.02   31.20
  -9 -14   0   23.20   10.60
  -9 -14   0   22.00   11.10
  -9  14   0   32.60   11.80
   9  14   0   -2.50   14.00
 -10 -14   0 1174.88   41.00
  10  14   0 1197.68   45.60
 -10 -14   0 1163.08   39.20
 -10  14   0 1198.18   41.30
  11  14   0   10.30   16.20
 -11 -14   0   11.80   19.50
 -11  14   0    3.50   13.10
 -11 -14   0    8.20   12.40
 -12 -14   0  772.12   33.10
 -12  14   0  762.12   37.40
 -12 -14   0  790.32   33.40
  12  14   0  626.94   38.80
 -13  14   0   21.50   12.80
 -13  14   0   -5.20   15.30
 -13 -14   0    2.10   12.10
 -13 -14   0   -8.50   12.80
 -14  14   0  174.88   22.40
 -14 -14   0  137.99   18.40
 -14  14   0  167.18   20.70
 -14 -14   0  176.88   22.50
  15  14   0  -12.60   20.50
 -15 -14   0   12.80   13.50
 -15  14   0   20.40   14.20
 -15  14   0   26.10   18.20
 -15 -14   0   17.60   16.20
 -16 -14   0  584.34   31.90
 -16  14   0  560.74   31.90
 -16  14   0  561.94   39.20
  16  14   0  500.65   42.30
 -16 -14   0  617.14   35.10
 -17  14   0   17.90   14.80
 -17 -14   0   23.80   17.20
  17  14   0   -8.40   20.60
 -17  14   0   -1.40   18.50
 -17 -14   0    2.30   15.00
 -18 -14   0 1019.10   47.60
  18  14   0  913.71   52.19
 -18 -14   0  883.71   41.30
 -18  14   0  927.61   50.29
 -18  14   0  919.51   41.70
 -19  14   0   23.90   22.60
 -19 -14   0   12.30   20.10
  19  14   0   14.20   23.80
 -19 -14   0   14.80   16.90
 -19  14   0  -29.80   15.50
 -20 -14   0  291.77   31.80
  20  14   0  331.47   42.70
 -20  14   0  289.27   32.20
 -20  14   0  193.18   28.50
 -20 -14   0  348.07   38.80
   0  15   0   -3.80    8.70
   0  15   0    5.10    7.70
   0 -15   0   -3.60    9.40
   0 -15   0   -5.00    7.70
   1  15   0    2.20    8.20
  -1  15   0   13.50    7.80
   1 -15   0   10.80    8.40
  -1 -15   0    9.30   10.20
   1  15   0   -4.00    9.00
  -1  15   0    6.50    8.70
  -1 -15   0   -3.60    8.00
  -2 -15   0  986.80   32.20
   2  15   0  974.70   33.90
   2 -15   0 1064.19   33.30
  -2 -15   0  996.70   34.10
  -2  15   0 1022.40   31.00
  -2  15   0  981.30   32.50
   2  15   0  978.90   33.20
  -3  15   0   22.30    7.70
  -3 -15   0    7.60    7.90
   3 -15   0    6.00    8.50
  -3  15   0    5.30    9.50
   3  15   0    2.60    9.60
   3  15   0  -18.40    8.90
  -3 -15   0   14.00   10.10
   4  15   0  729.03   29.50
  -4  15   0  692.03   27.40
  -4 -15   0  725.13   26.80
  -4  15   0  698.63   25.40
  -4 -15   0  724.33   27.70
   5  15   0  -20.40    9.90
  -5 -15   0   -2.40    8.70
  -5 -15   0    0.70    9.30
  -5  15   0    6.60    8.30
  -5  15   0   14.80   10.00
  -6  15   0  220.98   19.30
  -6  15   0  257.37   17.90
  -6 -15   0  233.58   18.70
  -6 -15   0  257.37   20.50
  -7 -15   0    4.00    9.60
   7  15   0    9.00   12.70
  -7  15   0   25.00   10.50
  -7  15   0   10.10   10.70
  -7 -15   0   11.70   10.40
  -8 -15   0   12.60   10.60
  -8  15   0    2.70   11.00
  -8  15   0   12.20   11.70
  -8 -15   0   20.30   11.30
   8  15   0   18.20   14.20
  -9  15   0    2.10   12.10
  -9 -15   0    7.20   10.70
  -9 -15   0   -3.80   10.80
  -9  15   0    7.10   11.60
   9  15   0  -19.80   14.00
 -10 -15   0    5.20   11.30
 -10 -15   0   -6.80   13.20
  10  15   0  -33.90   14.40
 -10  15   0    3.90   12.70
 -10  15   0   -0.50   12.80
 -11 -15   0    8.60   11.20
  11  15   0   -3.30   14.70
 -11 -15   0   -1.80   12.40
 -11  15   0   13.70   13.90
 -12  15   0  602.64   51.29
 -12 -15   0  688.93   31.00
 -12 -15   0  732.93   33.00
 -13 -15   0   -9.50   21.10
 -13  15   0    1.60   15.60
 -13 -15   0   -3.00   12.10
  14  15   0  757.32   43.30
 -14  15   0  757.92   34.40
 -14  15   0  726.63   39.00
 -14 -15   0  695.13   37.20
 -14 -15   0  727.93   35.20
 -15 -15   0    7.10   14.90
 -15 -15   0    6.80   14.50
 -15  15   0    0.50   14.60
 -15  15   0   19.20   18.10
  15  15   0  -48.10   19.20
 -16  15   0  395.06   36.00
 -16 -15   0  360.16   30.30
  16  15   0  353.76   41.80
 -16  15   0  400.36   29.30
 -16 -15   0  399.26   34.00
  17  15   0   29.50   24.40
 -17  15   0   11.90   20.10
 -17 -15   0   13.40   16.70
 -17  15   0   -1.00   15.40
 -17 -15   0   17.00   15.90
 -18 -15   0    4.90   18.80
 -18 -15   0   20.60   16.70
  18  15   0    4.80   24.00
 -18  15   0  -29.10   22.00
 -18  15   0   -1.80   15.20
 -19 -15   0   -6.20   16.90
 -19 -15   0   -6.60   20.20
 -19  15   0    6.80   22.60
  19  15   0  -33.50   24.80
 -19  15   0   20.70   17.10
   0 -16   0 1713.33   50.89
   0 -16   0 1688.93   48.30
   0  16   0 1747.33   47.90
   0  16   0 1611.84   48.30
   1 -16   0    7.50    9.30
  -1  16   0   -0.60    8.30
  -1  16   0    7.20   10.00
   1  16   0   -3.10   10.30
  -1 -16   0   -2.10    8.80
  -1 -16   0   14.80   10.60
   1  16   0    0.30    8.80
  -2  16   0   21.40   10.30
  -2 -16   0   16.80    9.00
   2  16   0   -9.20    8.90
   2 -16   0   13.90    9.30
  -2 -16   0   21.40   10.60
  -2  16   0   17.10    8.40
   2  16   0    5.70   10.20
   3 -16   0    9.70    9.40
   3  16   0   -1.70   10.60
  -3 -16   0    8.90   10.60
  -3  16   0   -3.40   10.10
  -3 -16   0    8.20    8.70
  -3  16   0    6.40    7.90
  -4  16   0   12.10   10.40
  -4 -16   0   28.60   10.90
  -4 -16   0    8.40    9.20
  -4  16   0   18.60    8.70
   5  16   0   -8.50   10.90
  -5  16   0   21.20   10.10
  -5 -16   0    3.40    8.90
  -5 -16   0   -0.20   10.60
  -5  16   0   15.90    8.60
   6  16   0    0.40   11.80
  -6 -16   0    9.70   10.30
  -6  16   0   14.10   10.80
  -6  16   0   22.80    9.60
  -6 -16   0   21.70    9.80
  -7 -16   0   -8.10   10.20
  -7  16   0   -6.80   11.30
  -7  16   0   10.60   10.30
   7  16   0  -21.20   10.80
  -7 -16   0   -6.40    9.80
  -8 -16   0  368.26   23.60
  -8  16   0  378.96   24.50
  -8  16   0  410.46   23.70
  -8 -16   0  387.66   23.20
  -9 -16   0    6.40   17.10
  -9  16   0   17.20   14.50
  -9 -16   0    7.60   11.00
  -9  16   0   11.20   12.30
  10  16   0  -15.50   12.40
 -10  16   0   12.40   13.10
 -10 -16   0   31.10   13.10
 -10 -16   0    9.70   11.50
 -10  16   0   15.40   14.30
 -11  16   0    0.00   14.00
 -11 -16   0    5.60   12.40
 -11 -16   0   -2.80   11.60
 -11  16   0    5.40   14.00
  12  16   0  183.98   28.10
 -12  16   0  223.38   27.10
 -12 -16   0  225.18   22.60
 -12 -16   0  196.68   26.10
 -13 -16   0   -4.90   13.70
  13  16   0  -22.30   19.70
 -13  16   0    4.40   16.40
 -13 -16   0   -2.30   13.70
  14  16   0  -24.90   20.10
 -14 -16   0   12.10   15.10
 -14  16   0    7.50   16.50
 -14 -16   0   41.40   15.30
 -14  16   0   14.00   17.60
  15  16   0   -9.00   20.90
 -15  16   0  -15.60   16.80
 -15  16   0  -10.40   14.40
 -15 -16   0   15.10   16.20
 -15 -16   0    7.20   14.30
  16  16   0    6.80   23.20
 -16 -16   0   10.90   15.50
 -16 -16   0   -0.40   16.70
 -16  16   0  -14.30   19.20
 -16  16   0    4.20   15.40
  17  16   0   14.90   22.50
 -17  16   0   -6.50   15.60
 -17 -16   0   10.70   16.10
 -17 -16   0    9.10   17.90
 -17  16   0    3.60   19.80
 -18 -16   0   37.90   19.80
  18  16   0    2.60   25.30
 -18  16   0   59.39   25.10
 -18 -16   0   47.50   17.70
 -18  16   0   79.09   18.70
 -19  16   0  -21.50   16.00
 -19 -16   0   24.40   21.30
  19  16   0  -11.10   39.20
 -19  16   0   41.90   24.60
   0 -17   0   -4.10    9.30
   0  17   0   -4.50    9.10
   0 -17   0    3.50   11.20
   0  17   0   -0.20   10.60
  -1  17   0    1.10   10.40
  -1 -17   0   -3.90    9.10
   1  17   0  -10.30    9.20
  -1  17   0   14.20    8.90
  -1 -17   0    7.80   11.70
   1 -17   0   -2.70    9.40
   2  17   0 2101.09   57.29
  -2  17   0 1986.80   54.19
   2  17   0 1898.31   58.29
  -2 -17   0 2009.40   56.99
  -2  17   0 1926.71   55.99
  -2 -17   0 2015.20   55.19
   2 -17   0 1964.50   55.39
  -3  17   0   12.00    8.60
  -3  17   0   -2.90   10.70
  -3 -17   0   -9.70    8.90
  -3 -17   0    3.60   11.30
   3 -17   0   -5.00    9.40
   3  17   0   -2.10   11.10
  -4 -17   0  965.50   35.70
   4  17   0  981.40   36.60
  -4 -17   0  984.10   33.70
  -4  17   0  937.31   34.80
  -4  17   0  965.10   31.60
   5  17   0   27.60   12.80
  -5  17   0   27.20   11.70
  -5  17   0   19.90    9.50
  -5 -17   0   38.70   11.70
  -5 -17   0   27.10   10.30
  -6 -17   0  892.61   32.90
  -6  17   0  764.92   33.60
  -6 -17   0  948.01   35.00
  -6  17   0  893.91   31.00
  -7  17   0   10.90   10.20
  -7 -17   0    6.70   11.00
  -7 -17   0   25.30   12.30
  -8  17   0  397.36   24.30
  -8 -17   0  406.06   25.00
  -8  17   0  402.76   26.90
  -8 -17   0  344.67   41.80
  -9  17   0   -9.50   12.10
  -9 -17   0   -2.70   11.80
  -9  17   0   19.40   12.50
  -9 -17   0    6.00   11.20
 -10 -17   0  101.79   15.50
 -10 -17   0  110.69   15.20
 -10  17   0  101.29   15.50
 -10  17   0   90.39   15.70
 -11 -17   0   11.80   12.80
  11  17   0  -15.30   17.90
 -11 -17   0  -15.60   12.40
 -11  17   0    6.80   15.20
 -12 -17   0   94.89   19.70
  12  17   0   72.49   21.10
 -12  17   0   70.99   17.90
 -12  17   0   82.89   17.30
 -12 -17   0   96.09   16.40
 -13  17   0  -16.40   15.60
 -13 -17   0   17.20   14.10
 -13 -17   0   21.40   13.90
 -13  17   0    8.40   16.40
  13  17   0  -16.70   20.90
 -14  17   0  249.08   28.60
 -14  17   0  184.48   22.40
 -14 -17   0  238.38   29.30
  14  17   0  236.68   29.60
 -14 -17   0  250.97   25.50
 -15 -17   0   -4.10   15.80
 -15  17   0   20.30   15.40
 -15 -17   0   -3.30   14.50
 -15  17   0   -7.70   19.30
  15  17   0  -31.40   22.00
  16  17   0   95.39   26.50
 -16 -17   0  149.39   19.80
 -16 -17   0   96.69   19.90
 -16  17   0  134.99   19.80
 -16  17   0  129.79   23.60
  17  17   0   -0.20   24.00
 -17  17   0   -0.30   16.50
 -17 -17   0    7.00   19.10
 -17  17   0    1.10   21.40
 -17 -17   0   10.40   15.90
 -18  17   0  -28.90   15.60
 -18 -17   0   15.40   18.90
 -18  17   0   -2.00   24.10
 -18 -17   0  -13.10   15.80
   0 -18   0  284.77   24.00
   0  18   0  245.38   21.70
   0  18   0  256.57   20.10
   0 -18   0  265.57   21.30
   1  18   0   19.00   11.80
  -1 -18   0   27.60   12.70
  -1  18   0   30.00   10.20
   1  18   0    2.40   10.80
   1 -18   0   23.30   10.50
  -1  18   0   14.20   11.80
  -1 -18   0   13.30   10.20
  -2  18   0  262.77   18.60
  -2  18   0  219.28   21.40
   2 -18   0  214.78   20.90
   2  18   0  220.98   20.70
   2  18   0  194.88   22.00
  -2 -18   0  213.58   22.60
  -2 -18   0  222.08   20.40
  -3 -18   0   13.00   12.20
  -3  18   0   25.40    9.30
  -3  18   0  -10.80   11.50
  -3 -18   0    3.90   10.10
   3  18   0   -8.00   11.50
   3 -18   0   -0.60   10.30
  -4 -18   0  184.48   19.80
  -4  18   0  226.68   18.10
   4  18   0  184.48   21.20
  -4  18   0  185.78   21.40
  -4 -18   0  201.88   22.40
  -5  18   0   12.10    9.50
   5  18   0   -8.70    9.10
  -5 -18   0    1.90   11.40
  -5  18   0    8.30   11.40
  -5 -18   0   -4.20   10.30
  -6  18   0   79.29   14.30
  -6 -18   0   62.39   12.20
  -6  18   0   61.99   11.20
  -6 -18   0   56.49   13.40
  -7  18   0   -8.30   11.80
  -7 -18   0  -14.80   10.70
  -7  18   0   13.40   10.40
  -7 -18   0    0.80   22.40
  -8  18   0  163.98   19.50
  -8  18   0  123.19   15.70
  -8 -18   0  119.69   15.20
  -8 -18   0  119.49   16.00
  -9 -18   0    0.80   12.60
  -9 -18   0    0.00   11.90
  -9  18   0   -3.00   12.70
  -9  18   0    3.40   11.80
 -10  18   0  147.49   18.40
 -10 -18   0  181.98   24.30
 -10  18   0  203.38   24.60
 -10 -18   0  156.98   17.80
  10  18   0  157.28   24.10
 -11 -18   0   -2.30   13.50
 -11  18   0   -7.00   13.80
  11  18   0  -12.40   18.60
 -11  18   0  -10.20   13.90
 -11 -18   0    2.40   20.80
 -12  18   0   27.40   16.30
 -12 -18   0   32.00   14.30
 -12  18   0   -6.80   15.70
 -12 -18   0   18.60   15.20
  12  18   0   -4.80   20.60
  13  18   0  -23.60   21.90
 -13 -18   0   21.60   15.20
 -13 -18   0   19.90   15.80
 -13  18   0    1.80   16.80
 -13  18   0   -7.80   16.60
 -14  18   0  -15.80   16.00
 -14  18   0   -1.40   17.50
 -14 -18   0    0.50   15.00
 -14 -18   0   22.50   16.10
  14  18   0   -4.10   23.30
 -14  18   0    4.70   18.20
 -15 -18   0  -20.30   14.60
 -15  18   0    0.10   19.20
 -15  18   0    6.40   19.00
 -15  18   0    6.40   15.80
  15  18   0  -57.09   21.50
 -15 -18   0   -5.40   16.20
 -16 -18   0   12.80   18.80
 -16 -18   0   27.20   17.10
 -16  18   0   25.50   17.30
 -16  18   0   31.60   21.80
  16  18   0  -37.50   23.50
 -17  18   0   10.50   22.90
 -17 -18   0  -23.30   17.90
 -17  18   0  -12.10   16.80
 -17 -18   0    6.30   16.00
   0 -19   0   -3.00   10.60
   0 -19   0   -3.70   13.60
   0  19   0   13.60   10.90
   0  19   0    9.20   12.30
   1 -19   0  -12.70   10.30
  -1 -19   0  -14.70   10.30
  -1 -19   0   -5.50   12.70
   1  19   0  -24.50   10.50
  -1  19   0   -5.80   11.70
  -1  19   0   -5.80    9.60
   1  19   0    4.40   11.90
   2  19   0  394.76   26.70
   2 -19   0  416.46   25.10
  -2  19   0  407.26   24.40
  -2  19   0  493.55   23.80
  -2 -19   0  414.16   24.80
   2  19   0  459.85   25.90
  -2 -19   0  409.36   27.80
  -3  19   0   30.10    9.70
  -3 -19   0   -6.50   12.90
  -3 -19   0    4.40   10.50
   3  19   0   -6.00   12.50
  -3  19   0    1.20   12.20
   3 -19   0   -2.70   10.90
  -4  19   0   62.49   13.60
   4  19   0   50.69   14.70
  -4 -19   0   53.69   14.20
  -4  19   0   64.69   10.90
  -4 -19   0   64.89   12.50
  -5 -19   0  -10.90   10.20
  -5  19   0   10.20    9.80
  -5  19   0  -16.60   11.90
  -5 -19   0    4.70   12.50
  -6  19   0   42.10   10.80
  -6 -19   0   33.10   13.50
  -6  19   0   39.20   13.00
  -6 -19   0   32.90   12.20
  -7  19   0   20.90   10.90
  -7  19   0    5.30   12.60
  -7 -19   0    1.50   12.60
  -7 -19   0   -3.20   10.80
  -8 -19   0   34.00   12.30
  -8 -19   0   45.30   14.70
  -8  19   0   53.79   12.60
  -8  19   0   62.09   14.50
  -9 -19   0    6.40   13.60
  -9  19   0    6.10   13.20
  -9 -19   0   -1.20   12.80
  -9  19   0    7.20   12.30
  10  19   0   12.40   19.30
 -10  19   0    4.40   20.50
 -10  19   0   13.40   14.50
 -10 -19   0   34.50   13.50
 -10 -19   0   24.60   14.00
 -11  19   0  -10.90   14.40
 -11  19   0   12.80   15.20
  11  19   0  -16.90   20.10
 -11 -19   0    9.20   13.80
 -11 -19   0    5.80   13.40
 -12  19   0  105.29   18.70
  12  19   0  108.89   25.30
 -12 -19   0  128.69   18.50
 -12  19   0  129.59   18.20
 -12 -19   0  137.79   19.10
 -13 -19   0   -8.00   14.70
 -13 -19   0   27.10   15.10
 -13  19   0   21.10   16.90
 -13  19   0   -5.90   16.10
  13  19   0  -27.60   21.40
 -14  19   0  174.78   22.70
  14  19   0  189.98   29.40
 -14 -19   0  195.08   22.40
 -14  19   0  200.28   23.10
 -14 -19   0  265.07   29.30
 -15  19   0   13.10   20.10
 -15  19   0    1.60   19.50
  15  19   0  -39.90   22.60
 -15 -19   0   35.60   17.00
 -15 -19   0    9.40   17.70
 -15  19   0   39.10   18.00
 -16 -19   0   21.90   18.20
 -16 -19   0   34.80   17.10
 -16  19   0   43.10   22.20
 -16  19   0   12.00   20.90
 -16  19   0    6.20   17.40
   0  20   0  566.94   29.00
   0  20   0  572.64   30.50
   0 -20   0  580.64   28.90
  -1 -20   0    1.90   11.10
  -1  20   0   -7.40   12.10
  -1  20   0   14.30   11.40
  -1 -20   0   19.70   14.90
   1  20   0   -5.40   12.20
   1 -20   0   -2.70   11.50
   1  20   0   28.70   13.60
  -2  20   0  335.47   25.80
  -2 -20   0  342.27   27.80
   2  20   0  278.87   26.50
   2 -20   0  322.97   24.50
   2  20   0  364.76   26.60
  -2 -20   0  365.26   24.40
  -2  20   0  384.26   23.40
  -3 -20   0  -28.90   13.20
   3  20   0  -14.00   13.30
  -3  20   0  -14.30   12.00
  -3 -20   0  -11.10   11.00
  -3  20   0    7.00   10.00
  -4 -20   0  148.69   29.40
   4  20   0  143.99   18.40
  -4  20   0  160.28   17.20
  -4 -20   0  191.38   21.60
   5  20   0   -7.40    9.30
  -5 -20   0   -1.40   11.40
  -5 -20   0    0.90   13.90
  -5  20   0  -23.50   12.60
  -6 -20   0  114.39   14.80
  -6 -20   0  182.38   24.50
  -6  20   0  129.29   17.00
  -6  20   0  189.18   19.60
  -7 -20   0   -0.40   13.80
  -7  20   0    4.40   13.40
  -7  20   0   16.90   11.30
  -7 -20   0    8.70   12.10
  -8  20   0  569.04   28.20
  -8  20   0  522.15   30.90
  -8 -20   0  610.34   30.70
  -8 -20   0  620.04   31.50
  -9  20   0   16.60   14.50
  -9 -20   0    9.30   14.50
  -9 -20   0    0.70   12.70
  -9  20   0   46.50   23.10
   9  20   0   10.40   18.20
  10  20   0  895.91   45.70
 -10  20   0  862.01   38.90
 -10  20   0  907.71   37.40
 -10 -20   0  895.51   45.70
 -10 -20   0  960.90   40.80
 -11 -20   0   17.90   14.70
 -11  20   0   -8.70   15.10
 -11 -20   0   21.00   15.20
  11  20   0   18.00   20.90
 -11  20   0   20.80   14.40
 -12  20   0  132.69   19.60
 -12 -20   0  109.29   18.20
 -12 -20   0  116.39   18.00
 -12  20   0  103.79   19.40
  12  20   0   74.29   24.20
 -13 -20   0   -2.60   16.70
  13  20   0    7.30   23.90
 -13  20   0   -9.40   17.40
 -13 -20   0    0.30   16.30
 -13  20   0   -1.70   17.00
 -14  20   0   38.60   19.00
 -14 -20   0    6.20   16.70
 -14 -20   0   26.30   16.80
  14  20   0  -21.50   26.10
 -14  20   0   15.20   18.80
 -15 -20   0   -2.60   17.40
 -15  20   0   -2.60   19.00
 -15  20   0   -7.70   19.90
 -15 -20   0  -14.20   15.40
 -15  20   0    4.70   20.50
   0  21   0  -10.50   13.20
   0  21   0   -3.70   12.20
   0 -21   0   -5.40   11.60
   1  21   0    3.70   13.60
  -1 -21   0   -8.40   11.40
  -1  21   0  -12.30   13.50
   1 -21   0    1.60   11.70
  -1 -21   0   -7.90   14.30
  -1  21   0    3.20   11.50
  -2 -21   0   43.30   13.00
  -2  21   0   37.00   14.00
   2  21   0   15.70   15.40
  -2  21   0   46.50   12.40
  -2 -21   0   36.70   15.80
   2 -21   0   40.10   13.10
   3  21   0   -7.50   13.70
  -3 -21   0   -2.30   11.90
  -3 -21   0   16.00   17.70
  -3  21   0    3.60   13.20
  -3  21   0   22.70   11.00
  -4  21   0   59.59   11.70
   4  21   0   24.60   16.00
  -4 -21   0   26.20   15.40
  -4  21   0   54.39   15.20
  -4 -21   0   40.00   12.90
  -5  21   0   26.80   10.70
  -5 -21   0   -1.70   14.50
  -5  21   0   -3.40   14.10
  -5 -21   0    5.30   12.10
   5  21   0   -8.70   15.20
   6  21   0  362.46   28.20
  -6  21   0  368.86   28.50
  -6  21   0  435.56   24.40
  -6 -21   0  370.46   30.20
  -6 -21   0  384.76   26.80
  -7  21   0   10.70   11.00
   7  21   0   23.00   16.40
  -7 -21   0    5.80   14.40
  -7 -21   0   -8.60   12.90
  -7  21   0   -9.40   13.70
  -8  21   0   57.19   19.40
  -8 -21   0   71.29   16.40
   8  21   0   57.39   19.50
  -8  21   0   50.09   15.30
  -8 -21   0   59.79   15.30
  -9  21   0    4.90   15.10
  -9  21   0   23.00   13.20
   9  21   0    5.20   18.60
  -9 -21   0    9.90   14.40
 -10  21   0  103.49   17.80
 -10 -21   0  123.39   18.80
 -10  21   0   98.49   16.40
  10  21   0   93.89   23.00
 -10 -21   0  106.79   17.70
  11  21   0   -6.50   20.40
 -11 -21   0  -11.10   15.10
 -11 -21   0   -8.90   14.60
 -11  21   0   -7.80   15.30
 -11  21   0    4.60   15.10
 -12 -21   0   53.49   17.70
  12  21   0   12.50   24.10
 -12  21   0   52.49   16.70
 -12 -21   0   32.50   17.30
 -12  21   0   37.60   18.50
 -13 -21   0   -4.80   15.40
 -13  21   0   -5.80   16.70
 -13  21   0   -0.70   17.30
 -13 -21   0   -5.70   16.40
 -14  21   0   46.40   19.80
 -14  21   0   -6.80   18.80
 -14 -21   0   -9.90   17.50
 -14 -21   0   12.80   17.30
 -15  21   0   19.60   19.60
   0  22   0  165.48   18.50
   0 -22   0  215.48   24.10
   0  22   0  188.98   24.70
   1 -22   0   -1.30   12.50
   1  22   0   -3.70   14.50
  -1 -22   0    5.50   12.40
  -1  22   0  -16.00   12.50
  -1 -22   0   -4.70   26.60
  -1  22   0   13.10   14.40
  -2 -22   0   16.00   16.00
  -2 -22   0   11.60   12.80
  -2  22   0   33.40   15.30
   2 -22   0   16.90   12.80
  -2  22   0   37.10   13.10
   2  22   0   10.90   15.90
  -3 -22   0  -15.80   14.50
  -3 -22   0   -2.10   12.30
  -3  22   0  -15.00   14.20
   3  22   0  -11.70   14.90
  -3  22   0   19.80   11.80
  -4  22   0   32.20   11.60
  -4 -22   0    2.00   15.40
  -4  22   0  -12.70   14.20
  -4 -22   0  -13.60   12.40
   4  22   0  -33.70   14.80
  -5 -22   0  -12.70   12.30
  -5 -22   0   17.50   16.00
   5  22   0  -21.00   15.30
  -5  22   0   -2.00   14.60
  -6 -22   0   38.70   13.70
  -6  22   0   72.69   12.60
   6  22   0   50.09   17.30
  -6 -22   0   42.10   16.70
  -6  22   0   52.69   15.60
  -7  22   0   22.40   19.70
  -7 -22   0   -7.50   13.00
   7  22   0  -18.00   16.80
  -7 -22   0   10.50   15.00
  -7  22   0    7.30   14.50
  -8  22   0  211.48   27.40
  -8 -22   0  170.08   29.50
  -8 -22   0  221.38   29.20
  -8  22   0  255.87   23.60
   8  22   0  209.78   25.90
  -9 -22   0   12.80   15.40
   9  22   0   -6.40   20.10
  -9 -22   0    1.20   14.70
  -9  22   0   25.80   13.70
  -9  22   0   21.80   15.30
  10  22   0  200.08   27.30
 -10 -22   0  252.37   29.40
 -10  22   0  211.38   28.00
 -10 -22   0  227.08   28.50
 -10  22   0  253.07   26.20
 -11 -22   0  -17.60   14.40
 -11  22   0    7.10   17.20
 -11  22   0    1.50   14.60
  11  22   0  -41.50   22.60
 -11 -22   0   -4.90   16.50
 -12  22   0   99.79   18.10
 -12  22   0   70.49   20.20
 -12 -22   0   81.99   19.80
 -12 -22   0   82.49   18.00
 -13  22   0   -3.40   18.50
 -13 -22   0   -4.00   16.60
 -13 -22   0  -14.90   17.20
 -13  22   0   23.50   17.60
   0 -23   0  -11.50   12.60
   0  23   0  -15.60   15.30
   0  23   0  -40.80   16.10
   1  23   0   -3.30   15.70
  -1  23   0   -9.00   14.60
   1 -23   0  -17.00   12.90
  -1 -23   0    3.20   12.90
  -2 -23   0  132.39   21.00
   2  23   0  111.99   19.20
  -2  23   0  116.29   18.00
   2 -23   0  119.39   16.50
  -2  23   0  100.29   15.30
  -2 -23   0  104.79   16.50
   3  23   0    7.30   16.80
  -3 -23   0   13.60   13.40
  -3  23   0   10.50   12.70
  -3  23   0   -4.70   15.00
  -3 -23   0   18.40   16.60
  -4  23   0  473.95   27.70
  -4  23   0  422.16   31.00
   4  23   0  457.75   35.50
  -4 -23   0  447.16   33.80
  -4 -23   0  460.75   30.00
  -5  23   0   41.50   18.40
  -5 -23   0   14.30   13.90
  -5  23   0   14.20   15.60
   5  23   0   14.70   18.50
  -5 -23   0   15.80   16.70
  -6 -23   0  924.11   42.30
  -6 -23   0  921.11   38.60
   6  23   0  909.21   45.10
  -6  23   0  835.42   39.10
  -7  23   0   28.70   12.80
  -7 -23   0   -6.50   15.30
  -7 -23   0   -1.30   17.00
   7  23   0   -7.80   18.70
  -7  23   0   12.60   15.20
  -8 -23   0  157.88   19.20
  -8 -23   0  169.58   21.80
   8  23   0  153.78   24.60
  -8  23   0  126.89   19.20
  -8  23   0  184.48   23.30
  -9  23   0    5.00   16.90
   9  23   0  -26.80   20.80
  -9 -23   0  -10.60   14.40
  -9 -23   0  -12.70   16.60
  -9  23   0   38.80   13.60
 -10  23   0   42.50   18.00
 -10 -23   0   57.99   17.60
 -10 -23   0   77.09   19.80
 -10  23   0   72.79   15.30
 -11  23   0  -17.30   14.70
 -11  23   0   -5.40   17.00
 -11 -23   0    3.70   18.00
 -11 -23   0  -20.90   15.90
 -12 -23   0  266.27   31.90
 -12 -23   0  264.57   29.40
 -12  23   0  180.08   22.60
 -12  23   0  247.28   29.40
   0  24   0  120.09   20.70
   0  24   0   74.89   17.90
   0 -24   0  133.09   17.40
  -1  24   0    1.80   16.90
  -1  24   0  -28.10   15.00
   1  24   0   -2.10   17.00
  -1 -24   0   10.10   13.90
   1 -24   0    3.60   13.40
   2  24   0  123.59   21.00
  -2 -24   0  130.49   21.50
  -2  24   0  142.09   20.20
  -2  24   0  100.39   21.60
  -2 -24   0  163.18   18.60
  -3 -24   0  -31.50   13.30
   3  24   0  -10.30   16.80
  -3  24   0    3.10   16.30
  -3  24   0  -13.70   15.00
  -3 -24   0   -0.40   16.80
   4  24   0   -5.80   16.50
  -4 -24   0  -12.30   17.50
  -4  24   0  -34.20   15.20
  -4  24   0   22.20   14.80
  -4 -24   0   -3.00   14.50
  -5 -24   0    0.50   14.40
   5  24   0   -8.60   17.60
  -5 -24   0    1.80   17.90
  -5  24   0   -4.90   16.40
  -6  24   0   25.10   16.70
   6  24   0   12.70   18.80
  -6 -24   0   36.30   18.00
  -6  24   0   34.90   12.80
  -6 -24   0   36.40   21.80
   7  24   0  -33.50   19.30
  -7 -24   0  -20.40   14.10
  -7  24   0    3.30   16.90
  -7 -24   0    3.80   16.70
  -7  24   0   31.80   12.70
  -8  24   0   54.49   17.10
  -8 -24   0   33.50   16.20
  -8  24   0   67.69   14.20
  -8 -24   0   28.00   18.30
  -9 -24   0   12.30   18.60
  -9 -24   0   15.60   16.40
  -9  24   0    5.70   13.60
  -9  24   0   18.80   16.70
 -10  24   0   80.09   20.10
 -10 -24   0   29.10   16.60
 -10  24   0   45.30   14.80
 -10 -24   0   85.89   20.70
 -11  24   0    1.90   14.70
 -11 -24   0    8.70   17.10
 -11  24   0   12.40   18.40
 -11 -24   0  -13.60   15.90
   0  25   0  -12.50   17.40
   0 -25   0    9.20   14.70
  -1 -25   0    6.40   14.30
   1  25   0   -4.90   18.00
  -1  25   0  -10.90   16.70
   1 -25   0   22.60   14.40
  -2 -25   0    6.10   14.50
   2  25   0  -16.30   17.60
  -2  25   0   -0.60   16.30
  -2  25   0  -26.20   13.70
  -3  25   0  -12.90   16.60
  -3  25   0   -6.70   13.50
  -3 -25   0   22.20   15.40
   3  25   0  -17.60   17.20
  -3 -25   0    6.50   19.10
  -4 -25   0   42.00   16.40
   4  25   0    3.70   19.40
  -4  25   0   53.19   14.40
  -4 -25   0   44.00   20.60
  -4  25   0   25.80   16.50
  -5  25   0   21.80   13.30
  -5 -25   0   -4.90   18.10
  -6  25   0   71.49   18.20
  -6 -25   0   86.89   18.40
  -6 -25   0  101.89   20.40
  -6  25   0  106.19   15.40
  -7  25   0   22.40   13.30
  -7 -25   0  -23.90   14.90
  -7  25   0  -30.60   17.20
  -7 -25   0   -9.50   17.80
  -8 -25   0  -25.90   15.40
  -8 -25   0   30.10   18.50
  -8  25   0   55.29   13.50
  -8  25   0   21.00   17.00
  -9 -25   0    6.30   18.80
  -9 -25   0  -21.00   15.70
  -9  25   0  -23.90   19.30
  -9  25   0   24.20   14.10
   0 -26   0   50.69   16.50
   0  26   0   52.19   35.40
  -1  26   0  -24.10   23.40
  -1 -26   0  -21.60   14.40
   1 -26   0    3.10   15.00
  -2 -26   0    2.50   15.80
  -2  26   0   33.70   23.00
  -3  26   0  -21.40   19.40
  -3 -26   0    4.00   15.90
  -3 -26   0    1.30   20.10
  -3  26   0  -20.50   14.40
  -4 -26   0   -1.40   18.90
  -4  26   0  -62.19   26.50
  -4  26   0    1.90   14.10
  -4 -26   0    3.80   19.90
  -5 -26   0  -19.60   19.90
  -5  26   0   17.90   14.10
  -5 -26   0   14.70   16.70
  -6 -26   0   55.19   21.10
  -6 -26   0   28.50   16.90
  -6  26   0   58.09   14.40
  -7 -26   0   57.99   20.40
   0 -27   0   -1.90   15.70
  -1 -27   0   16.70   16.60
  -2  27   0  -31.10   16.50
  -3 -27   0    5.20   16.50
  -3  27   0  -21.00   15.50
  -2   0  -1    3.70    1.30
   2   0   1    5.40    1.80
   2   0  -1    1.40    1.10
  -3   0   1    9.10    2.30
   3   0  -1    7.90    2.00
  -4   0   1   16.80    3.40
  -5   0   1    1.00    3.30
   5   0   1    6.00    3.60
  -5   0  -1    8.60    4.10
   5   0  -1    6.10    2.90
  -6   0   1    5.70    4.30
   7   0   1   13.00    5.00
   7   0  -1   10.90    4.50
  -7   0  -1   15.70    6.10
  -8   0  -1   25.80    7.30
   8   0  -1    7.40    5.10
   8   0   1    6.10    6.00
   9   0   1    5.10    6.20
  -9   0   1    2.40    7.50
   9   0  -1   -0.90    5.30
  -9   0  -1   15.10    8.10
  10   0  -1   12.00    6.10
 -10   0   1   20.80    8.10
  11   0  -1    4.90    6.50
 -11   0   1   19.10    9.10
 -11   0  -1   -0.40    9.10
  11   0   1   -5.30    7.30
  12   0   1   29.10    8.60
 -12   0   1    4.70    9.40
  12   0  -1    2.70    7.20
 -13   0  -1   25.00   12.00
  13   0  -1   31.20    8.50
  13   0   1   11.10    8.60
  14   0   1   -0.40    9.30
 -14   0   1    2.90   11.40
 -14   0  -1    5.90   11.70
  14   0  -1   -8.40    8.20
 -15   0  -1    7.00   13.10
  15   0   1    6.30   10.00
  15   0  -1    2.20    9.00
 -15   0   1    3.30   12.20
  16   0  -1    8.70    9.70
 -16   0   1   -3.70   13.10
  16   0   1   -3.10   10.50
 -16   0  -1  -12.10   13.00
 -17   0   1    6.70   13.80
  17   0  -1    8.00   10.30
  17   0   1    7.70   11.50
 -17   0  -1    9.20   15.20
 -18   0   1   16.20   15.90
  18   0   1   -8.70   12.20
 -18   0  -1   18.70   17.00
 -19   0   1  -12.50   15.00
 -19   0  -1    1.40   17.20
 -20   0   1   -8.50   17.60
 -20   0  -1  -17.00   16.50
 -21   0   1   -1.50   17.00
 -21   0  -1  -11.40   18.20
 -22   0  -1  -10.40   17.90
 -22   0   1    4.30   19.30
 -23   0   1  -42.30   18.00
 -23   0  -1   14.00   20.00
   2   1  -1 2402.06   56.19
   2  -1   1 2506.25   56.19
  -2  -1  -1 2312.77   56.39
  -2   1  -1 2385.36   56.09
   2   1   1 2617.54   56.79
   3  -1   1 3346.77   76.29
  -3  -1  -1 3441.76   77.09
   3   1  -1 3257.97   76.29
  -3   1  -1 3282.97   76.29
   3   1   1 3405.76   77.09
  -3  -1   1 3218.18   76.39
   4   1  -1   31.40    4.00
   4  -1   1   31.90    4.00
   4   1   1   30.10    4.40
  -4  -1   1   29.60    3.90
   4  -1  -1   34.00    4.00
   5  -1   1 1142.89   28.30
  -5  -1  -1 1107.79   29.30
   5   1  -1 1100.69   28.30
  -5   1   1 1110.19   27.70
  -5  -1   1 1091.09   28.80
   5  -1  -1 1097.89   27.10
   5   1   1 1084.19   29.00
  -5   1  -1 1114.49   28.60
  -6  -1  -1 2433.86   58.79
   6  -1   1 2403.46   57.19
   6   1  -1 2344.27   57.19
  -6   1   1 2360.06   56.99
  -6   1  -1 2394.06   57.79
   6   1   1 2399.56   57.99
   6  -1  -1 2379.46   56.09
  -6  -1   1 2369.86   57.99
   7   1  -1  193.38   10.70
   7  -1   1  196.88   10.60
  -7  -1  -1  220.08   12.40
  -7   1   1  213.68   11.20
  -7  -1   1  216.58   12.10
  -7   1  -1  200.88   11.30
   7   1   1  203.98   11.80
   7  -1  -1  213.58    9.60
  -8   1   1  199.38   13.00
   8  -1   1  178.98   11.60
  -8  -1  -1  237.58   15.20
   8   1  -1  202.38   11.90
   8   1   1  184.18   13.00
  -8   1  -1  202.78   14.00
  -8  -1   1  225.28   14.00
   8  -1  -1  179.28   10.60
   9  -1   1   16.90    6.60
  -9  -1  -1   24.30    8.20
   9   1  -1   29.50    6.60
   9  -1  -1   14.60    5.70
  -9   1  -1   30.20    8.10
   9   1   1   19.70    7.30
  10   1  -1   12.90    6.50
 -10  -1  -1   15.30    8.50
  10  -1   1    3.50    6.80
 -10   1   1   25.80    8.20
 -10  -1   1   21.00    8.60
  10   1   1   15.50    7.40
 -10   1  -1    8.80    8.30
  10  -1  -1   20.80    6.10
 -11   1   1  962.50   31.40
  11   1  -1  939.71   28.50
  11  -1   1  919.01   28.90
 -11  -1  -1  930.71   31.80
  11  -1  -1  936.31   27.60
  11   1   1  872.51   29.20
 -11  -1   1  968.00   31.70
 -11   1  -1  917.71   31.20
 -12  -1  -1 1286.67   40.50
  12   1  -1 1222.78   36.50
  12  -1   1 1274.37   37.10
 -12   1   1 1309.87   40.00
 -12   1  -1 1295.27   40.10
  12   1   1 1216.08   37.80
 -12  -1   1 1274.77   40.10
  12  -1  -1 1339.47   36.00
 -13  -1  -1  349.47   22.50
 -13   1   1  373.76   23.20
  13   1  -1  363.76   19.00
  13  -1   1  407.76   19.70
 -13  -1   1  389.96   23.10
  13  -1  -1  348.67   18.30
  13   1   1  371.16   20.50
 -13   1  -1  353.16   23.00
  14  -1   1  612.74   25.50
 -14   1   1  619.44   29.10
  14   1  -1  618.64   24.80
 -14  -1  -1  646.24   30.40
 -14  -1   1  622.64   29.10
  14   1   1  624.84   26.00
 -14   1  -1  627.54   30.10
  14  -1  -1  634.74   24.10
  15  -1   1  177.08   18.50
 -15  -1  -1  162.68   17.90
 -15   1   1  135.99   16.40
  15   1  -1  142.39   17.20
 -15   1  -1  152.08   17.60
 -15  -1   1  145.79   16.60
  15   1   1  139.29   18.90
  16  -1   1  193.98   20.00
 -16   1   1  222.68   24.50
 -16  -1  -1  198.48   26.20
  16   1  -1  195.08   18.80
 -16  -1   1  169.68   19.20
 -16   1  -1  219.08   25.60
  16   1   1  196.68   20.90
  17   1  -1  712.33   29.10
 -17  -1  -1  701.43   36.50
 -17   1   1  733.73   35.90
  17   1   1  689.03   30.80
 -17  -1   1  697.83   36.30
 -17   1  -1  706.53   34.80
 -18   1   1   48.70   16.50
  18   1  -1   17.40   11.70
 -18  -1  -1   30.40   16.40
  18   1   1   43.10   13.60
 -18  -1   1   39.10   19.80
 -19  -1  -1   36.80   18.40
  19   1  -1   63.29   13.50
 -19   1   1   43.30   17.00
 -19  -1   1   49.99   17.40
  19   1   1   57.39   14.80
 -19   1  -1   48.60   17.70
 -20   1   1   71.29   19.50
 -20  -1  -1   30.00   18.40
 -20  -1   1   77.09   19.80
 -20   1  -1   93.39   19.50
 -21   1   1   -5.50   17.70
 -21  -1  -1   -6.90   17.30
 -21  -1   1   -3.00   17.10
 -21   1  -1  -21.30   17.50
 -22  -1  -1  103.59   23.10
 -22   1   1   66.99   20.20
 -22   1  -1  123.49   23.00
 -22  -1   1   98.19   20.70
 -23  -1  -1   10.60   19.30
 -23   1   1   34.10   20.70
 -23   1  -1    2.20   19.20
 -23  -1   1   27.00   20.00
   1   2  -1  260.37    7.80
   1   2  -1  229.88    7.70
  -1  -2  -1  243.88    7.10
   1  -2   1  253.37    7.60
  -1  -2   1  233.18    7.40
   1   2   1  269.77    7.60
  -1   2  -1  275.77    7.90
   2   2  -1 1533.85   36.60
  -2  -2  -1 1588.94   36.90
  -2  -2   1 1539.65   37.00
  -2  -2   1 1525.95   36.50
   2   2   1 1589.44   37.20
   3   2  -1 1270.77   31.70
  -3  -2  -1 1320.17   32.10
  -3   2  -1 1309.27   31.60
   3   2   1 1360.06   32.60
  -3  -2   1 1245.38   31.50
  -4   2   1 1920.41   45.80
  -4  -2  -1 2003.10   47.90
   4   2  -1 1900.81   47.20
   4   2   1 2015.40   48.00
  -4   2  -1 2034.70   46.90
  -4  -2   1 1909.31   47.10
  -5   2   1 2763.32   63.09
  -5  -2  -1 2695.93   65.19
   5   2  -1 2728.93   64.59
   5   2   1 2680.03   65.19
  -5   2  -1 2661.23   63.99
  -5  -2   1 2728.23   64.59
   6   2  -1 1012.50   27.70
  -6  -2  -1 1030.20   28.40
  -6   2   1 1014.00   26.30
   6  -2   1 1001.90   26.80
   6   2   1  969.80   28.40
  -6   2  -1 1013.40   27.20
  -6  -2   1 1026.90   28.00
  -7   2   1  309.87   12.60
  -7  -2  -1  314.77   14.50
   7   2  -1  321.87   13.80
   7  -2   1  305.27   12.80
  -7   2  -1  284.67   13.50
  -7  -2   1  326.67   14.40
   7   2   1  304.07   14.90
  -8  -2  -1 1760.02   46.40
   8  -2   1 1694.93   43.70
   8   2  -1 1691.63   44.60
  -8   2   1 1748.03   43.90
  -8   2  -1 1678.73   44.40
  -8  -2   1 1708.63   45.50
   8   2   1 1701.63   45.30
  -9  -2  -1    6.60    8.10
   9  -2   1    8.60    6.20
   9   2  -1    8.60    7.00
  -9   2   1   -7.60    6.30
  -9  -2   1   10.90    7.80
   9   2   1    3.30    7.20
  -9   2  -1    7.40    7.00
 -10  -2  -1 1193.68   36.90
  10   2  -1 1151.68   34.10
 -10   2   1 1212.78   34.90
  10  -2   1 1212.58   33.90
  10   2   1 1169.28   35.20
 -10  -2   1 1200.18   36.50
 -10   2  -1 1207.78   35.30
  11   2  -1   34.90    8.50
 -11  -2  -1   39.50    9.80
  11  -2   1   35.70    8.10
 -11   2   1   32.70    9.20
 -11   2  -1   55.69   10.50
  11   2   1   46.30    9.30
 -11  -2   1   34.50   10.00
  12   2  -1  247.78   16.50
 -12  -2  -1  270.97   20.70
 -12   2   1  236.38   18.50
  12  -2   1  231.58   16.20
  12   2   1  212.28   17.20
 -12   2  -1  245.98   18.10
 -12  -2   1  232.98   19.20
 -13   2   1 1338.17   41.50
 -13  -2  -1 1280.57   42.70
  13   2  -1 1240.78   38.00
 -13   2  -1 1273.07   41.70
 -13  -2   1 1316.67   42.00
  13   2   1 1222.68   39.10
  14   2  -1  362.56   21.00
 -14   2   1  405.86   24.60
 -14  -2  -1  376.66   26.10
 -14   2  -1  386.36   25.60
 -14  -2   1  382.16   25.40
  14   2   1  383.56   22.30
 -15  -2  -1   -7.20   12.80
  15   2  -1   17.40   10.30
 -15   2   1    0.80   11.60
  15   2   1   -7.60   10.20
 -15  -2   1   -3.70   12.10
 -15   2  -1    5.80   12.90
 -16   2   1  130.59   16.50
 -16  -2  -1  151.48   18.50
  16   2  -1  161.88   19.20
 -16  -2   1  200.18   24.40
 -16   2  -1  181.88   25.20
  16   2   1  152.48   20.10
 -17  -2  -1  312.37   28.90
  17   2  -1  265.97   22.00
 -17   2   1  289.77   26.80
 -17   2  -1  288.67   29.30
  17   2   1  290.47   24.10
 -17  -2   1  287.07   27.40
 -18  -2  -1  513.35   34.60
 -18   2   1  555.04   32.90
  18   2  -1  541.05   27.20
  18   2   1  507.25   29.20
 -18  -2   1  395.56   49.40
 -19  -2  -1    8.80   17.20
 -19   2   1    1.20   15.30
  19   2  -1    8.90   12.20
 -19  -2   1  -14.60   15.40
 -19   2  -1    3.10   16.90
  20   2  -1  150.98   16.70
 -20  -2  -1  175.78   23.20
 -20   2   1  142.39   21.30
 -20   2  -1  170.88   22.30
  20   2   1  140.29   17.90
 -20  -2   1  153.78   21.90
 -21  -2  -1    0.60   17.80
 -21   2   1  -16.10   18.00
 -21   2  -1    0.00   17.40
 -21  -2   1    6.50   17.90
  21   2   1   10.80   15.50
 -22  -2  -1   35.30   19.70
 -22   2   1   -7.80   18.60
 -22  -2   1   16.00   17.80
 -22   2  -1   33.80   19.70
 -23   2   1  117.29   22.50
 -23  -2  -1   84.39   22.70
 -23   2  -1   50.59   22.00
 -23  -2   1  112.89   21.90
   0   3   1    8.00    1.30
   0  -3  -1    7.70    1.30
   0  -3   1   11.10    2.10
   0   3  -1   13.70    2.20
   0   3  -1   12.40    2.20
   0  -3  -1   11.00    1.80
   0  -3   1   13.60    2.30
   1   3  -1    9.90    2.20
  -1   3   1    9.90    1.60
   1  -3   1   10.10    2.50
   1   3  -1   14.10    2.50
  -1   3   1   10.90    1.90
  -1  -3  -1    9.40    2.00
  -1   3  -1   12.30    2.60
  -1   3  -1   11.90    2.50
  -1  -3   1   13.30    2.50
   1   3   1   11.30    2.10
  -1  -3   1   12.90    2.30
   2   3  -1   79.39    5.20
  -2  -3  -1   87.39    4.80
   2   3  -1   85.39    5.10
  -2  -3   1   83.89    4.70
  -2  -3   1   88.59    5.30
  -2   3  -1   90.49    5.70
   2   3   1   88.69    5.30
  -3  -3  -1   35.50    4.00
   3   3  -1   32.00    3.90
   3   3   1   49.90    6.40
  -3  -3   1   41.10    4.80
  -3  -3   1   29.10    4.00
   4   3  -1  466.25   15.20
  -4  -3  -1  500.25   15.20
   4   3   1  489.95   15.70
  -4  -3   1  480.25   14.70
   5   3  -1  328.27   12.90
  -5  -3  -1  322.27   12.60
  -5  -3   1  320.17   12.20
   5   3   1  323.87   13.60
  -5   3  -1  343.47   11.70
  -6  -3  -1   94.59    8.90
   6   3  -1   66.29    9.20
  -6   3   1   72.99    6.80
  -6  -3   1   80.99    8.10
  -6   3  -1   78.39    7.90
   6   3   1   86.99   10.20
  -7   3   1  577.34   17.90
   7   3  -1  561.84   20.20
  -7  -3  -1  590.24   20.60
  -7  -3   1  597.64   20.20
   7   3   1  596.44   21.20
  -7   3  -1  557.24   18.90
   8   3  -1   33.60    8.00
  -8  -3  -1   46.70    8.10
  -8   3   1   34.20    6.30
  -8   3  -1   35.20    7.00
   8   3   1   43.30    8.50
  -8  -3   1   44.80    7.60
  -9  -3  -1 1235.68   36.50
   9   3  -1 1167.68   34.90
  -9   3   1 1238.78   33.60
  -9  -3   1 1190.58   35.40
   9   3   1 1217.28   36.00
  -9   3  -1 1162.48   34.20
 -10   3   1   22.00    7.30
 -10  -3  -1   27.20    9.20
  10   3  -1   26.50    8.10
  10   3   1   21.50    8.60
 -10  -3   1   27.80    8.60
 -10   3  -1   22.40    8.10
  11   3  -1  168.58   15.60
 -11  -3  -1  124.89   16.70
 -11   3   1  167.08   14.80
 -11   3  -1  141.89   15.50
  11   3   1  137.39   15.60
 -12   3   1   32.00    9.60
  12   3   1   53.59   10.80
 -12  -3   1   17.40    9.90
 -12   3  -1   52.69   10.60
 -13   3   1  151.78   18.40
  13   3  -1  145.69   16.40
 -13  -3  -1  142.49   19.80
 -13   3  -1  138.29   18.60
 -13  -3   1  157.18   19.60
  13   3   1  148.69   18.20
  14   3  -1  304.87   20.50
 -14  -3  -1  374.96   25.90
 -14   3   1  312.67   22.60
  14   3   1  334.77   22.00
 -14   3  -1  372.06   24.30
 -14  -3   1  318.87   24.50
  15   3  -1   52.99   11.90
 -15   3   1   30.70   12.80
 -15  -3  -1   36.40   13.60
 -15  -3   1   39.50   13.50
 -15   3  -1   49.90   13.80
  15   3   1   46.60   12.40
  16   3  -1   10.10   11.40
 -16  -3  -1    6.90   13.90
 -16   3   1   12.30   12.70
 -16   3  -1   16.10   13.20
 -16  -3   1   28.40   14.20
  16   3   1   17.50   12.50
 -17   3   1  161.38   18.90
  17   3  -1  200.98   21.40
 -17  -3  -1  170.38   31.40
 -17  -3   1  144.49   18.90
 -17   3  -1  209.88   26.50
  17   3   1  137.89   16.40
 -18   3   1   68.29   17.20
 -18  -3  -1   82.69   18.90
  18   3  -1   63.99   13.90
 -18  -3   1   59.49   17.60
 -19  -3  -1  -27.50   15.70
  19   3  -1   -3.00   13.00
 -19   3   1  -20.40   15.40
 -19  -3   1   -4.50   16.00
  19   3   1  -17.20   13.50
 -19   3  -1  -28.00   15.60
 -20   3   1   -9.80   16.30
  20   3  -1  -12.20   13.20
 -20  -3  -1   -4.20   18.00
 -20   3  -1  -10.60   17.60
 -20  -3   1   31.10   18.10
  20   3   1   -3.80   14.90
 -21  -3  -1   53.09   20.30
 -21   3   1   66.79   19.60
  21   3   1   50.79   16.70
 -21   3  -1   31.90   19.20
 -21  -3   1   71.29   20.00
 -22  -3  -1  -13.80   18.40
 -22   3   1   -7.30   18.20
  22   3  -1    8.40   23.30
 -22  -3   1   -8.90   18.70
 -22   3  -1    9.30   19.50
  22   3   1  -19.10   15.10
 -23   3   1    5.00   19.30
 -23  -3  -1    2.20   19.40
 -23   3  -1   -4.50   18.70
 -23  -3   1    0.00   19.00
  23   3   1    3.70   15.50
   0  -4   1 4739.03  107.19
   0  -4   1 4634.94  106.99
   0   4  -1 4697.13  106.99
   0  -4  -1 4668.73  106.49
   1   4  -1 3574.54   82.89
  -1   4   1 3605.14   82.39
  -1  -4  -1 3589.44   82.19
   1  -4   1 3618.84   83.09
  -1  -4  -1 3667.13   82.69
   1   4  -1 3593.64   82.99
  -1   4   1 3530.55   81.79
   1   4   1 3664.03   82.79
  -1   4  -1 3624.64   82.89
   1   4   1 3559.44   82.09
  -1  -4   1 3563.44   82.99
  -1  -4   1 3551.34   82.89
  -1   4  -1 3661.93   83.09
   2  -4   1  220.48    9.00
  -2   4   1  219.28    7.60
   2   4  -1  198.68    8.50
   2   4  -1  207.48    8.50
  -2  -4  -1  221.38    8.10
   2   4   1  229.08    8.70
  -2  -4   1  221.68    8.60
  -2   4  -1  218.18    8.90
  -2  -4   1  205.78    8.50
   3   4  -1 1308.67   32.40
  -3  -4  -1 1251.97   32.00
   3   4   1 1307.17   32.90
  -3   4  -1 1288.27   32.60
  -3  -4   1 1271.67   32.50
  -3  -4   1 1290.67   32.00
  -4  -4  -1   34.00    4.60
   4   4  -1   56.39    6.70
  -4  -4   1   47.20    6.50
   4   4   1   32.20    5.30
  -4  -4   1   47.40    5.80
   5   4  -1  463.75   15.80
  -5  -4  -1  431.76   15.10
  -5  -4   1  452.75   14.90
   5   4   1  441.26   16.20
   6   4  -1 1019.20   29.50
  -6  -4  -1 1053.69   29.40
   6   4   1 1056.29   30.20
  -6   4  -1 1025.60   28.10
  -6  -4   1 1054.59   28.90
  -7  -4  -1   22.90    6.60
   7   4  -1   19.90    6.90
  -7   4   1   19.60    4.90
  -7  -4   1   22.40    6.40
   7   4   1   14.10    7.30
  -7   4  -1    5.10    5.30
   8   4  -1 2286.57   58.89
  -8   4   1 2279.87   56.19
  -8  -4  -1 2343.87   59.09
   8   4   1 2326.37   59.69
  -8   4  -1 2234.48   56.99
  -8  -4   1 2292.77   58.39
   9   4  -1  672.13   24.70
  -9   4   1  657.83   21.50
  -9  -4  -1  662.83   24.60
  -9   4  -1  639.74   22.70
   9   4   1  595.44   24.30
  -9  -4   1  701.53   24.20
 -10   4   1 2552.04   63.99
  10   4  -1 2529.25   66.29
 -10  -4  -1 2624.94   67.19
 -10   4  -1 2537.55   65.09
 -10  -4   1 2586.14   66.39
  10   4   1 2578.24   67.29
  11   4  -1  117.39   15.50
 -11  -4  -1  137.79   15.70
 -11   4   1  119.99   13.30
 -11   4  -1  112.89   14.20
 -11  -4   1  140.09   15.00
  11   4   1  137.59   15.60
  12   4  -1  386.46   21.50
 -12   4   1  388.06   20.10
 -12  -4  -1  388.96   22.00
 -12   4  -1  417.46   21.60
 -12  -4   1  403.96   22.70
  12   4   1  384.16   21.90
  13   4  -1 1265.87   39.80
 -13   4   1 1286.97   39.60
 -13  -4  -1 1279.67   41.50
 -13   4  -1 1286.87   40.70
  13   4   1 1173.68   40.10
 -13  -4   1 1297.67   41.80
  14   4  -1  143.49   19.30
 -14   4   1  174.78   19.30
 -14  -4  -1  177.18   22.20
 -14  -4   1  177.28   21.40
  14   4   1  160.08   20.00
 -14   4  -1  191.78   20.70
 -15   4   1  215.58   22.00
 -15  -4  -1  181.18   23.60
  15   4  -1  198.18   20.90
 -15   4  -1  202.68   22.00
  15   4   1  163.88   21.50
 -15  -4   1  218.78   21.50
 -16  -4  -1  254.27   26.50
 -16   4   1  270.97   24.70
  16   4  -1  298.37   23.30
 -16   4  -1  288.57   26.30
  16   4   1  257.47   23.90
 -16  -4   1  252.57   26.10
 -17   4   1  264.17   26.10
  17   4  -1  234.98   23.60
 -17  -4  -1  275.17   30.50
 -17  -4   1  260.77   25.80
  17   4   1  243.88   26.80
 -17   4  -1  240.48   26.70
 -18  -4  -1  658.83   36.40
 -18   4   1  593.34   33.90
  18   4  -1  596.14   30.60
  18   4   1  555.14   31.40
 -18  -4   1  621.94   35.50
 -19   4   1   28.10   17.30
 -19  -4  -1   23.50   17.50
  19   4  -1   34.40   14.80
  19   4   1   25.30   15.30
 -19   4  -1   36.90   17.20
 -19  -4   1   11.90   17.00
  20   4  -1  348.27   31.30
 -20   4   1  339.47   32.50
 -20  -4  -1  388.66   35.00
 -20   4  -1  306.77   33.70
 -20  -4   1  297.17   31.90
  20   4   1  329.07   29.80
 -21  -4  -1   23.50   19.10
 -21   4   1   35.70   18.70
  21   4  -1   30.90   15.30
  21   4   1   39.80   16.50
 -21  -4   1   -5.50   16.80
 -21   4  -1   37.90   19.50
 -22   4   1   29.80   18.30
  22   4  -1   36.70   16.20
 -22  -4  -1   27.50   19.50
  22   4   1   12.30   19.60
 -22   4  -1   10.70   18.50
 -22  -4   1   12.90   18.70
 -23  -4  -1  144.39   23.20
  23   4  -1  150.08   19.00
 -23   4   1  119.39   23.30
 -23   4  -1  126.09   22.40
 -23  -4   1  118.49   21.10
   0   5   1  124.29    5.70
   0  -5  -1  126.69    6.60
   0  -5  -1  116.59    5.80
   0  -5   1  126.39    6.70
   0   5  -1  128.99    7.30
   0  -5   1  128.09    7.30
   0   5   1  128.09    6.30
   0   5  -1  143.39    7.10
  -1  -5  -1   12.40    3.20
   1   5  -1   16.60    3.60
   1  -5   1   23.50    3.80
  -1   5   1   10.60    3.00
  -1  -5  -1   11.10    2.70
   1   5  -1   22.20    3.60
  -1   5   1    9.20    2.40
   1   5   1   17.60    2.80
  -1  -5   1   25.40    3.80
   1   5   1   13.80    3.20
  -1  -5   1   17.80    3.70
   1  -5  -1   12.60    2.80
  -2   5   1  138.69    6.80
   2   5  -1  167.08    8.40
   2   5  -1  155.68    7.70
  -2  -5  -1  139.29    7.00
  -2  -5  -1  129.89    7.00
   2  -5   1  155.98    8.20
   2   5   1  141.69    7.80
  -2  -5   1  144.49    7.50
  -2   5  -1  153.58    8.10
  -2  -5   1  147.39    7.60
   3   5  -1  927.81   24.90
  -3  -5  -1  925.01   24.60
   3   5   1  917.41   25.10
  -3  -5   1  925.31   24.50
  -3  -5   1  926.31   25.00
  -3   5  -1  922.31   24.90
  -4  -5  -1 1514.65   37.60
   4   5  -1 1478.05   38.00
  -4  -5   1 1468.25   37.90
  -4  -5   1 1451.35   37.30
   4   5   1 1512.15   38.50
  -5  -5  -1  416.16   14.70
   5   5  -1  414.16   15.50
  -5  -5   1  419.96   15.40
  -5  -5   1  428.96   14.90
   5   5   1  415.86   16.10
  -6  -5  -1  879.51   25.70
   6   5  -1  879.81   26.50
  -6  -5   1  863.41   25.00
   6   5   1  854.31   26.90
   7   5  -1  113.39   12.20
  -7  -5  -1  110.89   11.50
   7   5   1  119.19   14.10
  -7   5  -1   79.99    8.00
  -7  -5   1  108.19   10.80
  -8  -5  -1  688.23   23.60
  -8   5   1  653.83   21.10
   8   5  -1  703.73   25.30
   8   5   1  703.43   25.50
  -8  -5   1  672.53   22.90
  -8   5  -1  687.73   22.20
   9   5  -1 2651.33   67.99
  -9   5   1 2687.13   64.99
  -9  -5  -1 2689.03   67.79
  -9   5  -1 2531.65   65.59
  -9  -5   1 2668.93   66.99
   9   5   1 2659.53   68.79
 -10  -5  -1  197.68   17.10
  10   5  -1  203.78   17.50
 -10   5   1  208.98   13.50
 -10  -5   1  228.78   16.20
 -10   5  -1  204.08   14.60
  10   5   1  207.98   17.30
  11   5  -1    0.00    9.60
 -11  -5  -1  -11.60    8.50
 -11   5   1   11.10    7.20
  11   5   1    4.00   10.60
 -11  -5   1    7.90    8.70
 -11   5  -1   -0.70    7.60
  12   5  -1  393.66   22.50
 -12  -5  -1  452.55   24.10
 -12   5   1  389.66   20.00
 -12   5  -1  421.36   21.00
  12   5   1  417.26   24.10
 -12  -5   1  389.06   21.30
 -13  -5  -1   35.90   12.00
 -13   5   1   33.00   10.00
  13   5  -1   39.10   12.30
  13   5   1   34.40   12.00
 -13   5  -1   31.70   10.80
 -13  -5   1   29.60   11.40
 -14  -5  -1  641.24   30.30
 -14   5   1  592.94   27.30
  14   5  -1  620.54   28.80
  14   5   1  614.24   29.40
 -14   5  -1  653.33   28.90
 -14  -5   1  642.64   29.70
  15   5  -1    1.50   11.60
 -15   5   1    9.40   11.50
 -15  -5  -1  -13.80   12.60
  15   5   1    8.80   12.60
 -15  -5   1    4.60   12.40
 -15   5  -1   14.00   11.90
 -16  -5  -1  178.68   19.30
  16   5  -1  198.68   22.80
 -16   5   1  200.48   23.00
  16   5   1  188.18   23.80
 -16   5  -1  205.78   23.10
 -16  -5   1  203.78   22.80
 -17   5   1    7.70   13.80
 -17  -5  -1    5.70   14.40
  17   5  -1   18.30   13.20
 -17  -5   1   -9.80   20.70
 -17   5  -1   12.70   14.70
  17   5   1   16.10   14.60
 -18  -5  -1   24.30   16.00
 -18   5   1   13.90   14.70
  18   5  -1   39.70   17.70
 -18  -5   1   23.30   15.60
  18   5   1   21.10   14.90
 -19  -5  -1  172.58   22.00
  19   5  -1  201.58   25.30
 -19   5   1  168.68   21.20
 -19   5  -1  148.29   20.90
 -19  -5   1  217.28   29.60
  19   5   1  204.28   27.60
 -20   5   1  -13.40   15.90
 -20  -5  -1  -14.20   16.50
  20   5  -1   21.50   15.20
 -20   5  -1  -23.10   16.30
 -20  -5   1   -2.50   15.70
  20   5   1    0.30   15.40
 -21  -5  -1  303.57   31.30
 -21   5   1  206.68   24.40
  21   5  -1  272.27   28.80
 -21  -5   1  244.38   31.20
 -21   5  -1  263.07   33.20
 -22   5   1   76.29   21.50
  22   5  -1  137.69   18.80
 -22  -5  -1  145.09   22.60
 -22   5  -1  102.69   22.50
 -22  -5   1  130.69   22.10
 -23  -5  -1  -22.10   17.60
 -23   5   1    2.00   18.70
  23   5  -1    2.80   15.40
 -23  -5   1   -8.10   17.30
  23   5   1    7.80   18.40
 -23   5  -1  -23.00   19.30
   0   6   1 2770.32   64.69
   0   6  -1 2695.63   64.69
   0  -6  -1 2691.53   63.79
   0   6  -1 2720.23   64.99
   0  -6  -1 2844.22   64.79
   0   6   1 2745.73   63.79
   0  -6   1 2744.53   64.89
   0  -6   1 2784.72   65.49
  -1  -6  -1  943.51   24.90
   1  -6   1  981.50   25.50
   1   6  -1  919.61   25.20
   1   6  -1  927.11   25.10
  -1  -6  -1  933.41   24.10
  -1   6   1  920.51   23.60
  -1   6   1  932.41   24.60
   1  -6   1 1016.10   26.20
   1  -6  -1  972.90   25.00
  -1  -6   1  963.70   25.20
   1   6   1  929.11   24.90
  -1  -6   1  952.40   25.50
   1  -6  -1  940.21   24.10
   1   6   1  958.60   24.20
  -1   6  -1  971.40   25.30
  -1   6  -1  933.71   24.80
  -2   6   1  897.81   23.70
   2   6  -1  898.11   24.50
   2  -6   1  891.81   24.50
  -2   6   1  893.11   23.10
  -2  -6  -1  910.21   23.60
   2   6  -1  878.11   24.40
  -2  -6  -1  918.81   24.10
  -2  -6   1  847.42   24.10
  -2  -6   1  889.41   24.30
  -2   6  -1  903.61   24.70
  -2   6  -1  914.91   24.30
   2   6   1  920.71   24.30
   2  -6  -1  887.91   23.20
   3   6  -1 1643.94   40.90
  -3   6   1 1621.04   39.60
  -3  -6  -1 1590.14   40.20
   3   6  -1 1612.64   40.80
  -3  -6  -1 1557.74   39.90
  -3   6  -1 1675.23   40.90
  -3  -6   1 1595.94   40.40
  -3  -6   1 1620.24   40.80
   3   6   1 1616.54   40.90
  -4  -6  -1   -0.60    3.90
   4   6  -1    0.20    4.60
  -4  -6   1    1.30    4.40
   4   6   1   -1.80    4.80
  -4   6  -1   -0.10    4.60
  -4  -6   1    1.10    4.00
   5   6  -1   89.09   10.40
  -5  -6  -1   90.19    9.10
   5   6   1  100.99   10.40
  -5  -6   1   76.29    8.80
  -5  -6   1   94.69    9.90
   6   6  -1   59.19    8.30
  -6  -6  -1   74.19    9.10
  -6  -6   1   44.90    6.40
  -6  -6   1   49.99    7.20
   6   6   1   64.49    8.90
   7   6  -1  157.08   14.40
  -7  -6  -1  124.39   11.20
   7   6   1  149.39   15.10
  -7  -6   1  130.69   10.70
   8   6  -1   40.90    9.60
  -8   6  -1   36.30    7.40
  -8  -6   1   39.90    7.70
  -9  -6  -1   15.30    7.90
  -9   6   1    5.80    6.00
   9   6  -1    8.90    9.20
  -9  -6   1    1.00    6.90
  -9   6  -1    0.60    6.60
   9   6   1    2.70    9.50
  10   6  -1  396.76   21.90
 -10   6   1  405.86   17.70
 -10  -6  -1  433.86   20.90
 -10  -6   1  379.56   20.10
  10   6   1  501.85   24.00
 -10   6  -1  412.46   18.80
  11   6  -1   38.30   10.70
 -11  -6  -1   28.30    9.80
 -11   6   1   34.80    7.90
 -11  -6   1   43.30    9.90
  11   6   1   18.00   11.40
 -11   6  -1   41.20    8.90
 -12  -6  -1   64.19   11.90
  12   6  -1   60.79   12.80
 -12   6   1   62.09    9.90
 -12  -6   1   73.59   11.80
 -12   6  -1   67.39   10.90
  12   6   1   62.89   13.20
  13   6  -1  138.39   15.50
 -13  -6  -1  125.09   14.40
 -13   6   1  158.18   16.70
 -13   6  -1  144.29   17.60
  13   6   1  123.19   15.50
 -13  -6   1  150.58   18.90
 -14  -6  -1   52.89   13.00
  14   6  -1   68.59   14.30
 -14   6   1   69.89   12.10
  14   6   1   61.29   14.30
 -14   6  -1   76.79   13.20
 -14  -6   1   72.79   14.10
 -15   6   1   63.19   12.50
  15   6  -1   57.49   14.00
 -15  -6  -1   56.59   14.10
  15   6   1   63.99   15.30
 -15   6  -1   68.89   13.80
 -15  -6   1   77.29   14.70
 -16   6   1   28.10   12.60
  16   6  -1    6.30   13.50
 -16  -6  -1   16.10   24.30
  16   6   1   16.30   16.60
 -16  -6   1    8.50   13.50
 -16   6  -1   16.00   13.20
 -17   6   1   -6.90   12.60
 -17  -6  -1    3.40   14.80
  17   6  -1   -6.20   16.70
 -17   6  -1  -15.00   13.50
 -17  -6   1  -19.30   13.30
  17   6   1   -6.40   14.10
 -18  -6  -1   -3.30   14.40
 -18   6   1   -5.60   13.50
  18   6  -1   -9.40   14.50
 -18   6  -1    9.90   25.20
 -18  -6   1    5.40   14.20
  18   6   1   -8.60   14.70
 -19   6   1   11.00   16.20
  19   6  -1    6.90   15.40
 -19  -6  -1   18.40   17.10
  19   6   1    5.70   15.80
 -19   6  -1   14.30   16.00
 -19  -6   1   12.20   15.70
 -20   6   1  -18.00   15.40
 -20  -6  -1  -13.60   15.60
  20   6  -1   24.80   16.30
 -20   6  -1   11.80   16.90
 -20  -6   1    0.10   15.80
  20   6   1  -27.20   13.30
  21   6  -1   12.50   16.20
 -21   6   1  -23.70   16.70
 -21  -6  -1   -4.50   17.30
 -21  -6   1    9.00   17.80
 -21   6  -1  -12.30   17.80
 -22   6   1    2.00   17.60
  22   6  -1  -23.70   13.00
 -22  -6  -1   23.50   19.40
 -22  -6   1   23.90   18.20
  22   6   1   13.50   18.00
 -22   6  -1   10.50   18.70
   0   7  -1   16.80    4.30
   0  -7   1   14.00    4.10
   0   7   1   10.90    3.90
   0  -7   1   14.60    4.70
   0   7   1   13.40    3.30
   0   7  -1    9.50    3.60
   0  -7  -1   16.90    4.30
   0  -7  -1   10.50    3.20
   1   7  -1  827.42   23.20
   1  -7   1  869.71   24.10
  -1   7   1  834.52   21.70
   1  -7   1  855.91   23.50
   1   7  -1  823.72   23.40
  -1  -7  -1  840.02   23.10
  -1   7   1  827.02   22.70
  -1  -7  -1  838.52   22.10
   1   7   1  804.62   22.80
   1  -7  -1  853.21   23.20
  -1  -7   1  823.82   23.20
   1  -7  -1  842.32   22.20
  -1   7  -1  808.72   23.20
   1   7   1  856.11   22.30
  -1   7  -1  801.22   22.60
  -1  -7   1  828.62   23.40
   2  -7   1 1329.17   34.30
  -2  -7  -1 1278.17   33.50
  -2  -7  -1 1288.67   33.10
  -2   7   1 1314.87   32.60
   2   7  -1 1320.37   34.20
  -2   7   1 1309.87   33.50
   2   7  -1 1338.87   34.20
  -2  -7   1 1312.87   34.10
  -2  -7   1 1301.77   33.80
   2  -7  -1 1307.27   32.90
  -2   7  -1 1337.77   34.30
   2   7   1 1278.67   34.00
  -2   7  -1 1315.27   33.70
  -3   7   1 1840.32   44.80
   3   7  -1 1902.91   46.40
  -3   7   1 1865.11   45.40
  -3  -7  -1 1748.63   45.30
   3   7  -1 1845.62   46.10
  -3  -7  -1 1784.62   45.10
   3   7   1 1817.92   46.10
  -3   7  -1 1866.41   46.40
  -3   7  -1 1837.62   45.90
  -3  -7   1 1785.32   45.60
  -3  -7   1 1834.32   46.10
   4   7  -1 1424.56   37.30
  -4  -7  -1 1391.66   36.50
  -4  -7  -1 1360.76   36.30
  -4   7   1 1430.96   36.20
  -4  -7   1 1410.86   37.10
  -4   7  -1 1430.96   37.40
   4   7   1 1403.56   37.50
  -4  -7   1 1366.16   36.50
  -5  -7  -1  514.75   18.10
  -5  -7  -1  544.65   18.90
   5   7  -1  543.55   19.50
   5   7   1  560.94   20.70
  -5  -7   1  559.74   19.00
  -5  -7   1  539.65   18.60
  -5   7  -1  540.35   19.00
   6   7  -1 1568.04   42.60
  -6  -7  -1 1525.35   40.70
  -6  -7   1 1475.75   40.30
  -6  -7   1 1505.85   41.30
   6   7   1 1598.04   43.10
   7   7  -1  739.93   26.20
  -7  -7  -1  722.53   23.40
   7   7   1  746.33   26.90
  -7  -7   1  700.03   23.20
  -7  -7   1  692.23   24.20
  -8  -7  -1  732.93   25.10
   8   7  -1  747.23   27.70
  -8  -7   1  702.43   24.20
   8   7   1  760.12   28.70
  -9   7   1 3747.23   91.79
   9   7  -1 3963.10   96.39
  -9  -7  -1 3775.62   93.99
   9   7   1 3918.71   96.59
  -9  -7   1 3868.61   93.69
  -9   7  -1 3767.22   92.59
 -10   7   1   23.70    7.00
  10   7  -1   18.50   10.30
 -10  -7  -1   27.40    8.90
 -10  -7   1   21.30    8.50
 -10   7  -1   18.30    7.70
  10   7   1   19.40   10.80
  11   7  -1   68.89   12.40
 -11   7   1   74.89    9.50
 -11  -7  -1   79.09   11.50
 -11  -7   1   73.59   11.30
 -11   7  -1   68.49   10.30
  11   7   1   66.69   13.60
 -12   7   1  751.12   26.90
 -12  -7  -1  777.42   30.10
  12   7  -1  772.32   31.00
 -12   7  -1  761.12   28.10
 -12  -7   1  764.72   29.80
  12   7   1  754.02   33.00
  13   7  -1    9.70   13.30
 -13  -7  -1   13.90   10.70
 -13   7   1   13.90    9.60
 -13   7  -1   22.70   10.40
 -13  -7   1    7.60   10.60
  13   7   1    3.10   13.20
 -14  -7  -1  429.36   25.70
  14   7  -1  377.86   27.00
 -14   7   1  388.16   22.40
 -14  -7   1  396.16   23.80
  14   7   1  422.36   28.10
 -14   7  -1  466.85   24.50
 -15   7   1   58.09   12.20
 -15  -7  -1   56.29   14.40
  15   7  -1   53.59   15.60
 -15  -7   1   46.50   13.70
 -15   7  -1   54.09   13.20
  15   7   1   42.20   24.00
 -16   7   1  103.59   15.10
 -16  -7  -1  107.89   17.20
  16   7  -1   74.99   25.50
 -16   7  -1   96.39   15.50
  16   7   1   71.99   16.40
  17   7  -1  -16.10   14.10
 -17   7   1   17.70   13.30
 -17  -7  -1    7.90   14.50
 -17  -7   1   -2.80   13.80
  17   7   1   -7.60   14.80
 -17   7  -1    6.60   14.10
 -18  -7  -1   11.80   15.10
 -18   7   1   20.80   14.60
  18   7  -1   20.70   15.50
  18   7   1   14.80   16.20
 -18   7  -1    5.60   16.80
 -18  -7   1   32.90   15.20
  19   7  -1  358.06   30.80
 -19  -7  -1  310.77   30.90
 -19   7   1  337.97   30.30
 -19  -7   1  378.96   31.50
 -19   7  -1  338.67   31.10
 -20   7   1   78.09   19.20
 -20  -7  -1   89.39   19.70
  20   7  -1   39.60   16.70
 -20   7  -1   48.10   19.50
 -20  -7   1   73.69   19.20
 -21  -7  -1  314.87   34.70
 -21   7   1  280.87   33.20
 -21  -7   1  236.78   32.00
  21   7   1  282.47   32.90
 -21   7  -1  241.88   33.00
 -22   7   1  271.17   33.90
 -22  -7  -1  276.27   31.80
  22   7   1  282.27   34.70
 -22  -7   1  236.28   32.00
 -22   7  -1  255.27   34.60
   0   8   1   12.00    4.40
   0  -8  -1    9.60    3.70
   0  -8   1   10.50    5.30
   0  -8   1   12.20    4.70
   0   8  -1    7.20    4.80
   0  -8  -1   12.70    4.50
   0   8   1    8.00    3.60
   0   8  -1    9.90    4.20
   1  -8   1   28.30    5.50
   1  -8   1   36.30    6.30
  -1  -8  -1   25.50    4.30
  -1   8   1   28.40    4.00
  -1   8   1   24.70    4.90
   1   8  -1   29.50    5.00
  -1  -8  -1   33.00    5.40
   1   8  -1   27.20    5.40
  -1  -8   1   32.30    5.70
   1  -8  -1   33.20    5.70
  -1   8  -1   25.80    4.60
   1  -8  -1   29.20    4.60
   1   8   1   35.20    4.60
   1   8   1   31.40    5.50
  -1   8  -1   31.20    5.60
  -1  -8   1   30.70    5.30
  -2  -8  -1   50.99    6.00
  -2  -8  -1   54.89    7.40
   2  -8   1   51.09    6.30
  -2   8   1   57.59    7.70
   2   8  -1   52.39    6.20
  -2   8   1   58.49    6.90
   2   8  -1   44.60    6.20
  -2  -8   1   67.79    8.30
   2   8   1   51.99    7.20
   2   8   1   45.10    5.90
   2  -8  -1   52.89    7.30
  -2   8  -1   60.79    6.80
  -2  -8   1   64.39    8.50
  -2   8  -1   69.09    8.30
   3   8  -1   60.89    7.30
  -3  -8  -1   91.19    8.60
   3  -8   1   81.19    9.80
  -3   8   1  109.79    9.60
  -3  -8  -1   82.19    8.40
   3   8  -1   97.29   10.00
  -3   8  -1   84.59    9.40
  -3  -8   1   87.49    9.80
   3   8   1   76.69    9.20
  -3   8  -1   92.99   10.30
  -3  -8   1   72.89    7.50
  -4   8   1  118.09   10.00
  -4  -8  -1  114.99   10.10
   4   8  -1   90.19   11.20
  -4  -8  -1   97.99    9.30
  -4  -8   1   87.49    9.60
   4   8   1   96.19   10.50
  -4  -8   1  111.39    9.90
  -4   8  -1   88.49    9.70
  -5   8   1  650.23   21.10
  -5  -8  -1  633.44   21.30
  -5  -8  -1  625.34   20.90
   5   8  -1  627.74   22.00
  -5   8  -1  628.84   22.00
  -5  -8   1  643.04   21.90
  -5  -8   1  614.54   20.90
   5   8   1  649.14   23.10
   6   8  -1  555.54   22.10
  -6  -8  -1  516.95   19.60
  -6  -8  -1  543.25   20.00
  -6   8  -1  537.55   20.90
  -6  -8   1  547.75   20.70
   6   8   1  547.85   21.70
  -6  -8   1  531.85   19.60
   7   8  -1   39.40    9.10
  -7  -8  -1   21.20    6.90
   7   8   1   30.90    9.50
  -7  -8   1   29.70    8.00
  -7   8  -1   24.10    8.40
  -7  -8   1   31.00    7.30
  -8  -8  -1 1022.50   32.40
   8   8  -1 1097.19   36.00
  -8  -8   1 1096.29   33.20
   8   8   1 1252.47   36.90
  -8  -8   1 1045.40   33.60
   9   8  -1   -7.00    9.40
  -9  -8  -1    7.00    7.50
   9   8   1    5.50   10.60
  -9  -8   1    6.60    7.90
  -9   8  -1   -2.50    6.90
  -9  -8   1    8.80    7.50
 -10  -8  -1  474.55   21.00
  10   8  -1  466.95   25.50
 -10   8   1  405.66   19.00
 -10  -8   1  432.76   21.90
  10   8   1  550.94   26.60
 -10   8  -1  464.65   20.10
 -10  -8   1  452.55   20.70
 -11  -8  -1  285.27   19.90
  11   8  -1  366.76   24.20
 -11   8   1  338.57   17.80
 -11  -8   1  337.57   20.30
  11   8   1  315.27   25.10
 -11   8  -1  302.57   18.40
 -12   8   1   53.29    9.60
 -12  -8  -1   49.90   11.50
  12   8  -1   62.39   14.30
 -12   8  -1   46.80   10.00
 -12  -8   1   57.69   11.30
  12   8   1   68.89   14.40
 -13   8   1   43.20   10.00
 -13  -8  -1   35.40   11.70
  13   8  -1   34.10   14.20
 -13   8  -1   28.10   10.20
  13   8   1   31.70   14.80
 -13  -8   1   42.00   11.50
 -14  -8  -1  159.38   19.70
 -14   8   1  153.28   18.30
  14   8  -1  140.39   17.80
  14   8   1  127.39   30.10
 -14  -8   1  161.38   21.20
 -14   8  -1  201.68   19.90
 -15  -8  -1    7.70   14.50
 -15   8   1    8.70   11.20
 -15  -8   1   14.50   12.10
  15   8   1   -9.90   14.30
 -15   8  -1   29.20   12.00
 -16  -8  -1  139.99   18.00
 -16   8   1  126.89   15.40
  16   8  -1  109.29   18.50
  16   8   1  116.99   18.80
 -16   8  -1  136.59   16.50
 -16  -8   1  107.59   16.00
 -17   8   1   11.60   13.30
 -17  -8  -1  -20.80   13.40
  17   8  -1   11.30   15.40
  17   8   1    4.10   15.60
 -17   8  -1  -14.90   13.30
 -17  -8   1  -10.70   13.10
 -18   8   1  189.38   25.60
 -18  -8  -1  147.09   19.70
  18   8  -1  134.89   19.60
 -18  -8   1  148.79   19.10
 -18   8  -1  150.78   18.90
  19   8  -1    6.40   15.90
 -19  -8  -1   14.30   15.80
 -19   8   1  -19.40   14.20
 -19  -8   1    5.20   15.10
 -19   8  -1    2.70   16.10
 -20   8   1   30.90   16.50
 -20  -8  -1   37.80   18.20
 -20   8  -1   33.60   17.70
  20   8   1   39.80   18.50
 -20  -8   1   13.70   17.10
 -21   8   1   43.80   19.20
 -21  -8  -1   60.19   18.50
 -21  -8   1   26.20   17.90
  21   8   1   22.60   19.50
 -21   8  -1   28.90   18.90
 -22  -8  -1  -18.50   17.70
 -22   8   1   -1.40   17.30
  22   8  -1   36.50   19.40
 -22   8  -1   -9.50   18.20
 -22  -8   1    1.50   17.10
  22   8   1   17.60   20.20
   0   9  -1   13.00    5.50
   0   9  -1   19.80    5.40
   0  -9   1   20.00    5.70
   0  -9   1   28.80    6.60
   0  -9  -1   19.80    5.80
   0   9   1   26.70    4.80
   0  -9  -1   12.50    4.70
   0   9   1   17.70    5.20
   1  -9   1   18.20    6.70
  -1   9   1   12.00    4.30
  -1  -9  -1    4.80    4.50
   1   9  -1    2.40    5.50
   1   9  -1   10.50    5.60
  -1   9   1    8.30    5.20
   1  -9   1   12.80    5.60
  -1  -9  -1    9.00    5.30
  -1  -9   1    9.60    5.80
   1   9   1    5.90    5.40
   1   9   1   14.00    4.70
   1  -9  -1   10.50    5.90
  -1   9  -1   10.50    4.80
  -1   9  -1    7.60    5.50
   1  -9  -1    5.50    4.60
  -1  -9   1   11.40    5.30
   2   9  -1  352.76   15.80
   2  -9   1  383.56   16.10
  -2   9   1  393.76   15.20
   2   9  -1  392.86   15.20
  -2  -9  -1  380.96   15.00
  -2  -9  -1  384.96   14.60
  -2   9   1  405.06   13.80
   2   9   1  398.36   14.70
  -2   9  -1  366.16   15.30
  -2   9  -1  398.06   15.00
  -2  -9   1  377.46   15.40
  -2  -9   1  356.26   16.20
   2   9   1  350.86   15.00
   2  -9  -1  420.56   14.80
  -3  -9  -1  591.34   19.60
  -3  -9  -1  599.54   19.90
   3   9  -1  622.24   21.30
   3   9  -1  596.64   20.70
  -3   9   1  606.44   20.20
   3  -9   1  612.44   21.00
  -3   9   1  622.34   19.10
  -3   9  -1  586.24   20.30
  -3   9  -1  600.14   21.10
  -3  -9   1  641.34   20.80
   3   9   1  595.94   20.90
  -3  -9   1  626.84   21.00
  -4   9   1  844.32   25.30
   4   9  -1  797.42   25.70
  -4   9   1  838.12   24.60
  -4  -9  -1  807.42   24.80
  -4  -9  -1  820.82   24.80
  -4   9  -1  829.82   26.50
  -4  -9   1  836.92   25.80
  -4   9  -1  806.82   25.50
  -4  -9   1  790.52   25.10
   4   9   1  813.12   25.90
  -5  -9  -1  129.89   10.80
  -5   9   1  121.59   11.90
   5   9  -1  128.99   12.50
  -5  -9  -1  120.89   11.00
  -5  -9   1  125.79   11.90
  -5  -9   1  146.19   12.80
   5   9   1  123.19   12.90
  -5   9  -1  124.69   12.90
  -6  -9  -1  276.67   14.90
  -6  -9  -1  269.27   14.40
  -6   9   1  264.97   15.30
   6   9  -1  275.37   16.60
  -6  -9   1  293.67   15.50
  -6   9  -1  295.37   16.60
   6   9   1  300.97   18.40
  -6  -9   1  307.17   16.30
   7   9  -1  200.68   17.40
  -7   9   1  192.08   14.30
  -7  -9  -1  189.08   13.30
  -7  -9  -1  192.18   13.80
  -7   9  -1  206.98   16.20
   7   9   1  167.38   17.50
  -7  -9   1  182.38   14.30
  -7  -9   1  190.58   14.10
   8   9  -1  213.48   19.30
  -8  -9  -1  224.78   15.30
  -8  -9  -1  221.78   16.30
  -8   9  -1  230.48   17.70
  -8  -9   1  209.58   16.80
  -8  -9   1  200.38   15.40
   8   9   1  231.78   19.90
   9   9  -1  577.94   25.80
  -9  -9  -1  541.15   22.10
  -9  -9   1  560.24   22.20
   9   9   1  531.65   27.40
  -9  -9   1  552.54   24.30
 -10  -9  -1   12.10    8.70
  10   9  -1   -4.50   11.80
 -10  -9   1   12.70    9.20
 -10   9  -1    9.70    8.60
 -10  -9   1    6.60    8.50
  10   9   1   15.10   12.00
  11   9  -1   22.10   12.70
 -11   9   1   18.80    8.50
 -11  -9  -1    5.40    9.50
 -11  -9   1   10.70   10.20
 -11  -9   1   14.40    9.20
  11   9   1   -7.40   12.70
 -11   9  -1    3.60    8.70
 -12  -9  -1  204.48   18.00
  12   9  -1  173.88   23.60
 -12   9   1  177.88   16.30
 -12  -9   1  147.89   20.20
  12   9   1  171.58   19.00
 -12  -9   1  166.08   17.40
 -12   9  -1  162.78   17.80
  13   9  -1  140.59   18.50
 -13  -9  -1  183.18   20.20
 -13   9   1  169.48   17.60
 -13   9  -1  191.78   18.90
  13   9   1  139.49   22.60
 -13  -9   1  159.38   19.20
 -13  -9   1  155.28   20.20
 -14   9   1  270.27   20.10
 -14  -9  -1  295.57   23.80
 -14   9  -1  278.67   21.70
  14   9   1  287.17   28.10
 -14  -9   1  263.07   21.50
  15   9  -1   14.30   16.30
 -15  -9  -1    5.50   12.40
 -15   9   1    0.70   10.80
  15   9   1  -13.60   16.10
 -15   9  -1   25.10   11.70
  16   9  -1   33.20   16.90
 -16   9   1   59.79   13.40
 -16  -9  -1   47.40   14.60
 -16  -9   1   73.69   15.00
 -16   9  -1   63.09   14.90
  16   9   1   62.29   19.20
  17   9  -1   70.59   17.80
 -17   9   1   86.49   15.30
 -17  -9  -1   70.19   16.50
 -17   9  -1   39.10   14.80
 -17  -9   1   52.19   15.10
 -18  -9  -1   30.00   16.00
  18   9  -1    8.00   16.60
 -18   9   1   26.50   19.80
 -18   9  -1   26.00   15.10
 -18  -9   1   49.70   16.10
 -19  -9  -1   91.49   18.00
 -19   9   1   74.39   17.00
 -19  -9   1  123.69   19.20
  19   9   1  109.69   22.40
 -19   9  -1  102.79   18.30
 -19  -9   1   71.49   18.40
 -20   9   1   -4.20   16.10
 -20  -9  -1  -16.20   15.50
  20   9   1  -22.00   18.80
 -20  -9   1  -14.30   15.00
 -20  -9   1  -21.90   15.90
 -20   9  -1   -0.10   16.70
 -21   9   1  104.19   19.70
 -21  -9  -1  102.99   20.60
  21   9  -1  110.59   22.30
 -21   9  -1   87.09   20.30
 -21  -9   1  102.89   21.70
  21   9   1  130.39   23.20
 -21  -9   1  121.29   20.90
  22   9  -1   62.99   20.70
 -22  -9  -1   47.10   17.60
 -22   9   1   34.10   19.10
 -22   9  -1   28.70   22.10
 -22  -9   1   23.50   18.70
 -22  -9   1   77.99   18.90
  22   9   1   86.09   22.80
   0 -10  -1 6717.53  151.68
   0  10  -1 6379.86  151.48
   0 -10   1 6470.45  151.38
   0  10   1 6577.34  151.18
   0  10   1 6526.75  150.08
   0 -10   1 6546.04  152.38
   0 -10  -1 6549.54  150.18
   0  10  -1 6395.66  150.78
  -1 -10  -1   83.39   11.10
   1 -10   1   87.49   11.10
  -1  10   1   81.99    8.70
   1  10  -1   84.39   10.80
  -1  10   1   62.19    7.50
   1  10  -1   62.59    8.20
  -1 -10  -1   83.69    9.20
   1 -10   1   70.39    9.00
   1 -10  -1   52.49    6.70
  -1 -10   1   97.39   11.10
   1 -10  -1   88.29   11.50
  -1  10  -1   57.89    7.70
   1  10   1   80.69    9.30
  -1  10  -1   82.39   10.10
   1  10   1   69.29    7.90
  -1 -10   1   88.59   10.40
  -2 -10  -1 3981.80   94.69
   2  10  -1 3988.00   96.09
  -2  10   1 3920.41   95.19
   2 -10   1 4070.69   96.19
   2  10  -1 4145.08   96.09
  -2  10   1 3829.42   93.69
  -2 -10  -1 4063.19   95.79
  -2  10  -1 3953.90   94.89
  -2 -10   1 4032.60   96.29
   2 -10  -1 3953.00   94.69
  -2 -10   1 4010.70   95.69
   2  10   1 4190.38   95.29
  -2  10  -1 3983.10   95.79
   2  10   1 4053.39   96.09
  -3  10   1  794.72   24.90
  -3 -10  -1  827.42   25.50
   3  10  -1  794.22   25.60
   3  10  -1  828.92   25.70
   3 -10   1  821.02   25.80
  -3  10   1  788.32   23.50
  -3 -10  -1  820.32   24.30
   3  10   1  786.52   25.50
  -3 -10   1  790.32   25.30
  -3  10  -1  822.32   25.60
  -3 -10   1  807.22   25.80
  -3  10  -1  812.12   25.00
  -4  10   1   53.09    7.90
  -4  10   1   53.39    7.10
   4  10  -1   42.30    8.30
  -4 -10  -1   53.79    7.70
  -4 -10  -1   46.60    7.10
  -4 -10   1   42.20    7.30
  -4 -10   1   46.20    7.80
   4  10   1   44.80    8.10
  -4  10  -1   62.09    8.80
   5  10  -1 1103.59   33.50
  -5 -10  -1 1084.49   31.80
  -5  10   1 1095.89   32.00
  -5  10   1 1092.99   31.40
  -5 -10  -1 1051.59   31.30
   5  10   1 1063.79   33.10
  -5 -10   1 1088.89   32.10
  -5  10  -1 1083.29   32.50
  -5 -10   1 1091.79   31.90
  -5  10  -1 1069.69   33.20
   6  10  -1  206.08   15.80
  -6 -10  -1  187.48   14.00
  -6  10   1  213.98   14.50
  -6 -10  -1  197.18   14.30
  -6  10  -1  200.98   15.70
  -6 -10   1  215.68   14.00
  -6 -10   1  209.28   15.10
   6  10   1  221.48   17.30
  -7 -10  -1  876.91   28.40
   7  10  -1  895.91   31.10
  -7  10   1  927.21   29.30
  -7 -10  -1  857.61   28.60
  -7 -10   1  907.81   30.20
   7  10   1  889.01   31.50
  -7 -10   1  929.81   29.40
  -7  10  -1  878.71   30.20
  -8  10   1 2295.37   59.09
  -8 -10  -1 2141.39   58.09
  -8 -10  -1 2222.68   59.39
   8  10  -1 2282.77   61.69
   8  10   1 2227.28   61.99
  -8 -10   1 2180.38   58.49
  -8 -10   1 2220.28   59.79
  -8  10  -1 2281.27   59.89
  -9 -10  -1   53.69   10.40
  -9 -10  -1   59.49    9.70
   9  10  -1   55.79   12.70
  -9  10  -1   48.20   10.70
  -9 -10   1   55.29   11.00
  -9 -10   1   69.89   10.40
   9  10   1   54.39   12.60
 -10 -10  -1 2313.07   62.29
 -10 -10  -1 2337.87   63.39
  10  10  -1 2342.07   66.19
 -10 -10   1 2298.77   62.49
 -10 -10   1 2270.27   63.39
  10  10   1 2411.46   67.59
 -10  10  -1 2414.66   64.99
 -11 -10  -1  396.56   22.90
  11  10  -1  399.76   26.20
 -11 -10  -1  415.66   21.50
 -11  10  -1  390.36   21.10
 -11 -10   1  408.26   22.00
 -11 -10   1  372.76   24.00
  11  10   1  373.76   26.50
  12  10  -1 1092.89   40.20
 -12 -10  -1 1043.60   36.00
 -12  10   1 1041.10   33.60
 -12  10  -1 1017.80   34.70
 -12 -10   1 1011.10   35.60
  12  10   1  940.81   47.70
 -12 -10   1  986.00   37.70
 -13 -10  -1  400.56   24.70
 -13  10   1  436.26   22.60
 -13 -10   1  435.06   27.20
 -13  10  -1  424.26   23.50
 -13 -10   1  410.56   23.60
  13  10   1  433.66   31.50
  14  10  -1  -17.80   15.60
 -14  10   1    5.10   10.20
 -14  10  -1  -12.20   10.30
 -14 -10   1   14.90   12.50
  14  10   1  -12.70   16.00
 -14 -10   1    1.30   11.80
  15  10  -1   57.39   18.00
 -15  10   1   88.29   13.40
 -15 -10  -1   88.29   15.00
 -15 -10   1   92.69   15.70
 -15  10  -1  122.19   15.20
  15  10   1   75.79   19.00
 -15 -10   1   77.79   18.70
 -16  10   1  115.49   14.80
 -16 -10  -1   90.79   15.60
  16  10  -1   90.79   19.40
 -16 -10   1   95.19   15.70
 -16  10  -1   88.99   14.60
 -16 -10   1  106.69   17.90
  16  10   1   62.29   16.30
 -17 -10  -1   52.69   15.90
 -17  10   1   49.50   14.00
  17  10  -1   31.10   17.30
 -17 -10   1   56.89   15.90
 -17 -10   1   62.39   17.40
 -18  10   1  255.97   30.90
 -18 -10  -1  315.17   30.00
 -18 -10   1  332.97   30.60
  18  10   1  348.37   34.30
 -18 -10   1  340.97   32.50
 -18  10  -1  381.26   29.90
 -19 -10  -1   37.70   16.70
 -19  10   1   35.00   15.90
 -19 -10   1    4.50   16.40
 -19  10  -1   18.40   17.00
 -19 -10   1   12.70   16.40
  19  10   1   35.70   19.90
 -20  10   1  311.37   31.40
 -20 -10  -1  353.96   33.10
  20  10  -1  296.77   35.40
 -20  10  -1  278.87   31.70
 -20 -10   1  279.17   32.40
  20  10   1  287.27   36.80
 -20 -10   1  290.77   32.60
 -21 -10  -1   92.59   19.50
 -21  10   1   78.69   18.80
  21  10  -1   59.19   21.40
 -21 -10   1   49.90   19.20
 -21 -10   1  109.49   23.10
 -21  10  -1   72.59   20.10
  21  10   1   83.89   23.10
   0  11  -1   -0.20    6.70
   0  11   1   -7.10    5.60
   0 -11   1   -4.10    6.90
   0  11  -1    0.10    5.80
   0 -11  -1    4.40    6.60
   0 -11   1   -2.00    6.00
   0  11   1    5.60    5.20
   0 -11  -1    2.10    5.40
  -1  11   1  737.03   23.30
   1  11  -1  662.93   23.50
  -1 -11  -1  723.63   22.70
  -1 -11  -1  769.82   24.70
  -1  11   1  761.12   22.20
   1 -11   1  698.23   24.10
   1 -11   1  739.33   25.70
   1  11  -1  746.53   24.00
   1  11   1  734.43   23.00
  -1 -11   1  724.53   23.90
   1 -11  -1  781.62   23.10
  -1 -11   1  717.83   25.10
  -1  11  -1  699.43   22.90
   1 -11  -1  785.22   24.90
  -1  11  -1  666.23   23.50
   1  11   1  721.43   23.90
   2  11  -1  302.07   16.20
   2  11  -1  303.87   15.70
  -2 -11  -1  289.37   15.60
  -2  11   1  298.77   13.20
  -2 -11  -1  278.67   14.00
  -2  11   1  264.07   14.40
   2 -11   1  309.07   16.00
  -2 -11   1  274.77   15.10
  -2  11  -1  313.77   14.70
  -2 -11   1  291.77   15.50
  -2  11  -1  301.27   16.00
   2  11   1  288.67   15.00
   2  11   1  308.77   14.50
   2 -11  -1  284.67   14.40
   3 -11   1  625.24   22.60
  -3 -11  -1  618.84   22.10
  -3  11   1  597.24   21.50
   3  11  -1  602.04   22.60
  -3 -11  -1  611.34   20.80
  -3  11   1  597.84   19.90
   3  11  -1  633.34   22.50
   3  11   1  624.34   22.80
  -3 -11   1  616.74   21.90
  -3  11  -1  629.54   21.50
  -3 -11   1  633.04   22.80
  -3  11  -1  609.64   22.30
  -4  11   1  787.92   26.20
  -4 -11  -1  824.12   25.80
   4  11  -1  818.82   27.60
  -4 -11  -1  798.92   25.90
  -4  11   1  815.72   24.70
  -4 -11   1  785.52   26.40
  -4  11  -1  858.01   27.30
   4  11   1  804.52   27.10
  -4 -11   1  779.82   25.90
  -4  11  -1  864.31   26.50
   5  11  -1   74.69   10.20
  -5 -11  -1  103.19   12.00
  -5  11   1   82.99    9.60
  -5  11   1   97.69   12.20
  -5 -11  -1  111.89   12.80
  -5  11  -1   92.49   11.00
  -5 -11   1   95.09   13.10
  -5  11  -1   84.59    9.60
  -5 -11   1  101.39   12.10
   5  11   1  101.59   11.30
  -6  11   1  975.50   30.90
  -6 -11  -1 1033.70   31.10
   6  11  -1 1032.70   33.90
  -6 -11  -1  959.10   31.10
  -6 -11   1 1042.20   32.00
   6  11   1 1033.50   34.30
  -6  11  -1 1055.89   32.50
  -6 -11   1  948.91   31.30
  -7 -11  -1   14.10    8.00
  -7 -11  -1   11.20    8.10
  -7  11   1   20.70    8.50
   7  11  -1    7.00   10.00
  -7 -11   1    7.90    8.40
   7  11   1   10.60   10.30
  -7 -11   1    7.70    7.60
  -7  11  -1    8.50    8.60
   8  11  -1  482.95   24.50
  -8 -11  -1  457.15   21.10
  -8 -11  -1  458.65   20.70
  -8  11   1  473.15   22.20
  -8  11  -1  517.75   23.80
  -8 -11   1  487.45   22.10
   8  11   1  478.65   25.00
  -8 -11   1  463.35   21.00
  -9 -11  -1   19.10    9.20
   9  11  -1   17.70   12.50
  -9  11   1   21.80    9.90
  -9 -11  -1    5.90    8.60
   9  11   1   21.10   12.60
  -9 -11   1    7.80    8.70
  -9 -11   1   15.60   10.30
  -9  11  -1    4.70   10.00
  10  11  -1    0.60   12.40
 -10 -11  -1   14.90    9.80
 -10 -11  -1   18.00    9.20
 -10  11   1    8.00   10.60
  10  11   1    2.30   12.90
 -10  11  -1   14.70   11.60
 -10 -11   1    5.10    9.20
 -10 -11   1   11.00   10.50
  11  11  -1   35.00   14.60
 -11 -11  -1   47.70   11.30
 -11 -11  -1   20.50   11.00
 -11 -11   1   38.00   10.80
 -11 -11   1   40.10   11.70
 -11  11  -1   30.90   13.00
  11  11   1   33.90   18.20
 -11  11  -1   35.80   11.00
 -12 -11  -1   14.00   10.60
 -12  11   1   28.10   10.20
 -12 -11  -1   31.70   11.90
 -12 -11   1   19.30   11.30
 -12  11  -1   12.70   13.80
 -12  11  -1   28.00   10.40
 -12 -11   1   33.70   12.00
  12  11   1   23.30   16.20
  13  11  -1   18.80   16.50
 -13 -11  -1   15.20   12.30
 -13 -11  -1    8.90   11.30
 -13  11   1   20.00   10.20
  13  11   1   -7.20   15.40
 -13 -11   1   18.10   11.70
 -13 -11   1   20.00   12.40
 -13  11  -1   22.60   10.80
  14  11  -1   15.30   16.30
 -14  11   1   25.30   11.30
 -14 -11  -1   30.30   12.80
 -14 -11  -1   18.70   13.70
 -14 -11   1   23.60   12.60
 -14  11  -1   39.00   11.90
 -14 -11   1   34.10   14.40
  14  11   1   32.00   18.00
 -15  11   1    3.10   11.10
  15  11  -1   13.30   17.90
 -15 -11  -1   14.10   12.90
 -15 -11  -1   12.60   15.70
 -15 -11   1    9.50   13.60
  15  11   1   -9.20   15.50
 -15  11  -1    8.30   11.90
 -15 -11   1   11.90   13.80
 -16 -11  -1   14.90   15.30
 -16  11   1   26.80   12.90
 -16 -11  -1   28.00   13.80
  16  11  -1    2.30   14.90
 -16  11  -1   17.20   13.50
 -16 -11   1   13.90   14.60
 -16 -11   1   27.90   14.10
 -17 -11  -1  254.47   30.60
 -17  11   1  232.48   25.00
 -17 -11  -1  214.58   27.60
 -17 -11   1  277.57   28.40
 -17 -11   1  229.68   29.90
 -17  11  -1  209.68   24.60
 -18  11   1  -16.30   13.10
 -18 -11  -1    2.10   15.10
  18  11  -1    8.60   23.30
 -18 -11  -1  -28.60   16.40
 -18  11  -1    3.60   14.50
 -18 -11   1    0.80   16.60
  18  11   1   19.70   19.70
 -18 -11   1  -11.70   14.40
 -19 -11  -1   44.90   16.90
  19  11  -1    2.10   20.50
 -19  11   1   33.50   16.10
 -19 -11  -1   16.00   18.00
 -19 -11   1   34.70   17.40
  19  11   1   11.30   20.20
 -19  11  -1   49.00   17.80
 -19 -11   1   45.80   16.70
 -20  11   1    7.50   16.70
 -20 -11  -1    9.30   18.10
 -20 -11  -1    3.40   16.80
  20  11  -1    1.60   20.10
 -20  11  -1   11.60   18.20
 -20 -11   1  -10.90   17.80
  20  11   1    1.30   21.00
 -20 -11   1    9.10   17.00
 -21 -11  -1   35.90   18.60
 -21  11   1  -17.00   16.10
 -21 -11  -1   12.90   20.70
  21  11  -1   -9.70   20.60
  21  11   1   18.50   22.00
 -21  11  -1  -18.90   16.90
 -21 -11   1   29.00   18.20
 -21 -11   1    8.80   19.20
   0  12   1  790.32   23.90
   0 -12  -1  805.82   26.40
   0  12  -1  768.82   25.00
   0 -12   1  744.03   25.60
   0  12   1  750.82   24.80
   0 -12   1  764.02   26.80
   0  12  -1  735.93   25.10
   0 -12  -1  745.53   24.10
  -1 -12  -1  142.39   14.00
   1  12  -1  134.59   12.80
  -1  12   1  129.79   12.90
  -1 -12  -1  160.78   11.70
   1 -12   1  149.39   15.30
   1  12  -1  147.39   13.30
   1 -12   1  146.19   13.90
  -1  12   1  169.28   11.50
  -1  12  -1  163.48   12.70
  -1 -12   1  128.49   13.10
  -1 -12   1  144.79   14.80
   1 -12  -1  163.48   14.60
   1  12   1  155.18   12.60
   1  12   1  159.88   12.00
  -1  12  -1  154.38   12.80
   1 -12  -1  156.98   12.50
  -2 -12  -1  245.28   14.50
   2 -12   1  238.28   15.70
   2  12  -1  248.68   15.00
  -2  12   1  223.38   15.00
   2  12  -1  232.78   15.80
  -2 -12  -1  259.07   13.70
  -2  12   1  255.77   12.70
   2 -12  -1  243.28   14.20
   2  12   1  236.18   14.30
  -2 -12   1  247.48   14.60
  -2  12  -1  248.48   14.00
  -2 -12   1  250.37   16.20
   2  12   1  249.38   14.90
  -2  12  -1  229.88   14.60
  -3  12   1    3.60    6.80
   3 -12   1   -1.00    7.30
  -3 -12  -1    2.40    5.90
   3  12  -1    1.60    7.70
  -3  12   1   10.50    5.70
   3  12  -1    5.80    6.70
  -3 -12  -1    4.40    7.30
  -3  12  -1    1.20    6.60
  -3 -12   1   10.00    7.10
   3 -12  -1    5.10    6.20
  -3 -12   1    7.20    7.40
  -3  12  -1   -2.00    7.20
   3  12   1   -5.90    7.20
  -4  12   1    0.10    7.00
   4  12  -1   -8.20    7.50
  -4 -12  -1   -1.60    7.00
  -4 -12  -1    1.00    6.10
  -4  12   1    2.90    5.90
  -4  12  -1    1.60    6.70
  -4 -12   1   -1.10    7.30
  -4  12  -1   -1.60    7.90
   4  12   1   -5.40    7.60
  -4 -12   1   -0.30    6.60
  -5 -12  -1  148.39   14.40
  -5  12   1  151.08   14.60
  -5  12   1  160.08   13.50
   5  12  -1  135.49   15.00
  -5 -12  -1  138.49   13.00
  -5 -12   1  118.89   14.00
  -5  12  -1  142.09   14.10
  -5 -12   1  145.29   14.90
  -5  12  -1  147.79   15.60
   5  12   1  130.59   15.90
   6  12  -1    2.60    9.40
  -6  12   1    8.00    7.60
  -6 -12  -1   10.20    7.70
  -6 -12  -1   16.90    8.10
  -6  12   1   -4.60    7.80
  -6 -12   1   13.80    8.50
  -6  12  -1    5.90    9.20
  -6  12  -1    7.90    8.30
  -6 -12   1   11.50    7.80
   6  12   1   -1.80    9.20
  -7 -12  -1  645.04   25.10
  -7  12   1  658.33   24.70
  -7 -12  -1  620.74   24.10
   7  12  -1  670.43   27.70
  -7  12  -1  634.04   25.90
  -7 -12   1  614.94   24.50
   7  12   1  598.84   27.30
  -7 -12   1  637.84   25.70
  -8 -12  -1   99.89   11.90
  -8  12   1   82.79   11.20
  -8 -12  -1   79.69   11.00
   8  12  -1   96.59   14.60
  -8 -12   1   89.19   11.60
  -8  12  -1   97.89   12.70
   8  12   1   75.69   14.10
  -8 -12   1  107.99   14.70
   9  12  -1   -6.10   12.10
  -9 -12  -1    3.70    8.90
  -9  12   1    6.20   10.40
  -9 -12  -1    2.20    8.90
   9  12   1   -2.10   12.70
  -9 -12   1    3.50   10.20
  -9 -12   1   11.00    9.40
  -9  12  -1   -1.70   10.50
 -10  12   1  149.49   20.00
  10  12  -1  120.89   17.00
 -10 -12  -1  139.09   19.20
 -10 -12  -1  133.79   17.80
 -10 -12   1  120.59   14.50
 -10  12  -1  122.19   15.10
 -10 -12   1  141.49   16.70
 -11 -12  -1  291.97   21.40
 -11 -12  -1  321.87   21.00
  11  12  -1  341.87   27.40
 -11  12   1  295.77   23.80
 -11 -12   1  318.67   20.70
  11  12   1  331.77   27.90
 -11 -12   1  313.27   22.40
 -11  12  -1  302.17   24.80
 -12  12   1  183.48   23.70
 -12 -12  -1  161.58   20.40
  12  12  -1  152.68   20.10
 -12 -12  -1  179.78   20.30
 -12  12  -1  196.68   22.80
 -12 -12   1  177.58   22.40
 -12  12  -1  193.98   20.20
 -12 -12   1  194.88   20.90
  12  12   1  256.17   30.20
 -13  12   1   84.69   12.90
 -13 -12  -1   69.69   13.80
  13  12  -1  105.29   19.80
 -13 -12  -1   66.69   14.30
 -13  12  -1   61.79   16.90
  13  12   1   52.29   17.70
 -13  12  -1   84.29   13.10
 -13 -12   1   82.49   15.20
 -13 -12   1   73.69   20.90
 -14 -12  -1    0.60   13.50
  14  12  -1  -13.30   16.20
 -14  12   1   -0.60   10.40
 -14 -12  -1  -15.70   11.60
 -14  12  -1   -4.70   15.80
 -14  12  -1    8.50   12.00
 -14 -12   1    4.50   12.00
 -14 -12   1  -14.10   23.30
  14  12   1  -11.30   16.10
 -15  12   1    4.80   11.70
 -15 -12  -1   -1.70   12.90
 -15 -12  -1  -15.50   13.50
  15  12  -1  -18.20   13.80
 -15  12  -1    0.80   12.40
 -15  12  -1  -11.00   16.80
 -15 -12   1    6.20   13.20
 -15 -12   1   17.70   14.50
 -16 -12  -1    6.70   13.90
 -16 -12  -1   -6.60   14.70
 -16  12   1   17.40   12.30
 -16 -12   1    7.20   13.80
 -16 -12   1    1.00   14.40
  17  12  -1   67.49   22.10
 -17 -12  -1   65.99   16.90
 -17 -12  -1   83.39   18.60
 -17 -12   1   86.39   17.10
  17  12   1   69.29   21.80
 -17  12  -1   65.79   16.30
 -17 -12   1   80.69   17.30
 -18 -12  -1  132.99   19.20
  18  12  -1  164.48   25.40
 -18 -12  -1  129.79   21.00
 -18  12   1  128.29   18.20
 -18  12  -1  118.19   18.30
  18  12   1  115.79   24.20
 -18 -12   1  134.09   18.70
 -18 -12   1  145.89   21.30
 -19 -12  -1    0.30   16.20
  19  12  -1   13.80   22.40
 -19 -12  -1   16.20   17.90
 -19  12   1    0.80   14.90
 -19  12  -1   27.80   16.50
 -19 -12   1   20.20   17.70
  19  12   1    9.60   21.30
 -19 -12   1   -6.20   16.20
 -20  12   1   63.29   18.80
 -20 -12  -1   97.99   21.90
 -20 -12  -1  104.39   19.30
  20  12  -1   93.69   24.30
  20  12   1   69.89   24.00
 -20  12  -1   76.99   19.70
 -20 -12   1   82.19   20.40
 -20 -12   1  136.39   21.00
 -21  12   1   15.70   17.80
  21  12  -1   -2.30   21.90
 -21 -12  -1   42.30   21.10
 -21 -12  -1   31.00   16.80
 -21 -12   1   25.40   17.20
 -21 -12   1    7.00   18.50
 -21  12  -1   52.29   19.80
  21  12   1    7.60   22.30
   0  13  -1    2.50    6.70
   0 -13  -1   -0.70    7.50
   0  13   1   -4.70    7.00
   0  13   1   -0.10    6.10
   0 -13   1   -3.80    8.20
   0 -13  -1    1.80    6.40
   0  13  -1   -7.80    7.30
   0 -13   1   -4.50    6.90
   1 -13   1 1170.88   37.50
   1  13  -1 1245.38   35.60
   1 -13   1 1147.99   35.60
  -1  13   1 1222.08   35.50
  -1  13   1 1227.08   33.70
  -1 -13  -1 1192.68   36.00
  -1 -13  -1 1187.98   34.00
   1  13  -1 1208.68   36.20
   1 -13  -1 1195.08   34.40
   1  13   1 1183.28   35.60
  -1  13  -1 1179.08   35.70
   1 -13  -1 1218.88   36.40
  -1  13  -1 1156.68   34.20
  -1 -13   1 1193.38   35.30
  -1 -13   1 1161.48   36.30
   1  13   1 1204.38   34.60
   2  13  -1  896.41   29.10
  -2  13   1  876.51   28.50
   2  13  -1  842.42   28.60
  -2  13   1  866.21   26.10
  -2 -13  -1  850.31   27.00
  -2 -13  -1  850.71   28.70
   2 -13   1  824.22   28.80
  -2  13  -1  862.71   27.20
  -2 -13   1  863.81   28.30
   2  13   1  861.81   28.50
  -2  13  -1  817.12   28.00
  -2 -13   1  886.71   29.80
   2 -13  -1  869.51   27.50
   2  13   1  904.11   28.10
   3  13  -1    5.30    8.40
  -3  13   1   17.70    6.40
   3 -13   1    3.30    7.70
  -3  13   1   11.70    7.70
  -3 -13  -1   15.70    6.90
  -3 -13  -1    6.50    7.80
   3  13  -1    0.10    7.90
   3 -13  -1   -2.10    6.50
  -3  13  -1    7.70    8.20
  -3 -13   1   13.60    8.30
  -3 -13   1    5.60    7.10
  -3  13  -1   15.90    7.10
   3  13   1    4.70    8.70
  -4  13   1  654.63   22.50
  -4 -13  -1  688.93   23.90
  -4  13   1  652.93   24.40
   4  13  -1  683.93   26.60
  -4 -13  -1  660.43   24.50
  -4  13  -1  675.23   24.10
   4  13   1  643.64   26.30
  -4 -13   1  701.83   25.90
  -4 -13   1  679.83   24.70
  -4  13  -1  674.13   25.70
  -5  13   1   98.79   13.00
  -5 -13  -1   73.19   10.30
  -5 -13  -1   84.59   10.10
  -5  13   1   68.99    9.80
   5  13  -1   72.19   11.50
  -5  13  -1  111.39   15.00
   5  13   1   78.79   11.80
  -5 -13   1   75.99   10.50
  -5 -13   1   65.49    9.70
  -5  13  -1   93.09   11.60
  -6  13   1  642.84   24.30
   6  13  -1  660.33   27.00
  -6  13   1  604.04   25.30
  -6 -13  -1  623.34   24.60
  -6 -13  -1  635.34   25.30
  -6 -13   1  666.83   26.10
  -6  13  -1  667.23   25.80
  -6  13  -1  680.13   26.50
   6  13   1  680.93   27.70
  -6 -13   1  655.63   25.60
  -7 -13  -1  155.78   16.40
  -7  13   1  135.19   17.00
   7  13  -1  145.39   18.70
  -7  13   1  141.59   16.60
  -7 -13  -1  141.19   16.70
  -7 -13   1  140.39   15.70
   7  13   1  119.79   15.20
  -7 -13   1  140.69   17.00
  -7  13  -1  110.69   12.70
  -7  13  -1  110.19   13.10
  -8 -13  -1  227.48   19.00
  -8  13   1  216.58   18.70
  -8 -13  -1  253.77   19.30
   8  13  -1  248.58   21.90
  -8 -13   1  275.97   19.70
  -8 -13   1  244.08   18.10
   8  13   1  253.47   23.80
  -8  13  -1  242.88   20.50
   9  13  -1  151.78   22.10
  -9 -13  -1  162.58   17.00
  -9  13   1  168.18   19.70
  -9 -13  -1  178.38   19.20
  -9 -13   1  164.08   19.80
  -9  13  -1  153.08   20.30
  -9 -13   1  153.88   18.80
  10  13  -1   -2.20   14.50
 -10 -13  -1    8.50   11.10
 -10 -13  -1    3.30   10.30
 -10  13   1    7.00   11.40
 -10 -13   1    0.20   11.10
 -10  13  -1   12.70   12.10
  10  13   1   20.10   15.40
 -10 -13   1   10.70   10.20
 -11 -13  -1  940.61   35.70
  11  13  -1  997.00   42.60
 -11  13   1 1020.80   37.80
 -11 -13  -1  951.00   34.70
  11  13   1  980.80   43.50
 -11 -13   1  961.10   37.50
 -11 -13   1 1014.80   36.20
 -11  13  -1  985.60   39.20
 -12  13   1  356.76   27.00
  12  13  -1  318.87   29.50
 -12 -13  -1  332.57   26.00
 -12  13  -1  370.16   24.10
  12  13   1  325.67   30.80
 -12 -13   1  305.47   25.60
 -13 -13  -1  242.68   21.70
  13  13  -1  252.87   31.70
 -13 -13  -1  240.28   25.40
 -13  13   1  248.88   21.60
 -13  13  -1  274.97   23.10
 -13 -13   1  258.47   24.10
 -13 -13   1  280.57   23.90
  13  13   1  205.08   28.60
 -13  13  -1  235.88   27.70
 -14  13   1  606.94   28.60
 -14  13   1  568.24   34.30
 -14 -13  -1  636.74   30.10
 -14 -13   1  575.84   29.40
 -14  13  -1  605.54   30.10
 -14 -13   1  583.74   33.70
 -14  13  -1  672.93   37.20
 -15  13   1   73.89   13.60
 -15 -13  -1   97.99   17.60
 -15  13   1   67.79   18.20
 -15 -13  -1   52.09   14.60
 -15 -13   1   47.60   16.70
 -15  13  -1   53.79   19.00
 -15 -13   1   68.79   15.00
 -15  13  -1   73.09   15.20
 -16 -13  -1  196.78   27.00
 -16  13   1  185.08   24.00
 -16 -13  -1  222.38   27.10
 -16  13   1  185.48   22.80
  16  13  -1  189.28   25.00
 -16  13  -1  241.68   33.50
 -16 -13   1  186.18   21.80
 -16  13  -1  185.98   24.50
 -16 -13   1  222.88   27.40
  16  13   1  187.28   25.00
  17  13  -1  223.48   26.90
 -17 -13  -1  291.97   27.00
 -17 -13  -1  308.37   29.70
 -17  13   1  268.17   26.20
  17  13   1  217.98   27.50
 -17  13  -1  304.97   28.30
 -17 -13   1  241.18   29.10
 -17  13  -1  187.88   24.30
 -17 -13   1  312.87   27.30
  18  13  -1   60.89   24.60
 -18  13   1   69.99   16.70
 -18 -13  -1   89.39   19.80
 -18 -13  -1   85.39   18.70
 -18  13  -1   83.19   23.30
 -18 -13   1   78.39   18.50
  18  13   1   44.10   23.70
 -18 -13   1   69.49   19.60
 -18  13  -1   75.59   17.20
 -19 -13  -1  153.88   21.60
 -19 -13  -1  165.08   22.90
  19  13  -1  174.28   27.40
 -19  13   1  145.19   19.60
 -19  13  -1  112.99   25.90
 -19 -13   1  176.18   21.70
  19  13   1  119.99   26.30
 -19  13  -1  164.48   21.20
 -19 -13   1  154.48   22.70
  20  13  -1   56.19   23.40
 -20 -13  -1   23.30   19.90
 -20 -13  -1   47.40   18.60
 -20  13   1   33.80   18.30
  20  13   1   10.00   22.00
 -20  13  -1   41.70   18.40
 -20 -13   1  -15.10   18.40
 -20 -13   1   18.00   17.30
 -20  13  -1   23.50   23.40
   0  14   1  200.68   14.40
   0 -14   1  240.38   18.80
   0  14   1  168.48   14.90
   0 -14  -1  182.88   14.70
   0 -14   1  236.88   16.60
   0  14  -1  197.38   16.40
   0  14  -1  217.88   15.50
   0 -14  -1  177.08   17.20
   1 -14   1   62.49   10.30
  -1 -14  -1   77.29    8.90
   1  14  -1   79.09   10.20
  -1  14   1  110.99   12.30
  -1 -14  -1   87.19   11.00
  -1  14   1  106.09   14.20
   1  14  -1   84.79   11.10
   1 -14   1   64.29   11.80
   1 -14  -1   87.69   11.20
  -1 -14   1   79.49   11.80
   1 -14  -1   75.79    9.20
  -1  14  -1   71.89   10.20
  -1 -14   1   75.89   10.10
   1  14   1   96.39   11.00
  -1  14  -1  106.59   13.20
   1  14   1   68.69    9.00
  -2 -14  -1  605.14   24.60
  -2 -14  -1  568.34   22.10
   2  14  -1  581.84   24.80
   2  14  -1  608.24   24.20
  -2  14   1  598.54   21.30
   2 -14   1  601.34   24.30
  -2  14   1  595.04   23.80
  -2  14  -1  596.34   23.60
   2  14   1  606.34   24.80
  -2 -14   1  604.54   23.70
  -2  14  -1  609.84   22.70
   2  14   1  592.84   23.60
  -2 -14   1  597.54   25.20
   2 -14  -1  608.14   22.70
  -3  14   1  157.28   15.50
   3  14  -1  118.69   15.90
  -3 -14  -1  162.28   14.00
   3  14  -1  141.19   16.80
  -3  14   1  193.18   13.30
   3 -14   1  135.89   15.80
  -3 -14  -1  153.98   16.10
   3 -14  -1  184.58   14.80
  -3 -14   1  158.28   15.10
  -3  14  -1  138.89   14.30
   3  14   1  138.49   16.70
  -3  14  -1  147.39   14.90
  -3 -14   1  129.89   16.20
  -4  14   1   -2.90    8.00
  -4 -14  -1    5.70    7.40
  -4 -14  -1    1.20    8.90
  -4  14   1   10.60    6.70
   4  14  -1  -13.90    9.00
   4  14   1   -8.50    9.00
  -4  14  -1    4.50    7.60
  -4 -14   1   13.10    9.30
  -4 -14   1  -10.90    7.90
  -4  14  -1    7.90    9.20
   5  14  -1   11.90   10.00
  -5 -14  -1   21.40    8.30
  -5 -14  -1   28.70    9.90
  -5  14   1   44.10    8.30
  -5  14   1   56.39   10.00
  -5  14  -1   31.50    9.20
  -5 -14   1   19.00    8.50
   5  14   1   20.50   10.40
  -5 -14   1    8.70    9.40
  -5  14  -1   21.60   10.00
  -6 -14  -1   96.59   11.70
   6  14  -1   98.09   14.10
  -6 -14  -1   97.19   12.00
  -6  14   1   96.59   12.30
  -6  14   1   90.09   10.60
  -6  14  -1  139.79   18.40
  -6  14  -1  142.59   16.60
  -6 -14   1   73.09   10.90
  -6 -14   1   98.29   12.30
   6  14   1   84.59   13.30
  -7 -14  -1   25.90    9.30
  -7  14   1   32.20    9.90
   7  14  -1   13.20   12.00
  -7 -14  -1   19.80    9.90
  -7  14   1   21.10   10.10
  -7  14  -1   14.40   11.30
   7  14   1   12.60   12.90
  -7 -14   1   25.00   10.30
  -7  14  -1   10.80   10.20
  -7 -14   1   21.10   10.40
  -8  14   1  296.97   21.10
   8  14  -1  259.97   28.50
  -8 -14  -1  288.17   19.20
  -8 -14  -1  345.37   21.70
  -8  14   1  352.06   21.90
  -8 -14   1  291.67   20.20
  -8  14  -1  339.57   22.90
  -8 -14   1  288.87   21.50
   8  14   1  275.37   26.50
  -8  14  -1  287.87   22.70
   9  14  -1  319.67   26.10
  -9 -14  -1  348.37   22.90
  -9  14   1  378.36   23.80
  -9 -14  -1  337.17   21.10
  -9 -14   1  336.27   22.90
  -9  14  -1  366.76   24.80
  -9 -14   1  368.16   23.70
   9  14   1  325.57   28.80
 -10 -14  -1  535.35   27.60
 -10 -14  -1  474.85   25.10
  10  14  -1  523.95   31.70
 -10  14   1  533.45   28.20
 -10  14  -1  552.44   29.70
  10  14   1  554.54   32.20
 -10 -14   1  523.25   25.60
 -10 -14   1  529.35   26.80
 -11 -14  -1   27.80   19.90
  11  14  -1   30.90   17.00
 -11 -14  -1   25.30   12.10
 -11  14   1   31.40   13.60
 -11  14  -1   25.60   14.10
 -11 -14   1   35.20   13.20
  11  14   1   17.80   16.40
 -11 -14   1   50.39   21.80
  12  14  -1  240.38   24.60
 -12 -14  -1  282.57   23.60
 -12  14   1  236.68   26.90
 -12 -14  -1  264.77   25.40
 -12 -14   1  240.98   23.70
 -12  14  -1  246.08   27.20
 -12 -14   1  252.97   24.00
 -13  14   1   29.90   12.60
 -13 -14  -1   15.10   14.10
 -13 -14  -1   23.50   12.90
  13  14  -1    1.50   16.10
 -13  14   1   26.60   16.10
 -13 -14   1   16.20   21.30
 -13  14  -1   19.00   12.70
 -13 -14   1   20.20   12.80
 -13  14  -1    8.10   16.00
 -14  14   1   49.70   17.40
 -14 -14  -1   33.60   13.50
 -14 -14  -1   52.79   16.10
 -14  14   1   36.00   13.00
 -14 -14   1   37.50   14.90
 -14  14  -1   42.50   17.50
 -14  14  -1   53.29   13.90
 -14 -14   1   46.90   14.20
 -15 -14  -1  276.97   27.40
 -15  14   1  265.57   31.60
 -15 -14  -1  267.37   24.60
  15  14  -1  194.58   25.80
 -15  14   1  257.47   25.10
 -15 -14   1  268.67   25.10
 -15 -14   1  267.47   27.20
 -15  14  -1  229.28   28.40
 -15  14  -1  272.17   33.10
  15  14   1  289.57   37.40
 -16 -14  -1   32.60   16.90
  16  14  -1   12.30   21.30
 -16 -14  -1   28.00   15.40
 -16  14   1   18.60   18.20
  16  14   1   25.00   22.50
 -16 -14   1   10.70   16.80
 -16  14  -1   37.80   19.70
 -16 -14   1    4.60   14.10
 -16  14  -1   19.20   14.40
  17  14  -1  -10.10   22.10
 -17  14   1   25.60   19.20
 -17 -14  -1    8.90   17.10
 -17 -14  -1   22.80   15.50
 -17  14   1   21.30   14.30
 -17  14  -1   12.10   19.60
 -17  14  -1    2.90   14.70
  17  14   1  -30.90   22.60
 -17 -14   1    6.10   16.60
 -17 -14   1   13.30   15.80
  18  14  -1   35.80   24.20
 -18 -14  -1   54.29   19.40
 -18  14   1   23.80   15.60
 -18 -14  -1   45.30   17.50
 -18  14   1   43.20   21.60
 -18  14  -1    5.50   15.30
 -18 -14   1   28.80   16.40
  18  14   1   28.90   24.90
 -18  14  -1   25.60   22.70
 -18 -14   1   52.89   18.70
 -19 -14  -1   38.10   19.90
  19  14  -1  -23.60   22.20
 -19  14   1   32.50   16.80
 -19  14   1  -13.70   21.50
 -19 -14  -1    4.40   16.10
 -19  14  -1  -17.80   16.30
  19  14   1   -9.30   24.10
 -19 -14   1   11.40   19.00
 -19 -14   1   13.50   16.70
 -19  14  -1   26.90   22.70
  20  14  -1    3.50   22.80
 -20 -14  -1   69.19   22.00
 -20  14   1   40.60   18.70
 -20 -14  -1   -5.60   15.60
 -20  14   1   26.90   23.90
  20  14   1   45.70   25.80
 -20  14  -1    2.10   24.70
 -20 -14   1   48.70   20.60
 -20  14  -1   25.30   17.90
 -20 -14   1   42.70   17.50
   0 -15  -1    0.70    7.70
   0  15  -1    0.20    9.30
   0 -15  -1   -8.00    9.50
   0  15   1    2.50    8.90
   0  15   1   -2.60    7.50
   0 -15   1   -8.40   10.60
   0 -15   1   -3.60    8.40
   0  15  -1    9.70    7.90
   1  15  -1 1043.20   33.20
  -1 -15  -1  999.50   31.70
  -1 -15  -1 1011.00   33.80
   1  15  -1  987.90   33.50
  -1  15   1  966.10   32.90
  -1  15   1 1033.80   31.30
   1 -15   1  996.30   33.40
   1 -15  -1 1032.70   32.10
   1  15   1  985.10   32.30
  -1  15  -1  947.71   33.10
  -1 -15   1 1036.80   33.30
   1  15   1  957.80   32.70
  -1 -15   1 1027.10   34.50
  -1  15  -1 1005.90   31.80
  -2 -15  -1  320.77   17.30
   2 -15   1  305.07   19.90
  -2  15   1  341.57   16.80
   2  15  -1  299.57   19.40
   2  15  -1  289.27   19.20
  -2 -15  -1  314.37   20.40
  -2  15   1  316.07   19.40
   2  15   1  315.37   18.70
  -2 -15   1  319.37   19.20
   2  15   1  293.37   18.90
   2 -15  -1  298.47   18.10
  -2  15  -1  289.87   18.50
  -2  15  -1  323.87   17.60
  -2 -15   1  310.77   20.00
   3  15  -1    2.60    9.50
  -3 -15  -1   19.00   10.00
   3 -15   1   16.80    9.90
  -3  15   1   23.90    9.90
  -3  15   1   26.60    7.50
  -3 -15  -1   14.20    8.10
   3  15  -1   13.60   10.00
   3  15   1    2.10   10.10
  -3 -15   1   19.00   10.40
  -3 -15   1   13.60    8.70
  -3  15  -1   14.90   10.10
   3 -15  -1   11.10    8.40
  -3  15  -1   19.60    8.10
  -4  15   1  208.88   15.20
  -4  15   1  215.48   17.80
   4  15  -1  196.78   18.00
  -4 -15  -1  213.58   17.40
  -4 -15  -1  206.08   15.90
  -4  15  -1  236.18   17.10
  -4 -15   1  201.18   17.80
  -4  15  -1  222.38   17.40
   4  15   1  158.68   17.90
  -4 -15   1  202.58   17.20
  -5  15   1  438.36   22.10
  -5  15   1  448.16   19.80
  -5 -15  -1  436.66   21.70
  -5 -15  -1  423.56   21.20
   5  15  -1  442.16   24.70
  -5 -15   1  436.16   22.50
   5  15   1  409.66   24.60
  -5  15  -1  421.06   23.50
  -5 -15   1  447.86   22.40
  -5  15  -1  463.45   21.80
  -6  15   1   36.90    9.30
  -6 -15  -1   35.60   11.00
  -6 -15  -1   14.00    9.20
  -6  15   1   25.50   10.40
  -6  15  -1   26.40   11.90
  -6  15  -1   31.00    9.90
  -6 -15   1   24.00   10.70
  -6 -15   1   16.60    9.80
  -7 -15  -1   25.60   10.00
  -7  15   1   45.10   10.30
   7  15  -1   23.60   13.10
  -7  15   1   33.80   11.30
  -7 -15  -1   38.90   11.10
  -7 -15   1   29.50   10.90
  -7  15  -1   35.90   11.60
  -7 -15   1   28.00   11.20
  -7  15  -1   43.20   12.10
   7  15   1   15.30   13.20
  -8  15   1   61.09   11.60
  -8  15   1   58.99   12.20
  -8 -15  -1   52.79   11.40
   8  15  -1   51.19   15.00
  -8 -15  -1   59.09   12.40
  -8 -15   1   68.69   12.60
  -8  15  -1   69.79   13.00
  -8  15  -1   63.69   13.60
   8  15   1   36.40   14.40
  -8 -15   1   52.39   12.40
  -9  15   1   34.70   12.10
  -9 -15  -1   13.80   11.40
   9  15  -1   14.10   14.70
  -9  15   1   35.30   13.00
  -9 -15  -1    9.80   10.80
  -9 -15   1   13.40   11.00
  -9  15  -1   13.80   12.80
  -9  15  -1    0.30   12.20
  -9 -15   1    0.90   10.60
   9  15   1   -1.50   16.40
 -10  15   1   38.20   13.40
  10  15  -1   -0.10   15.40
 -10 -15  -1   20.90   13.40
 -10  15   1   24.70   12.60
 -10 -15  -1   -7.00   11.40
 -10  15  -1    7.60   23.00
 -10 -15   1   32.10   20.90
  10  15   1   -1.50   15.80
 -10 -15   1   21.80   12.20
 -10  15  -1   22.40   13.90
 -11  15   1  247.78   24.80
  11  15  -1  174.28   21.40
 -11 -15  -1  268.57   21.90
 -11 -15  -1  256.17   24.10
 -11  15  -1  242.78   26.60
 -11 -15   1  228.78   22.60
 -11 -15   1  251.27   21.60
 -12 -15  -1  488.15   28.00
 -12  15   1  492.65   31.20
 -12 -15  -1  497.65   29.60
 -12 -15   1  476.95   30.50
 -12  15  -1  492.25   32.20
 -12 -15   1  497.95   28.30
 -13  15   1   20.30   15.50
 -13 -15  -1   31.50   13.30
 -13 -15   1   26.60   13.30
 -13  15  -1   22.80   13.70
 -13  15  -1   10.40   16.40
  13  15   1   13.90   23.40
 -13 -15   1   15.50   14.60
 -14 -15  -1  139.09   18.40
 -14  15   1  146.89   20.50
 -14 -15  -1  153.58   18.00
  14  15  -1  139.39   24.20
 -14  15   1  194.38   24.20
 -14  15  -1  131.49   20.40
 -14 -15   1  151.08   18.30
 -14 -15   1  141.99   19.20
  14  15   1  129.29   24.90
 -15 -15  -1  151.18   18.70
 -15  15   1  101.89   25.90
  15  15  -1  144.59   25.40
 -15 -15  -1  155.68   20.70
 -15  15   1  131.09   20.40
 -15 -15   1  169.38   19.60
 -15  15  -1  114.29   21.60
 -15 -15   1  114.59   19.70
  15  15   1   90.49   24.30
 -15  15  -1  122.49   17.20
 -16 -15  -1   27.50   15.30
 -16  15   1   34.30   14.60
  16  15  -1    7.90   22.00
 -16 -15  -1   27.10   16.40
 -16  15   1   25.50   19.00
 -16 -15   1   25.80   15.60
 -16  15  -1   28.80   20.30
 -16 -15   1   35.60   16.80
 -16  15  -1   31.80   16.40
  16  15   1   -2.70   21.00
 -17 -15  -1   83.19   20.50
 -17 -15  -1  100.09   18.50
  17  15  -1   75.39   24.70
 -17  15   1   72.29   21.80
 -17  15   1   78.09   16.30
 -17  15  -1   74.09   22.30
 -17 -15   1  110.79   21.10
  17  15   1   54.69   23.80
 -17  15  -1   92.29   17.60
 -17 -15   1   93.69   18.30
 -18 -15  -1   12.90   15.80
  18  15  -1   -1.60   23.10
 -18  15   1   28.40   16.20
 -18  15   1    4.30   22.20
 -18 -15  -1   14.00   19.00
 -18 -15   1    7.30   17.70
  18  15   1   -0.70   22.90
 -18 -15   1    1.60   17.10
 -18  15  -1   12.40   16.90
 -18  15  -1   16.80   23.20
 -19  15   1   68.99   24.30
 -19 -15  -1   76.39   22.10
 -19  15   1   84.19   19.10
 -19 -15  -1   72.39   19.50
  19  15  -1   78.39   27.40
 -19 -15   1   83.49   19.40
 -19  15  -1   59.69   25.30
 -19 -15   1   74.19   21.30
  19  15   1   62.59   26.50
 -19  15  -1   55.89   17.70
   0 -16  -1 1195.58   37.30
   0  16  -1 1277.87   38.50
   0 -16   1 1241.88   41.30
   0 -16   1 1219.38   38.80
   0  16  -1 1215.38   39.10
   0  16   1 1208.68   39.00
   0  16   1 1247.38   37.60
   0 -16  -1 1187.18   39.70
   1 -16   1  555.94   25.30
  -1  16   1  557.94   25.00
  -1 -16  -1  585.64   26.70
  -1 -16  -1  543.85   23.10
   1  16  -1  578.24   25.20
  -1  16   1  575.14   23.00
   1  16  -1  532.85   24.40
   1  16   1  556.54   25.40
   1  16   1  549.85   24.40
   1 -16  -1  571.14   23.80
  -1 -16   1  521.15   24.60
  -1  16  -1  569.84   23.70
  -1  16  -1  538.05   25.30
  -1 -16   1  547.55   27.30
  -2 -16  -1  161.28   16.10
   2 -16   1  119.29   13.00
   2  16  -1  152.38   17.60
  -2  16   1  185.88   15.20
   2  16  -1  141.59   19.10
  -2 -16  -1  160.98   19.00
  -2  16   1  150.08   17.40
   2  16   1  132.49   16.60
   2  16   1  151.38   18.60
  -2  16  -1  157.08   16.80
  -2 -16   1  149.59   17.10
  -2  16  -1  190.88   16.60
  -2 -16   1  140.99   19.10
   2 -16  -1  138.99   16.40
  -3  16   1  876.71   31.70
   3 -16   1  846.92   32.10
  -3 -16  -1  873.11   30.10
   3  16  -1  911.41   33.50
  -3  16   1  931.01   29.10
   3  16  -1  842.62   32.90
  -3 -16  -1  924.51   32.70
  -3  16  -1  878.11   29.90
   3  16   1  900.51   33.20
  -3 -16   1  869.11   31.50
  -3 -16   1  910.81   33.40
   3 -16  -1  912.81   30.60
  -3  16  -1  853.21   32.40
  -4 -16  -1    6.70    8.50
  -4 -16  -1   11.20   10.50
  -4  16   1   25.80    8.00
  -4  16   1   15.30   10.20
  -4  16  -1   18.30    9.00
  -4 -16   1   -1.90   10.20
  -4  16  -1    7.60   10.50
  -4 -16   1   11.30    9.70
  -5 -16  -1  218.58   20.00
  -5 -16  -1  199.98   17.90
   5  16  -1  199.88   21.70
  -5  16   1  227.38   16.60
  -5  16   1  212.28   18.30
  -5 -16   1  190.48   18.90
  -5  16  -1  210.08   20.20
  -5 -16   1  201.88   20.70
   5  16   1  188.78   20.00
  -5  16  -1  223.68   18.30
  -6  16   1  134.49   15.60
   6  16  -1   95.99   14.70
  -6  16   1   91.69   12.60
  -6 -16  -1   93.69   11.90
  -6 -16  -1  134.79   17.20
  -6 -16   1  107.49   13.50
  -6 -16   1  104.79   13.40
  -6  16  -1  103.09   12.90
   6  16   1   74.29   14.40
  -6  16  -1  116.39   14.50
   7  16  -1  -24.10   11.80
  -7 -16  -1  -17.70    9.40
  -7 -16  -1   12.20   10.70
  -7  16   1   -4.70   10.40
  -7  16   1  -13.50    9.10
  -7  16  -1   -0.70   10.30
  -7  16  -1  -11.30   11.10
  -7 -16   1   -7.90   10.00
   7  16   1   -4.60   10.60
  -7 -16   1    3.00   10.50
   8  16  -1  306.77   30.30
  -8  16   1  356.16   22.40
  -8  16   1  291.37   23.10
  -8 -16  -1  311.67   22.40
  -8 -16  -1  332.77   21.90
  -8  16  -1  306.07   29.60
  -8 -16   1  337.97   22.40
  -8 -16   1  323.37   23.00
  -8  16  -1  334.97   23.50
  -9 -16  -1   29.60   14.00
  -9  16   1   39.50   12.40
   9  16  -1   22.40   15.80
  -9 -16  -1   16.90   11.80
  -9  16   1   30.40   12.30
  -9  16  -1    8.40   12.30
  -9 -16   1   17.80   12.10
  -9  16  -1   15.90   15.70
 -10  16   1  186.08   23.00
 -10 -16  -1  194.88   22.70
 -10 -16  -1  217.28   22.90
 -10 -16   1  240.78   23.70
 -10  16  -1  163.18   18.00
 -10 -16   1  194.68   23.80
 -10  16  -1  187.98   25.10
 -11 -16  -1   61.29   14.20
 -11  16   1   52.49   14.50
 -11 -16  -1   70.39   14.60
 -11  16   1   44.00   15.40
 -11  16  -1   31.10   18.40
 -11 -16   1   62.39   15.00
 -11  16  -1   35.20   15.40
 -11 -16   1   58.39   14.10
 -12 -16  -1   24.50   12.70
 -12 -16  -1   20.00   13.00
  12  16   1   19.90   19.60
 -12  16  -1   18.30   15.70
 -12 -16   1   19.80   13.00
 -13 -16  -1  214.88   25.90
 -13  16   1  169.18   20.40
 -13 -16  -1  225.88   25.60
  13  16  -1  140.79   24.70
 -13 -16   1  204.68   25.30
 -13  16  -1  126.69   20.00
 -13 -16   1  166.28   19.30
  13  16   1  131.49   24.40
  14  16  -1  112.29   23.90
 -14 -16  -1  109.69   18.20
 -14  16   1   81.29   18.40
 -14 -16  -1  123.59   17.30
 -14  16   1   69.19   18.70
 -14 -16   1   86.99   18.20
 -14  16  -1   99.59   20.50
 -14  16  -1   96.09   17.20
 -14 -16   1  121.29   17.40
  14  16   1   82.09   24.30
 -15 -16  -1  211.58   27.30
 -15 -16  -1  266.27   27.70
  15  16  -1  217.18   28.70
 -15  16   1  273.97   26.70
 -15  16   1  197.88   23.60
 -15 -16   1  237.38   29.90
 -15  16  -1  205.68   27.60
  15  16   1  199.58   28.70
 -15  16  -1  168.48   23.00
 -15 -16   1  215.88   25.70
 -16 -16  -1  197.68   22.10
 -16 -16  -1  212.58   23.10
  16  16  -1  140.69   28.50
 -16  16   1  163.08   23.80
 -16  16   1  240.78   27.20
 -16 -16   1  179.18   22.20
  16  16   1  170.18   29.10
 -16  16  -1  159.98   24.40
 -16 -16   1  183.98   21.10
 -16  16  -1  233.48   29.00
 -17 -16  -1   -5.10   15.50
 -17 -16  -1   13.20   17.40
  17  16  -1  -26.50   23.20
 -17  16   1    0.40   15.40
 -17  16   1  -18.80   20.70
 -17 -16   1    0.20   18.20
  17  16   1  -42.30   23.00
 -17  16  -1   -9.10   16.00
 -17  16  -1  -28.40   20.00
 -17 -16   1    6.40   16.90
 -18 -16  -1  236.28   31.50
 -18  16   1  286.67   30.70
 -18 -16  -1  319.87   36.90
 -18  16   1  344.17   41.00
  18  16  -1  209.58   30.70
 -18  16  -1  336.77   31.80
  18  16   1  251.07   32.50
 -18 -16   1  271.37   29.80
 -18  16  -1  224.88   29.10
 -18 -16   1  272.07   35.70
 -19 -16  -1   31.60   21.70
 -19  16   1   84.59   19.30
  19  16  -1   55.09   27.10
 -19  16  -1   51.19   19.10
 -19 -16   1   65.29   21.10
   0  17  -1   -2.00    9.50
   0 -17  -1   -2.60   11.10
   0 -17   1  -11.10    9.70
   0 -17  -1    2.70    8.70
   0  17   1   -6.40    8.60
   0  17   1  -13.60   10.60
   0 -17   1  -10.10   10.90
  -1 -17  -1   11.90    9.10
  -1 -17  -1   16.30   11.30
   1 -17   1   21.50   10.80
   1  17  -1   18.60   13.20
  -1  17   1  -12.80   10.00
  -1  17   1   19.90    8.90
   1  17  -1    5.00   10.40
  -1  17  -1    9.70   12.70
  -1  17  -1   28.00    9.70
   1 -17  -1   21.40    9.50
  -1 -17   1   -3.90   11.20
   1  17   1   -6.10    9.40
   1  17   1   17.90   13.30
  -1 -17   1   -5.10    9.70
  -2  17   1   11.80   10.40
   2  17  -1    9.50   10.50
  -2 -17  -1   25.30    9.40
   2  17  -1   16.20   11.50
   2 -17   1   43.60   11.50
  -2  17   1   44.70    9.10
  -2 -17  -1   22.80   11.80
   2  17   1   -9.20   10.10
  -2  17  -1   46.70    9.80
   2 -17  -1   14.80    9.60
  -2 -17   1   30.40   12.40
   2  17   1   12.70   13.00
  -2 -17   1   18.90   10.00
  -2  17  -1   12.50   12.70
  -3  17   1   29.80    8.50
  -3 -17  -1   16.90   10.80
  -3 -17  -1    2.50    9.10
  -3  17   1    1.80   10.40
   3  17  -1  -11.40   10.80
   3 -17   1   -9.70   10.00
   3  17  -1   -1.20   11.50
  -3  17  -1   23.70    9.30
   3  17   1   -6.70   10.90
  -3 -17   1    5.70   11.20
   3 -17  -1   12.40    9.40
  -3 -17   1    3.90    9.80
  -3  17  -1    2.30   12.60
   4  17  -1    5.50   12.20
  -4 -17  -1   13.60   10.80
  -4  17   1   18.10   11.10
  -4  17   1   29.20    8.60
  -4 -17  -1   17.70    9.70
  -4  17  -1   31.00    9.70
  -4  17  -1   15.00   13.80
   4  17   1    1.70   11.50
  -4 -17   1   14.70   10.00
  -4 -17   1   24.40   11.80
   5  17  -1   -2.90   10.30
  -5 -17  -1   36.80   11.50
  -5  17   1   49.30    9.50
  -5 -17  -1   29.80   10.20
  -5  17   1   34.40   11.90
  -5 -17   1   33.30   12.00
   5  17   1    7.30   12.80
  -5 -17   1   31.10   10.80
  -5  17  -1    6.40   19.60
  -5  17  -1   39.20   10.50
  -6 -17  -1   34.90   12.10
  -6  17   1   52.09   12.00
  -6 -17  -1   12.40    9.80
  -6  17   1   28.40    9.30
  -6  17  -1   36.00   10.80
  -6 -17   1   25.90   11.90
  -6 -17   1   11.40   10.50
   6  17   1    0.80   10.50
  -6  17  -1   18.80   21.10
  -7 -17  -1  171.08   21.20
  -7  17   1  196.28   18.20
  -7 -17  -1  112.69   13.70
  -7  17   1  179.98   20.60
  -7 -17   1  122.49   14.50
  -7 -17   1  172.38   21.80
  -7  17  -1  165.88   19.40
  -7  17  -1  113.69   15.40
  -8  17   1   22.50   11.10
  -8 -17  -1   12.10   13.70
  -8 -17  -1   14.20   10.80
  -8  17  -1    5.70   11.60
  -8  17  -1    1.10   13.00
  -8 -17   1   12.90   11.40
  -9 -17  -1   46.90   13.60
  -9  17   1   55.49   14.70
  -9  17   1   60.29   13.10
  -9 -17  -1   48.30   13.20
  -9 -17   1   34.90   13.20
  -9  17  -1   48.20   14.30
  -9  17  -1   55.29   15.30
  -9 -17   1   44.20   13.40
 -10  17   1   65.99   13.80
 -10 -17  -1   68.69   14.30
 -10  17   1   54.19   14.80
 -10 -17  -1   53.39   13.90
 -10 -17   1   65.99   14.10
 -10 -17   1   43.60   13.80
 -10  17  -1   46.40   14.70
 -10  17  -1   68.79   18.80
 -11  17   1   26.00   14.50
 -11 -17  -1   -2.90   13.30
 -11 -17  -1   -0.30   12.80
 -11  17   1   15.90   13.70
  11  17  -1   18.90   18.60
  11  17   1   18.60   19.50
 -11 -17   1   18.00   12.80
 -11  17  -1    7.70   14.80
 -11  17  -1   20.10   16.10
 -11 -17   1   26.50   13.90
 -12  17   1    4.00   15.60
  12  17  -1   11.60   19.50
 -12  17   1    1.40   15.10
 -12 -17  -1   19.20   13.70
 -12 -17   1    4.20   14.50
 -12  17  -1   34.80   16.70
 -12 -17   1   22.40   14.80
 -12  17  -1    2.20   15.60
  12  17   1   -0.50   19.00
  13  17  -1   41.10   22.60
 -13 -17  -1   60.59   16.80
 -13  17   1   61.69   17.60
 -13  17   1   38.00   17.10
 -13 -17  -1   78.99   15.80
 -13  17  -1   74.09   19.10
  13  17   1   42.40   22.40
 -13  17  -1   56.69   18.40
 -13 -17   1   54.69   16.50
 -13 -17   1   44.10   14.90
 -14  17   1   25.40   18.20
 -14 -17  -1   29.20   14.60
 -14 -17  -1    4.50   15.50
 -14  17   1   10.50   15.20
  14  17  -1   -0.80   21.00
 -14 -17   1    7.50   15.30
 -14  17  -1   14.50   18.60
 -14  17  -1   22.30   16.10
 -14 -17   1   26.40   15.20
  14  17   1  -22.60   22.10
 -15 -17  -1   -4.40   16.30
  15  17  -1  -50.69   21.60
 -15 -17  -1   12.40   14.60
 -15  17   1    3.30   17.70
 -15  17   1   11.00   14.90
 -15 -17   1    5.00   15.40
 -15  17  -1   -4.30   15.20
  15  17   1   10.60   24.40
 -15  17  -1   -6.60   18.60
 -15 -17   1   18.50   15.70
  16  17  -1  -48.40   22.70
 -16  17   1   22.90   15.90
 -16 -17  -1   19.80   17.10
 -16 -17  -1    5.50   15.20
 -16  17   1   16.90   20.60
  16  17   1  -32.90   23.40
 -16  17  -1   -4.70   16.10
 -16  17  -1   -0.70   20.00
 -16 -17   1   29.60   18.30
 -16 -17   1   -1.40   15.60
 -17  17   1    2.30   21.70
 -17 -17  -1   24.00   18.70
 -17 -17  -1   20.30   16.70
  17  17  -1  -28.30   25.30
 -17  17   1   -4.40   15.60
  17  17   1   -1.00   25.60
 -17 -17   1   -1.60   18.30
 -17 -17   1   17.20   16.30
 -17  17  -1  -24.00   15.40
 -17  17  -1   16.40   21.30
 -18 -17  -1   37.00   19.60
  18  17  -1  -31.30   26.60
 -18 -17  -1    7.20   15.60
 -18  17   1    4.50   22.80
 -18  17   1    3.00   16.40
 -18 -17   1   17.70   16.70
 -18  17  -1    4.50   17.20
 -18 -17   1  -35.70   19.30
 -18  17  -1    6.40   22.50
   0 -18   1  823.22   32.60
   0 -18   1  828.92   35.80
   0  18  -1  858.61   32.70
   0  18   1  845.52   33.60
   0 -18  -1  836.42   31.30
   0  18   1  889.71   32.30
   0 -18  -1  841.02   34.80
   0  18  -1  829.62   32.40
   1  18  -1  590.14   27.80
  -1 -18  -1  635.94   26.60
   1  18  -1  623.94   28.80
  -1  18   1  659.93   26.70
   1 -18   1  583.04   28.50
  -1 -18  -1  615.24   29.70
  -1  18   1  601.74   28.40
  -1 -18   1  628.44   31.20
  -1  18  -1  647.04   27.00
   1 -18  -1  589.74   26.50
   1  18   1  623.84   29.80
  -1 -18   1  598.04   28.40
  -1  18  -1  594.44   28.30
   1  18   1  604.54   27.50
   2  18  -1  165.38   20.40
  -2  18   1  145.89   17.70
  -2 -18  -1  173.98   21.50
  -2 -18  -1  158.98   18.30
   2  18  -1  166.68   19.80
  -2  18   1  189.48   17.20
   2 -18   1  125.19   14.80
  -2 -18   1  180.58   22.50
  -2  18  -1  162.88   20.70
   2 -18  -1  164.28   18.30
  -2 -18   1  128.89   14.30
  -2  18  -1  206.88   18.40
   2  18   1  159.38   21.40
   3  18  -1  218.38   21.20
   3 -18   1  191.28   20.50
   3  18  -1  180.38   22.10
  -3 -18  -1  210.98   20.00
  -3 -18  -1  191.88   18.80
  -3  18   1  169.98   20.20
  -3  18   1  241.78   17.40
   3  18   1  193.78   22.70
  -3 -18   1  198.58   20.50
  -3  18  -1  173.98   21.60
  -3  18  -1  239.68   18.50
  -3 -18   1  195.38   22.20
  -4  18   1   65.79   17.30
  -4 -18  -1   54.19   12.70
   4  18  -1   45.10   12.50
  -4 -18  -1   65.89   11.50
   4  18   1   58.59   14.00
  -4 -18   1   70.69   14.30
  -4  18  -1   60.59   11.10
  -4 -18   1   66.69   12.80
  -4  18  -1   55.59   13.20
  -5 -18  -1   89.09   14.40
  -5  18   1   65.39   14.10
  -5 -18  -1   70.19   12.00
  -5  18  -1  104.69   12.70
  -5  18  -1   83.99   14.00
  -5 -18   1   85.69   14.20
   5  18   1   49.30   14.30
  -5 -18   1   85.59   13.50
  -6  18   1   10.10   12.20
  -6  18   1   31.00    9.70
  -6 -18  -1    0.00   10.00
  -6 -18  -1   13.10   11.50
  -6 -18   1    7.00   11.00
  -6  18  -1   15.30   10.20
  -6 -18   1   20.00   12.60
  -6  18  -1   10.90   12.10
  -7 -18  -1   36.00   11.50
  -7  18   1   67.49   11.40
  -7 -18  -1   38.20   21.10
  -7  18   1   42.60   12.80
  -7  18  -1   40.00   11.60
  -7 -18   1   45.50   12.90
  -7  18  -1   50.29   14.40
  -7 -18   1   38.80   14.60
  -8 -18  -1   77.99   14.50
  -8  18   1   67.99   14.30
  -8 -18  -1   64.09   12.80
  -8  18   1   71.29   12.10
  -8  18  -1   76.99   13.90
  -8 -18   1   50.19   14.10
  -8  18  -1   68.09   15.20
  -8 -18   1   63.59   14.20
  -9 -18  -1  121.09   15.60
  -9 -18  -1  100.39   15.50
  -9  18   1  120.69   14.60
  -9  18   1  120.39   16.30
  -9  18  -1  115.29   17.40
  -9 -18   1  123.89   16.40
  -9  18  -1  104.59   15.10
  -9 -18   1  103.29   14.70
 -10 -18  -1  116.89   16.20
 -10 -18  -1   89.59   15.20
  10  18  -1  116.79   21.00
 -10  18   1  112.89   16.20
 -10  18   1  112.09   15.50
 -10 -18   1  159.08   17.60
 -10 -18   1  102.09   16.40
 -10  18  -1  108.59   17.20
 -10  18  -1  118.59   17.70
 -11 -18  -1   -8.30   12.80
 -11  18   1    9.00   14.40
  11  18  -1   -0.60   18.80
 -11 -18  -1  -11.30   12.70
 -11  18   1   12.90   16.40
 -11  18  -1   -3.50   14.20
 -11 -18   1   -2.20   13.30
 -11  18  -1  -14.50   15.50
  11  18   1  -10.30   18.20
 -11 -18   1    8.40   15.90
 -12  18   1  139.59   18.60
 -12 -18  -1  210.28   25.80
 -12  18   1  145.49   18.80
 -12 -18  -1  216.28   26.70
  12  18  -1  162.58   25.90
 -12  18  -1  137.09   20.80
 -12  18  -1  176.48   20.50
  12  18   1  151.58   24.60
 -12 -18   1  139.69   18.40
 -12 -18   1  205.58   24.00
  13  18  -1  163.18   26.50
 -13 -18  -1  188.78   25.90
 -13  18   1  108.99   19.00
 -13  18   1  136.89   19.30
 -13 -18  -1  201.88   26.80
  13  18   1  116.39   26.10
 -13 -18   1  171.08   20.20
 -13  18  -1  106.49   21.20
 -13 -18   1  135.89   20.10
 -13  18  -1  122.29   20.80
 -14  18   1  -12.00   16.30
 -14 -18  -1   -8.20   14.40
 -14  18   1   16.60   17.20
  14  18  -1  -44.40   21.60
 -14 -18  -1   14.20   15.40
 -14 -18   1   -1.60   16.90
  14  18   1  -39.90   21.80
 -14  18  -1   -9.50   16.90
 -14  18  -1   31.30   18.70
 -14  18  -1   -6.00   17.90
 -14 -18   1  -18.50   14.20
  15  18  -1   86.59   26.50
 -15 -18  -1  109.59   19.10
 -15  18   1  128.79   22.50
 -15 -18  -1  154.38   20.60
 -15  18   1  177.38   23.60
 -15  18   1  154.28   20.20
 -15 -18   1  168.28   22.00
 -15  18  -1  162.68   20.70
 -15  18  -1  121.39   23.40
  15  18   1  144.79   29.10
 -15 -18   1  132.19   19.50
 -15  18  -1  136.19   23.10
 -16  18   1   11.70   20.20
  16  18  -1    6.20   25.80
 -16 -18  -1   15.40   16.80
 -16  18   1  -25.90   15.30
 -16 -18  -1   -2.10   17.40
 -16 -18   1    6.40   17.90
 -16  18  -1   -5.50   17.10
 -16  18  -1   18.10   21.20
 -16 -18   1  -23.10   15.50
 -17 -18  -1   30.70   19.30
 -17 -18  -1   47.90   17.00
 -17  18   1   14.40   17.30
  17  18  -1  -15.80   34.50
 -17  18   1   19.10   21.90
 -17 -18   1   32.20   17.00
 -17 -18   1    5.70   18.20
 -17  18  -1   36.70   17.80
 -17  18  -1   35.20   23.30
   0 -19  -1   17.30   13.70
   0  19   1    5.70   12.40
   0 -19   1    4.70   10.90
   0  19  -1   11.60   11.10
   0  19   1    2.00   10.40
   0 -19  -1   15.40   10.40
   0 -19   1   12.00   14.10
   0  19  -1   32.50   12.70
   1  19  -1  161.68   20.20
  -1  19   1  184.98   18.80
  -1  19   1  113.89   15.00
   1 -19   1  157.48   20.70
  -1 -19  -1  157.08   18.90
  -1 -19  -1  177.78   23.50
   1  19  -1  157.98   21.70
  -1 -19   1  137.29   17.40
  -1 -19   1  130.69   15.00
  -1  19  -1  179.48   19.80
  -1  19  -1  132.99   15.90
   1 -19  -1  161.08   19.50
   1  19   1  168.48   22.50
   1  19   1  110.29   14.70
   2 -19   1  179.48   21.90
   2  19  -1  216.18   21.60
  -2  19   1  170.28   21.00
  -2 -19  -1  146.89   19.30
   2  19  -1  158.88   17.20
  -2 -19  -1  184.18   22.20
  -2  19   1  227.28   18.60
   2 -19  -1  161.08   19.60
  -2  19  -1  145.19   19.70
  -2 -19   1  152.58   21.00
   2  19   1  161.08   20.60
  -2 -19   1  146.89   17.20
  -2  19  -1  218.18   19.80
   3 -19   1  156.58   21.40
  -3  19   1  166.98   21.80
  -3 -19  -1  126.89   13.80
   3  19  -1  150.68   17.20
   3  19  -1  138.79   17.70
  -3 -19  -1  154.38   21.30
  -3  19  -1  198.68   19.30
   3  19   1  176.88   21.50
  -3 -19   1  136.49   16.50
  -3  19  -1  159.58   16.90
  -3 -19   1  116.39   14.50
  -4 -19  -1  205.28   22.80
  -4  19   1  178.98   21.50
  -4  19   1  238.18   18.00
  -4 -19  -1  157.78   19.80
  -4 -19   1  177.98   21.30
  -4  19  -1  196.48   18.90
  -4 -19   1  243.08   24.50
  -4  19  -1  186.48   20.60
   4  19   1  179.58   19.00
  -5 -19  -1   11.00   12.60
  -5  19   1   17.00    9.30
  -5 -19  -1   12.40   10.70
  -5  19   1   -2.90   12.00
  -5  19  -1   23.20   10.80
  -5 -19   1    3.60   21.70
  -5  19  -1   -4.50   12.90
  -5 -19   1    9.80   11.20
   5  19   1  -10.70   12.80
  -6  19   1  138.69   17.30
  -6 -19  -1  114.99   14.10
  -6  19   1   94.99   14.60
  -6 -19   1  108.79   14.80
  -6 -19   1   99.89   15.40
  -6  19  -1  107.89   13.20
  -6  19  -1  105.59   15.70
  -7 -19  -1  115.59   14.40
  -7 -19  -1  212.08   24.30
  -7  19   1  174.48   18.70
  -7  19   1  189.28   22.60
  -7  19  -1  167.98   22.70
  -7  19  -1  156.38   21.20
  -7 -19   1  106.99   15.00
  -7 -19   1  164.38   22.00
  -8 -19  -1   38.50   12.40
  -8  19   1   19.30   13.80
  -8  19   1   64.79   12.20
  -8 -19  -1   22.20   13.50
  -8 -19   1   30.20   12.80
  -8 -19   1   43.80   14.90
  -8  19  -1   35.80   14.30
  -8  19  -1   50.49   13.20
  -9 -19  -1  130.99   16.30
  -9 -19  -1  151.38   18.20
  -9  19   1  180.18   21.60
   9  19  -1  109.49   24.90
  -9  19   1  136.99   17.10
  -9  19  -1  134.49   28.20
  -9 -19   1  167.18   22.90
  -9  19  -1  124.59   18.10
  -9 -19   1  155.28   18.00
  10  19  -1   11.30   18.90
 -10  19   1   20.00   13.20
 -10 -19  -1  -12.90   12.20
 -10  19   1  -19.70   13.10
 -10 -19  -1   -3.20   13.60
 -10 -19   1   -5.10   12.80
  10  19   1    4.10   18.00
 -10  19  -1    8.30   14.50
 -10  19  -1   -0.60   13.60
 -11  19   1  201.68   26.40
 -11  19   1  191.38   26.00
  11  19  -1  184.98   25.20
 -11 -19  -1  176.58   19.80
 -11 -19  -1  105.49   27.90
 -11  19  -1  172.08   20.00
 -11  19  -1  151.48   20.30
  11  19   1  136.59   24.40
 -11 -19   1  187.48   24.30
 -11 -19   1  201.78   26.50
  12  19  -1   42.70   22.30
 -12 -19  -1   87.89   16.90
 -12  19   1   70.59   16.60
 -12  19   1   57.49   17.20
 -12 -19  -1   72.49   16.60
 -12  19  -1   53.79   18.90
 -12 -19   1   74.09   17.20
 -12  19  -1   82.99   18.30
  12  19   1   91.79   24.90
 -12 -19   1   81.69   17.60
  13  19  -1  -10.60   21.40
 -13 -19  -1    1.80   15.00
 -13 -19  -1   19.50   15.40
 -13  19   1    0.40   16.40
 -13  19   1    5.50   16.20
 -13  19  -1    4.30   17.30
 -13 -19   1    9.20   14.60
 -13  19  -1   -1.60   17.40
  13  19   1  -18.20   22.50
 -13 -19   1   -6.30   14.80
 -14  19   1   97.29   20.50
 -14  19   1   72.09   19.50
  14  19  -1   59.29   25.70
 -14 -19  -1   85.19   19.10
 -14 -19  -1   95.79   18.70
 -14  19  -1   84.79   20.40
 -14  19  -1   52.69   20.10
 -14 -19   1   98.69   19.00
 -14 -19   1   88.49   18.90
  14  19   1   68.29   26.90
 -14  19  -1   71.59   20.60
 -15  19   1    9.10   18.70
 -15  19   1   -2.40   18.70
 -15  19   1   25.10   18.00
 -15 -19  -1   10.80   17.60
  15  19  -1   -7.50   25.50
 -15 -19  -1    3.30   15.60
 -15  19  -1    4.80   20.50
 -15  19  -1  -11.60   19.90
  15  19   1   -5.10   25.20
 -15 -19   1    0.10   17.20
 -15  19  -1   -6.70   16.50
 -15 -19   1   23.10   17.50
 -16 -19  -1   42.10   16.70
 -16  19   1   19.80   21.40
 -16 -19  -1   50.09   19.90
 -16  19   1   46.20   22.00
 -16  19   1   42.00   17.40
 -16 -19   1   30.50   18.50
 -16  19  -1   40.70   22.80
 -16  19  -1   51.39   22.30
 -16  19  -1   66.59   20.00
 -16 -19   1   38.60   18.10
   0  20   1  -18.30   10.80
   0 -20  -1   -0.10   10.90
   0  20   1    6.30   12.90
   0 -20   1    1.10   11.80
   0  20  -1    8.30   12.00
   0  20  -1   15.60   13.30
   1  20  -1  334.47   24.30
  -1 -20  -1  269.97   26.30
   1 -20   1  287.37   24.30
   1  20  -1  248.78   24.10
  -1  20   1  290.67   24.40
  -1 -20  -1  301.37   22.40
  -1  20   1  277.27   22.00
   1 -20  -1  262.17   22.10
  -1  20  -1  342.97   23.60
  -1 -20   1  248.98   27.50
   1  20   1  267.47   25.30
   1  20   1  229.78   23.90
  -1  20  -1  283.57   23.10
  -1 -20   1  283.67   23.50
  -2 -20  -1   13.20   13.70
  -2 -20  -1   21.00   11.50
  -2  20   1   35.00   13.80
   2  20  -1   43.90   14.70
   2 -20   1   46.60   13.30
  -2  20   1   38.20   11.10
   2  20  -1   23.30   14.40
   2  20   1   31.00   14.20
  -2 -20   1   26.70   12.20
  -2  20  -1   56.59   12.00
  -2  20  -1   34.90   13.90
   2 -20  -1   28.10   11.50
  -2 -20   1   50.79   16.00
  -3  20   1   49.90   10.70
   3  20  -1   -6.40   12.80
  -3  20   1   20.40   13.00
  -3 -20  -1   16.40   13.00
   3 -20   1   10.70   12.30
  -3 -20  -1    2.70   10.90
  -3  20  -1   18.20   13.00
  -3 -20   1    9.80   12.20
  -3 -20   1   23.80   14.20
   3  20   1   12.60   14.10
  -3  20  -1   39.20   11.50
  -4  20   1   41.00   10.10
  -4 -20  -1   14.70   13.50
  -4 -20  -1   11.20   11.10
  -4  20   1    6.20   12.80
  -4  20  -1   25.40   10.90
   4  20   1   -7.00   13.20
  -4  20  -1    8.30   12.80
  -4 -20   1   21.30   17.30
  -4 -20   1   23.80   12.30
  -5 -20  -1   21.10   16.40
  -5  20   1   42.40   10.20
  -5 -20  -1   -0.90   11.00
  -5  20   1   28.00   13.60
  -5  20  -1   29.00   11.20
  -5 -20   1   15.00   12.40
  -5  20  -1    4.70   13.20
  -5 -20   1   33.60   14.10
   5  20   1   -8.10   14.30
  -6  20   1   23.80   13.60
  -6 -20  -1   12.50   11.60
  -6  20   1   41.90   10.60
  -6 -20  -1   11.40   13.40
   6  20   1   12.50   11.50
  -6  20  -1   21.30   14.30
  -6  20  -1   31.70   11.70
  -6 -20   1   14.70   12.30
  -6 -20   1   25.60   13.80
  -7 -20  -1   93.79   16.10
  -7  20   1   58.09   14.60
  -7 -20  -1   90.09   14.00
  -7  20   1   92.29   12.60
  -7  20  -1   71.19   13.60
  -7 -20   1   75.89   15.20
  -7 -20   1   68.89   15.90
  -7  20  -1   68.69   15.90
  -8 -20  -1   39.10   14.90
  -8 -20  -1   25.40   12.60
  -8  20   1   43.60   12.10
  -8  20   1   49.30   14.20
  -8 -20   1   25.90   14.00
  -8  20  -1   25.00   14.30
  -8 -20   1   51.29   15.50
  -8  20  -1   38.50   21.50
  -9 -20  -1   71.69   15.70
  -9  20   1   60.69   15.70
  -9 -20  -1   53.89   14.10
   9  20  -1   20.70   19.00
  -9  20   1   78.79   13.50
   9  20   1   46.40   19.50
  -9  20  -1   64.79   16.60
  -9  20  -1   65.49   14.50
  -9 -20   1   81.09   16.50
  -9 -20   1   44.00   15.30
 -10  20   1   16.30   14.20
 -10  20   1   42.30   23.80
  10  20  -1   27.70   19.70
 -10 -20  -1   42.80   15.20
 -10 -20  -1   25.40   17.00
  10  20   1   33.70   19.80
 -10 -20   1   21.40   15.70
 -10  20  -1   26.10   15.50
 -10  20  -1   27.30   14.80
 -10 -20   1   30.20   14.80
 -11  20   1   30.10   16.20
  11  20  -1   29.90   21.50
 -11  20   1   25.80   14.70
 -11 -20  -1    2.40   14.60
 -11 -20  -1    8.00   14.60
 -11  20  -1   16.60   15.60
  11  20   1   -6.20   20.30
 -11 -20   1   31.00   15.60
 -11  20  -1   -1.80   16.50
 -11 -20   1   24.30   15.90
  12  20  -1    4.80   22.90
 -12 -20  -1   40.80   15.60
 -12  20   1   45.40   16.50
 -12 -20  -1   56.69   16.70
 -12  20   1   26.00   16.70
 -12 -20   1   53.09   17.20
 -12  20  -1   33.10   18.50
 -12  20  -1   64.69   17.80
 -12 -20   1   23.50   15.40
  12  20   1   39.20   22.30
  13  20  -1   -5.70   23.70
 -13  20   1   26.10   17.70
 -13 -20  -1   24.30   16.10
 -13  20   1   12.40   17.00
 -13 -20  -1   32.60   16.70
 -13 -20   1    1.00   16.50
 -13  20  -1   23.00   18.80
 -13  20  -1   -7.40   18.30
 -13 -20   1   47.10   17.60
  13  20   1  -10.10   23.10
 -14 -20  -1   21.10   16.50
  14  20  -1   -6.80   24.90
 -14  20   1   19.00   19.00
 -14  20   1   15.20   17.40
 -14 -20  -1   -1.20   16.60
 -14  20  -1  -34.80   18.10
 -14  20  -1   13.70   19.20
  14  20   1    9.90   30.20
 -14 -20   1   10.10   16.70
 -14 -20   1  -30.60   14.80
 -15  20   1   10.90   18.60
 -15  20   1  -16.40   19.00
 -15  20   1   22.30   18.20
 -15 -20  -1   -0.80   16.50
 -15 -20  -1   15.40   17.20
 -15 -20   1    7.20   18.30
 -15  20  -1   12.10   20.90
 -15  20  -1   39.80   19.50
 -15  20  -1   -2.70   20.70
 -15 -20   1   17.90   16.60
   0  21   1   -5.50   13.10
   0  21  -1    0.40   13.60
   0  21  -1    6.70   12.90
   0 -21  -1   21.50   11.50
   0 -21   1    5.70   12.60
   1  21  -1  132.79   17.70
  -1 -21  -1  134.79   15.50
   1 -21   1  123.29   15.80
  -1  21   1  101.39   14.60
   1  21  -1  108.59   16.60
  -1 -21  -1  112.79   17.90
  -1  21   1  141.39   17.80
  -1  21  -1  128.49   17.80
   1  21   1  139.29   18.10
  -1 -21   1  137.09   19.70
   1 -21  -1  135.49   15.40
  -1 -21   1  128.79   16.70
  -1  21  -1  182.38   22.60
  -2 -21  -1  192.58   25.80
   2 -21   1  211.78   24.50
   2  21  -1  138.99   19.10
   2  21  -1  192.88   25.50
  -2  21   1  181.68   20.40
  -2  21   1  182.38   23.90
  -2 -21  -1  205.78   21.60
   2  21   1  213.88   26.30
  -2  21  -1  246.68   22.60
  -2  21  -1  208.08   24.40
   2 -21  -1  178.68   21.50
  -2 -21   1  216.18   24.30
  -3  21   1   63.99   14.70
  -3  21   1   84.79   12.30
  -3 -21  -1   76.49   19.30
  -3 -21  -1   67.19   13.60
   3  21  -1   59.09   15.80
   3 -21   1   69.49   14.40
  -3 -21   1   74.59   14.70
  -3  21  -1   49.90   14.30
  -3  21  -1   77.49   13.10
   3  21   1   58.09   16.00
  -3 -21   1   71.09   17.40
  -4 -21  -1  388.66   29.20
   4  21  -1  377.46   29.00
  -4  21   1  398.96   28.10
  -4  21   1  440.56   23.80
  -4 -21  -1  401.26   25.90
  -4 -21   1  438.06   27.50
  -4  21  -1  366.06   28.00
   4  21   1  413.76   30.80
  -4  21  -1  472.75   25.50
  -4 -21   1  373.16   30.00
   5  21  -1    3.80   13.30
  -5 -21  -1   15.80   13.70
  -5  21   1   43.10   10.90
  -5 -21  -1    4.20   11.70
  -5  21   1    8.40   13.90
  -5  21  -1    3.70   14.10
   5  21   1  -15.50   15.00
  -5 -21   1   13.40   14.20
  -5 -21   1    6.00   13.10
  -5  21  -1   44.50   12.10
  -6  21   1  151.28   18.10
  -6 -21  -1  184.88   24.90
  -6 -21  -1  146.79   16.00
  -6  21  -1  193.18   22.40
   6  21   1  135.99   19.40
  -6 -21   1  183.38   24.40
  -6 -21   1  143.19   17.00
  -6  21  -1  126.49   17.40
  -7 -21  -1   81.39   16.50
  -7 -21  -1   75.79   14.80
  -7  21   1  142.09   18.70
   7  21  -1   77.29   18.50
  -7  21   1   79.69   16.30
  -7  21  -1   60.39   15.50
  -7  21  -1   95.19   22.20
   7  21   1   53.19   18.10
  -7 -21   1   80.29   15.40
  -7 -21   1   97.49   17.60
  -8  21   1   19.00   14.60
  -8 -21  -1   38.60   15.90
   8  21  -1   38.10   19.30
  -8 -21  -1   29.90   14.20
  -8  21   1   47.10   11.90
  -8  21  -1   28.40   13.00
  -8 -21   1   14.30   14.20
   8  21   1   12.00   18.30
  -8  21  -1   21.40   15.70
  -8 -21   1   35.30   15.50
  -9 -21  -1  276.27   28.20
  -9 -21  -1  248.38   26.40
   9  21  -1  251.57   34.30
  -9  21   1  221.68   25.80
  -9  21   1  266.57   24.00
   9  21   1  295.27   35.50
  -9  21  -1  257.67   26.20
  -9  21  -1  237.18   26.90
  -9 -21   1  302.47   29.80
  -9 -21   1  270.67   27.60
  10  21  -1   39.80   20.70
 -10 -21  -1   17.20   15.00
 -10  21   1   48.70   14.50
 -10 -21  -1   32.20   20.40
 -10  21   1   32.40   15.80
 -10  21  -1   34.30   15.00
 -10  21  -1   32.10   17.30
  10  21   1   41.90   21.70
 -10 -21   1   45.30   16.20
 -10 -21   1   48.10   16.90
 -11 -21  -1   91.39   17.90
 -11 -21  -1   70.19   16.70
  11  21  -1   49.30   22.20
 -11  21   1   70.49   15.70
 -11  21   1   91.99   18.60
 -11  21  -1   49.99   18.10
  11  21   1   41.80   23.20
 -11 -21   1   65.89   17.70
 -11 -21   1   65.29   17.60
 -11  21  -1   76.19   17.50
 -12  21   1  135.49   20.20
 -12 -21  -1  155.08   20.30
 -12 -21  -1  167.98   20.80
 -12  21   1  146.69   18.80
  12  21  -1  155.88   27.00
 -12 -21   1  144.39   21.00
 -12 -21   1  206.38   27.40
 -12  21  -1  162.28   22.10
  12  21   1  144.59   28.00
 -12  21  -1  145.09   20.60
 -13 -21  -1   24.70   17.00
 -13 -21  -1    6.30   15.70
  13  21  -1  -15.50   33.90
 -13  21   1   28.20   16.30
 -13  21   1   -4.20   17.40
 -13  21  -1   -4.50   19.00
 -13 -21   1  -16.90   15.20
 -13  21  -1   20.80   18.40
 -13 -21   1   13.50   17.30
 -14 -21  -1  258.17   32.00
 -14  21   1  201.88   23.00
 -14  21   1  170.38   23.50
 -14 -21  -1  231.28   29.60
 -14 -21   1  189.48   24.00
 -14 -21   1  238.38   31.60
 -14  21  -1  159.98   23.60
 -14  21  -1  192.38   24.70
   0 -22   1  347.07   27.30
   0  22   1  276.97   26.80
   0 -22  -1  330.77   24.80
   0  22   1  327.67   26.80
   0  22  -1  332.27   26.70
   0  22  -1  250.07   33.40
  -1 -22  -1   -9.10   15.50
   1  22  -1   14.70   15.10
  -1  22   1  -21.20   11.80
  -1  22   1    3.30   14.20
  -1 -22  -1    0.50   12.00
   1 -22   1   22.20   13.40
  -1  22  -1   -7.40   13.70
  -1 -22   1    7.90   13.30
  -1  22  -1    0.90   12.90
   1 -22  -1    5.90   12.00
  -1 -22   1   20.30   16.70
   1  22   1   -4.60   14.90
   2  22  -1  168.98   20.10
   2 -22   1  137.59   17.30
   2  22  -1  124.79   19.60
  -2 -22  -1  144.89   16.30
  -2  22   1  129.39   18.30
  -2  22   1  161.38   21.20
  -2  22  -1  163.48   22.70
  -2 -22   1  138.79   19.70
  -2  22  -1  141.19   18.30
  -2 -22   1  145.59   17.00
   2  22   1  172.28   20.50
   2 -22  -1  151.68   16.20
  -3  22   1   20.90   15.10
  -3 -22  -1   34.90   15.90
  -3  22   1   39.20   12.10
  -3 -22  -1   27.20   12.60
   3  22  -1   28.20   16.10
  -3 -22   1   18.30   16.80
  -3 -22   1    0.10   13.00
  -3  22  -1   53.09   13.80
   3  22   1   19.10   16.60
  -3  22  -1   28.10   14.90
   4  22  -1  -22.10   14.90
  -4  22   1  -10.40   14.30
  -4 -22  -1   -9.00   12.10
  -4 -22  -1   14.20   15.50
  -4  22   1   40.60   11.30
  -4 -22   1   16.60   15.40
  -4  22  -1    4.50   14.50
  -4 -22   1  -18.40   12.90
  -4  22  -1   22.90   15.00
   4  22   1    3.30   15.40
  -5 -22  -1  252.17   27.20
   5  22  -1  169.78   21.00
  -5 -22  -1  248.28   23.50
  -5  22   1  214.48   26.20
  -5 -22   1  194.08   25.60
  -5  22  -1  196.08   26.20
  -5 -22   1  233.58   26.60
  -6  22   1   15.50   14.80
   6  22  -1   48.50   17.70
  -6 -22  -1   34.30   15.90
  -6 -22  -1   13.10   13.10
  -6  22   1   45.10   11.40
  -6 -22   1   19.10   14.60
   6  22   1   20.60   17.40
  -6  22  -1   45.20   12.90
  -6  22  -1   22.00   14.70
  -6 -22   1   23.00   15.80
  -7  22   1  280.87   21.90
  -7 -22  -1  248.68   24.90
   7  22  -1  239.98   32.00
  -7  22   1  223.28   25.80
  -7 -22  -1  227.58   28.80
  -7  22  -1  241.48   23.80
  -7  22  -1  215.48   27.70
  -7 -22   1  219.38   29.40
  -7 -22   1  227.98   26.90
   7  22   1  261.87   33.40
  -8 -22  -1   85.09   16.00
  -8 -22  -1   97.89   17.90
   8  22  -1  129.89   23.10
  -8  22   1   76.99   16.80
  -8  22   1  101.19   14.20
   8  22   1   97.79   21.80
  -8 -22   1  121.69   18.20
  -8  22  -1  107.99   18.20
  -8 -22   1   92.99   18.00
  -9 -22  -1   22.70   18.50
  -9 -22  -1   28.70   17.00
  -9  22   1   31.70   15.80
  -9  22   1   56.29   17.60
   9  22  -1   23.20   19.10
   9  22   1   20.30   20.30
  -9 -22   1   33.10   16.70
  -9 -22   1   13.10   14.60
  -9  22  -1   30.00   14.40
  -9  22  -1    2.50   16.50
 -10  22   1  138.19   16.40
 -10 -22  -1  165.58   21.30
 -10 -22  -1  200.28   26.30
  10  22  -1  121.19   24.80
 -10  22   1  114.99   19.00
  10  22   1  118.29   25.70
 -10  22  -1  124.09   17.60
 -10 -22   1  128.69   19.10
 -10 -22   1  155.18   20.30
 -10  22  -1  140.69   19.40
 -11  22   1  122.09   18.70
  11  22  -1   81.69   25.20
 -11 -22  -1  140.19   20.80
 -11  22   1  125.29   16.90
 -11 -22  -1  112.39   18.20
 -11  22  -1   84.49   19.00
 -11 -22   1  129.19   19.90
  11  22   1  107.09   30.80
 -11  22  -1   89.09   18.20
 -11 -22   1  104.09   18.70
 -12  22   1   76.49   16.20
 -12 -22  -1   30.00   17.30
 -12 -22  -1   56.29   17.10
 -12  22   1   24.30   17.30
 -12 -22   1   12.00   16.70
 -12  22  -1   41.10   17.60
 -12  22  -1   65.39   18.90
 -12 -22   1   48.80   18.90
 -13 -22  -1   56.19   18.60
 -13  22   1   60.49   18.80
 -13  22   1   90.29   19.60
 -13 -22  -1   72.69   19.20
 -13  22  -1   29.30   18.80
 -13 -22   1   48.40   18.00
 -13  22  -1   68.39   20.70
 -13 -22   1   64.89   19.80
   0  23   1  -13.10   15.30
   0  23  -1  -18.80   15.30
   0 -23   1    1.30   13.60
   0 -23  -1  -12.20   12.20
   0  23  -1  -24.10   13.40
  -1  23   1  -10.30   14.60
   1  23  -1    4.10   15.80
   1 -23   1    3.60   13.80
  -1 -23  -1   -4.30   12.30
   1  23  -1  -35.00   14.50
  -1 -23   1   -0.10   13.70
  -1  23  -1   -3.20   13.40
   1  23   1    2.60   16.10
  -1  23  -1    8.70   15.60
   1 -23  -1    0.50   12.50
  -2  23   1    6.60   13.50
   2  23  -1   34.80   17.60
  -2  23   1   27.40   16.00
   2 -23   1   44.70   14.80
  -2 -23  -1   29.40   13.40
  -2 -23  -1   17.20   17.30
   2  23   1   32.40   17.40
  -2  23  -1   51.89   14.60
  -2  23  -1   17.10   15.90
  -2 -23   1   22.00   14.20
  -2 -23   1   44.70   18.70
  -3  23   1    9.50   15.20
  -3  23   1   -2.60   11.90
   3  23  -1  -27.70   16.10
  -3 -23  -1   -8.50   12.40
  -3 -23  -1   19.50   16.10
  -3  23  -1   29.60   13.10
  -3 -23   1   -1.20   13.70
  -3 -23   1  -16.80   16.30
  -3  23  -1   -2.90   15.40
   3  23   1  -19.20   16.10
  -4 -23  -1   67.69   18.10
  -4  23   1   52.49   16.70
  -4 -23  -1   57.79   14.20
  -4  23   1   80.29   13.60
   4  23  -1   51.89   19.40
  -4 -23   1   58.59   15.40
   4  23   1   69.99   19.70
  -4 -23   1   78.79   18.10
  -4  23  -1   92.79   18.20
  -4  23  -1   79.49   14.00
  -5 -23  -1   -7.30   15.10
  -5  23   1   -7.40   15.60
  -5  23   1   37.60   12.20
   5  23  -1   -4.40   17.80
  -5 -23  -1   -7.90   12.50
  -5 -23   1  -25.30   14.80
   5  23   1    2.80   18.30
  -5  23  -1   13.70   15.50
  -5  23  -1   25.70   12.90
  -5 -23   1   -5.50   14.00
  -6  23   1   76.69   13.00
  -6 -23  -1   58.49   15.00
   6  23  -1   70.89   19.20
  -6  23   1   58.69   16.80
  -6 -23  -1   66.89   17.80
   6  23   1   80.79   21.10
  -6 -23   1   54.09   16.50
  -6 -23   1   74.69   17.90
  -6  23  -1   74.89   14.30
  -6  23  -1   82.29   17.20
  -7 -23  -1  -13.60   16.50
  -7  23   1    3.80   14.70
  -7 -23  -1   14.50   13.80
   7  23  -1    1.10   18.30
  -7 -23   1   11.20   17.10
   7  23   1  -10.00   19.30
  -7 -23   1   -5.80   14.70
  -7  23  -1   20.20   13.50
  -7  23  -1   -1.70   16.40
  -8  23   1   62.89   17.30
  -8 -23  -1   37.10   16.80
   8  23  -1   30.30   21.40
  -8 -23   1   59.29   17.90
  -8  23  -1   57.49   14.60
  -8  23  -1   50.99   17.00
  -8 -23   1   48.40   16.00
   8  23   1    5.30   21.30
   9  23  -1  -18.20   21.10
  -9  23   1   44.50   13.00
  -9 -23  -1   34.00   16.70
  -9 -23  -1   24.50   15.30
  -9  23   1   23.80   16.30
  -9 -23   1  -16.00   15.30
  -9  23  -1   43.90   14.70
  -9  23  -1    0.40   16.40
  -9 -23   1   19.90   16.80
   9  23   1    6.00   21.70
 -10  23   1  -10.70   15.90
 -10 -23  -1    0.00   15.10
 -10 -23  -1   23.40   17.60
 -10  23  -1   22.60   15.00
 -10 -23   1  -12.50   15.70
 -10  23  -1   11.40   17.50
 -10 -23   1    7.10   16.60
 -11 -23  -1    8.40   16.60
 -11  23   1   -4.30   13.90
 -11  23   1  -25.10   16.00
 -11 -23  -1  -24.80   15.10
 -11  23  -1    7.60   16.00
 -11 -23   1   18.30   16.70
 -11  23  -1    0.00   18.00
 -11 -23   1   23.20   17.50
 -12  23   1   44.00   15.70
 -12 -23  -1    8.00   16.50
 -12 -23  -1    9.70   17.20
 -12  23   1  -32.60   16.00
 -12  23  -1   27.90   17.90
 -12 -23   1   26.50   18.30
 -12 -23   1   10.70   17.80
 -12  23  -1   39.20   19.50
   0  24   1  237.78   31.30
   0 -24   1  260.07   27.90
   0  24  -1  196.08   22.00
   0 -24  -1  322.67   26.70
   0  24  -1  240.28   31.20
  -1  24   1    5.50   17.20
   1 -24   1   23.60   15.10
   1  24  -1   10.20   17.10
  -1 -24  -1    7.80   13.50
   1  24  -1  -38.50   15.80
   1  24   1    4.50   17.70
  -1  24  -1  -26.50   14.30
  -1  24  -1   31.10   17.70
   1 -24  -1   12.40   13.20
  -1 -24   1   12.50   14.70
   2  24  -1   96.99   19.90
   2 -24   1  102.29   17.20
  -2 -24  -1   80.39   15.30
  -2  24   1   52.49   15.90
  -2  24   1   77.69   18.80
  -2 -24  -1  113.39   20.40
  -2 -24   1   84.29   16.80
  -2  24  -1   88.49   16.50
   2  24   1   72.89   19.80
  -2  24  -1   83.69   18.60
  -2 -24   1  107.39   21.50
  -3  24   1   26.70   14.10
  -3  24   1   25.30   16.40
   3  24  -1   24.90   18.00
  -3 -24  -1   46.70   18.80
  -3 -24  -1   31.00   14.20
  -3  24  -1   56.29   15.10
  -3 -24   1   34.70   15.40
   3  24   1   11.10   18.20
  -3 -24   1   40.30   18.70
  -3  24  -1   24.30   16.30
  -4  24   1    5.30   15.50
   4  24  -1  -33.10   16.60
  -4 -24  -1   11.90   17.20
  -4 -24  -1   -8.20   13.50
  -4  24   1    3.50   12.80
  -4 -24   1  -11.20   17.00
   4  24   1   -3.70   17.00
  -4  24  -1  -10.40   15.90
  -4  24  -1   41.30   14.50
  -4 -24   1    1.50   15.00
  -5 -24  -1  270.97   31.20
  -5  24   1  167.78   21.20
  -5 -24  -1  228.88   26.60
   5  24  -1  153.78   22.80
  -5  24   1  241.08   22.50
  -5  24  -1  178.48   21.60
  -5 -24   1  191.38   24.40
   5  24   1  229.48   30.60
  -5  24  -1  295.57   25.70
  -5 -24   1  265.67   31.10
  -6  24   1   45.60   16.90
  -6 -24  -1   75.89   19.40
   6  24  -1   59.39   19.20
  -6  24   1   60.49   16.40
  -6 -24  -1   39.10   15.20
  -6  24  -1   74.69   17.90
  -6 -24   1   77.39   17.70
   6  24   1   35.80   19.30
  -6 -24   1   36.90   17.70
  -6  24  -1   69.09   14.90
  -7  24   1  157.58   20.60
  -7 -24  -1  185.58   21.80
   7  24  -1  123.59   24.10
  -7 -24   1  159.88   20.00
  -7 -24   1  185.58   22.70
  -7  24  -1  137.69   20.20
   7  24   1  137.09   25.90
  -7  24  -1  217.18   24.00
  -8  24   1  132.79   19.60
  -8 -24  -1  144.09   19.20
  -8 -24  -1  125.79   21.30
  -8  24  -1  224.68   24.80
  -8 -24   1  243.58   32.40
  -8 -24   1  234.88   29.80
  -8  24  -1  143.09   21.00
  -9  24   1   28.00   17.40
  -9  24   1   43.70   13.80
  -9 -24  -1  -22.10   14.20
  -9 -24  -1   -0.30   17.20
  -9  24  -1    9.40   14.80
  -9 -24   1    1.60   17.50
  -9  24  -1   13.70   17.10
  -9 -24   1   11.50   16.00
 -10  24   1  220.38   30.30
 -10  24   1  233.98   24.30
 -10 -24  -1  168.78   21.40
 -10 -24  -1  224.48   31.00
 -10 -24   1  150.28   22.40
 -10  24  -1  120.99   20.60
 -10  24  -1  248.28   28.70
 -10 -24   1  162.18   21.50
 -11  24   1  105.39   16.10
 -11 -24  -1   71.79   18.50
 -11  24   1  102.09   20.40
 -11 -24  -1  112.89   20.60
 -11 -24   1   78.39   19.90
 -11  24  -1   90.29   18.20
 -11  24  -1   97.09   27.20
 -11 -24   1  111.69   20.60
   0 -25   1    0.60   15.20
   0 -25  -1   18.30   14.30
   0  25  -1   12.20   18.20
   0  25   1   22.10   18.20
  -1 -25  -1  110.29   16.80
   1  25  -1  138.89   22.50
   1 -25   1  140.69   18.90
  -1  25   1  118.69   20.90
  -1  25  -1   97.79   19.40
  -1 -25   1  102.09   17.70
   1 -25  -1  198.98   25.40
   1  25   1  107.79   21.20
  -2 -25  -1   73.59   15.90
  -2  25   1   53.49   17.70
   2  25  -1   32.50   19.20
  -2 -25   1   46.30   16.30
  -2  25  -1   56.69   18.50
   2  25   1   15.10   18.80
  -2  25  -1   19.90   15.80
   3  25  -1   27.80   18.50
  -3  25   1   26.90   17.90
  -3 -25  -1   26.20   14.70
  -3 -25  -1   50.99   20.30
  -3 -25   1   51.49   16.60
   3  25   1    0.70   18.50
  -3  25  -1   55.19   19.00
  -3  25  -1   35.40   15.10
  -3 -25   1   48.90   19.90
  -4 -25  -1   71.09   20.80
  -4 -25  -1   56.59   15.90
   4  25  -1   63.39   21.60
  -4  25   1   26.00   17.50
  -4  25  -1   93.49   15.80
  -4 -25   1   44.10   31.80
  -4  25  -1   49.70   17.20
   4  25   1   63.79   21.50
  -4 -25   1   86.39   21.50
  -5 -25  -1   -5.20   17.70
  -5  25   1  -14.80   15.90
  -5 -25  -1   14.70   14.90
  -5  25  -1   33.90   14.10
  -5 -25   1    1.50   15.40
  -5  25  -1  -18.60   16.60
  -5 -25   1   13.50   18.70
  -6  25   1   23.30   17.10
  -6 -25  -1   51.19   19.30
  -6  25   1   54.69   15.20
  -6 -25   1   35.00   17.20
  -6  25  -1   59.39   14.70
  -6 -25   1   16.50   18.80
  -6  25  -1   14.20   16.30
  -7  25   1  -18.00   16.70
  -7 -25  -1    9.80   17.50
  -7  25   1   34.70   12.90
  -7 -25  -1   -7.10   14.90
  -7  25  -1   47.40   14.40
  -7 -25   1   10.50   16.40
  -7  25  -1  -16.90   16.80
  -7 -25   1   32.40   19.20
  -8 -25  -1  -13.40   15.30
  -8 -25  -1  -26.40   17.70
  -8  25   1   -4.80   16.40
  -8  25  -1   25.20   14.50
  -8 -25   1    5.40   19.10
  -8 -25   1  -19.60   15.80
  -8  25  -1  -38.90   17.90
  -9  25   1   45.70   13.00
  -9  25   1   10.80   17.00
  -9 -25  -1   56.09   19.60
  -9 -25  -1    2.10   16.30
  -9 -25   1   10.20   18.70
  -9 -25   1    5.60   17.00
  -9  25  -1   28.00   15.20
   0  26  -1  -24.30   17.60
   0  26   1   11.00   22.40
   0 -26   1   13.50   16.30
   0 -26  -1    4.90   14.30
   1 -26   1  -16.40   15.60
  -1 -26  -1   -5.90   14.40
  -1  26   1   -9.20   19.20
  -1  26  -1  -30.20   16.00
  -1 -26   1  -13.60   15.90
  -2 -26  -1   16.20   15.10
  -2  26   1  -25.00   18.40
  -2  26  -1  -25.10   14.90
  -3 -26  -1    4.00   19.80
  -3  26   1    9.20   17.70
  -3  26   1  -20.20   14.10
  -3 -26  -1   -1.50   14.70
  -3 -26   1    7.60   16.80
  -3 -26   1    4.10   20.80
  -3  26  -1   -1.60   14.70
  -4  26   1  -10.40   18.40
  -4 -26  -1   -9.10   19.30
  -4 -26  -1  -15.40   15.20
  -4  26   1  -18.50   13.30
  -4 -26   1  -10.70   15.80
  -4 -26   1  -15.00   20.40
  -4  26  -1   27.70   14.90
  -5  26   1   18.10   18.70
  -5  26   1   11.10   13.50
  -5 -26  -1   11.50   19.60
  -5 -26   1    0.20   16.90
  -5  26  -1   30.50   14.80
  -5 -26   1  -27.10   19.30
  -6  26   1  -20.00   27.00
  -6  26   1    1.40   12.80
  -6 -26  -1  -17.90   15.50
  -6 -26  -1    5.90   19.50
  -6 -26   1   -3.40   19.00
  -6  26  -1    2.60   13.90
  -6 -26   1  -12.70   16.60
   0 -27   1  -16.20   23.60
   0 -27  -1    3.00   14.10
  -1 -27  -1   75.89   16.90
  -1  27  -1   33.60   18.70
  -1 -27   1   42.90   17.50
  -2 -27  -1   66.59   16.60
  -2  27  -1   65.59   18.50
  -2 -27   1   75.79   19.00
   2   0   2 2944.51   68.29
  -2   0  -2 2992.20   68.39
  -5   0   2 2936.91   68.19
  -5   0  -2 3027.30   69.69
   5   0  -2 2816.82   67.09
   5   0   2 2887.81   68.99
  -6   0   2  165.98    9.20
   6   0   2  184.98    9.70
   6   0  -2  169.88    7.70
  -6   0  -2  168.68   11.10
  -7   0   2 3434.56   81.19
   7   0   2 3297.87   81.29
  -7   0  -2 3528.15   82.59
   7   0  -2 3394.86   79.39
  -8   0  -2 3531.95   84.69
  -8   0   2 3442.26   82.99
   8   0  -2 3430.56   80.89
   8   0   2 3410.76   82.79
   9   0   2    0.60    7.00
  -9   0   2    2.30    6.80
  -9   0  -2    9.10    7.80
   9   0  -2   -3.10    5.00
 -10   0   2  386.36   19.10
  10   0  -2  385.36   15.50
  10   0   2  388.96   17.80
 -10   0  -2  400.36   20.60
 -11   0  -2  635.04   25.70
  11   0  -2  645.14   21.30
 -11   0   2  649.74   25.30
  11   0   2  647.84   23.70
 -12   0  -2   72.99   12.60
  12   0  -2   73.69    8.50
  12   0   2   79.89   10.70
 -12   0   2   82.69   11.40
 -13   0   2 4960.10  119.59
  13   0  -2 4903.11  114.89
  13   0   2 4720.53  117.09
 -13   0  -2 4797.22  120.49
  14   0   2   61.99   11.40
  14   0  -2   72.89    9.70
 -14   0   2   67.29   12.80
 -14   0  -2   53.59   14.20
 -15   0   2  734.73   32.70
  15   0  -2  715.23   26.20
  15   0   2  716.53   29.00
 -15   0  -2  716.03   33.70
  16   0   2   82.69   13.50
  16   0  -2  100.19   11.70
 -16   0   2   77.69   15.10
 -16   0  -2  112.49   17.20
  17   0   2  823.62   33.80
 -17   0  -2  832.12   39.00
 -17   0   2  860.31   37.70
 -18   0  -2  122.29   19.70
  18   0   2   80.09   15.30
 -18   0   2   94.09   18.20
  19   0   2  129.29   20.90
 -19   0  -2  134.59   21.10
 -19   0   2  112.09   18.60
 -20   0   2  226.88   24.10
 -20   0  -2  190.68   24.20
 -21   0   2   63.29   19.10
 -21   0  -2   40.10   20.00
 -22   0   2   -1.50   18.90
 -22   0  -2   10.30   19.80
 -23   0  -2  544.75   41.00
 -23   0   2  568.84   40.40
   2  -1   2  259.57    8.00
  -2  -1  -2  238.28    8.40
   2   1  -2  245.18    7.10
   2   1   2  231.28    8.20
  -2  -1   2  244.08    7.90
  -2  -1   2  236.98    7.00
  -2   1  -2  244.08    7.90
   3  -1   2  985.30   24.70
  -3  -1  -2  993.40   25.30
   3   1  -2  974.30   23.90
  -3   1   2  951.40   22.80
  -3  -1   2  974.00   24.00
  -3   1  -2  983.60   24.80
   3   1   2  994.70   25.40
   4  -1   2  506.15   14.50
  -4  -1  -2  457.95   15.00
  -4   1   2  437.06   12.30
   4   1  -2  478.65   13.50
  -4  -1   2  490.45   13.90
  -4   1  -2  481.15   14.40
   4   1   2  449.36   15.00
   5   1  -2   66.89    6.10
  -5  -1  -2   64.99    8.20
   5  -1   2   76.39    6.50
  -5   1   2   54.09    5.10
   5   1   2   65.29    7.30
  -5  -1   2   60.29    6.70
  -5   1  -2   81.49    7.60
  -6  -1  -2 2782.02   66.49
   6   1  -2 2715.03   64.09
  -6   1   2 2694.03   63.99
   6  -1   2 2731.63   64.99
  -6   1  -2 2783.62   65.69
   6   1   2 2658.13   65.69
  -6  -1   2 2700.33   64.99
   6  -1  -2 2654.83   62.79
  -7  -1  -2 1316.67   35.70
  -7   1   2 1331.27   33.60
   7  -1   2 1200.48   33.80
   7   1  -2 1255.47   33.00
   7   1   2 1295.17   34.90
  -7  -1   2 1325.97   34.60
  -7   1  -2 1271.37   34.80
   7  -1  -2 1287.87   31.80
  -8  -1  -2  295.67   17.00
   8   1  -2  259.57   12.70
   8  -1   2  284.97   14.10
  -8   1   2  284.67   13.90
  -8  -1   2  281.07   14.80
   8  -1  -2  266.57   11.20
  -8   1  -2  312.57   16.30
   8   1   2  254.77   15.10
  -9   1   2 2433.66   58.39
   9  -1   2 2203.58   57.59
   9   1  -2 2232.58   56.39
  -9  -1  -2 2342.77   60.19
  -9  -1   2 2374.86   58.99
   9  -1  -2 2309.87   55.49
  -9   1  -2 2280.97   59.49
   9   1   2 2183.48   58.19
 -10  -1  -2  426.66   20.40
 -10   1   2  431.26   19.10
  10   1  -2  399.56   16.50
  10  -1   2  411.46   18.20
  10  -1  -2  407.36   15.30
 -10   1  -2  404.06   20.40
  10   1   2  406.36   18.70
 -10  -1   2  420.06   19.60
 -11  -1  -2  593.54   24.70
  11  -1   2  548.05   21.60
 -11   1   2  612.74   23.70
  11   1  -2  562.54   20.40
  11   1   2  510.15   22.00
  11  -1  -2  550.84   19.20
 -11  -1   2  593.14   24.10
 -11   1  -2  579.84   25.10
  12  -1   2   18.50    8.50
  12   1  -2   22.50    7.40
 -12  -1  -2   41.00   10.80
 -12   1   2    8.10    9.30
 -12  -1   2    6.70    9.60
  12   1   2   10.90    8.60
 -12   1  -2   30.50   11.30
  12  -1  -2    3.10    6.30
  13  -1   2   40.70   10.30
 -13  -1  -2   34.60   12.40
 -13   1   2   54.19   12.00
  13   1  -2   39.00    8.90
 -13   1  -2   54.69   12.90
 -13  -1   2   58.39   12.20
  13   1   2   44.40   10.30
 -14  -1  -2    8.80   12.80
  14  -1   2    0.40    9.30
 -14   1   2    9.10   11.10
  14   1  -2    6.80    8.30
  14   1   2    3.70    9.70
 -14  -1   2    8.50   11.30
 -14   1  -2   -2.20   11.80
  15   1  -2  106.29   11.60
  15  -1   2  104.49   13.20
 -15  -1  -2   88.49   16.00
 -15   1   2  103.79   14.70
 -15   1  -2   87.19   15.10
 -15  -1   2  107.29   16.10
  15   1   2   89.99   13.00
  16   1  -2  127.09   16.80
 -16   1   2   90.89   15.30
  16  -1   2  117.29   14.40
 -16  -1  -2   91.59   16.60
 -16  -1   2  122.89   17.10
 -16   1  -2  120.29   17.40
  16   1   2  131.99   15.00
  17   1  -2   38.70   10.90
 -17  -1  -2   42.70   15.70
  17  -1   2   36.00   13.00
 -17   1   2   59.99   15.80
 -17  -1   2   42.90   14.90
  17   1   2   45.00   13.70
 -17   1  -2   41.20   16.80
 -18   1   2   -0.40   14.60
  18   1  -2   -0.40   10.50
 -18  -1  -2   26.70   17.10
  18   1   2   -1.00   13.20
 -18   1  -2   -6.10   15.60
 -18  -1   2    3.00   14.30
 -19   1   2  225.38   29.30
 -19  -1  -2  191.38   22.50
 -19  -1   2  212.68   28.70
  19   1   2  169.18   20.90
 -19   1  -2  220.18   30.30
 -20   1   2  -25.50   16.50
 -20  -1  -2   -0.40   17.10
 -20  -1   2   -8.60   16.30
 -20   1  -2   17.40   18.00
  20   1   2    0.90   14.40
 -21  -1  -2   19.70   20.10
 -21   1   2   44.80   18.90
 -21   1  -2   51.69   18.70
 -21  -1   2   28.00   18.50
  21   1   2   10.10   16.00
 -22   1   2  -22.10   16.90
 -22  -1  -2  -34.40   17.40
 -22  -1   2   -5.70   17.30
 -22   1  -2   -7.80   19.40
 -23   1   2  -17.40   18.40
 -23  -1  -2    4.90   20.30
 -23   1  -2  -23.10   19.50
 -23  -1   2    6.10   19.50
   0  -2   2 3332.77   74.19
   0   2  -2 3275.47   73.99
   0  -2   2 3084.19   73.79
   1  -2   2  409.26   11.50
   1   2  -2  380.06   11.10
   1   2  -2  388.36   10.60
  -1  -2  -2  387.96   10.50
   1   2   2  402.66   10.70
  -1   2  -2  401.56   11.40
  -1  -2   2  397.66   10.70
  -1  -2   2  403.66   11.20
  -2  -2  -2  216.58    7.60
   2   2  -2  198.58    7.80
   2   2  -2  204.08    6.80
  -2  -2   2  217.48    7.70
  -2  -2   2  198.98    6.80
  -2   2  -2  198.98    7.90
   2   2   2  228.28    8.10
   3   2  -2  242.78    8.60
  -3  -2  -2  249.18    9.50
  -3  -2   2  226.48    8.90
  -3  -2   2  238.68    8.10
   3   2   2  260.67   10.20
  -3   2  -2  259.97    9.30
   4   2  -2  488.55   14.40
  -4  -2  -2  444.96   15.00
   4  -2   2  482.65   14.60
  -4   2  -2  469.45   14.30
   4   2   2  465.35   15.80
  -4  -2   2  478.35   14.10
   5  -2   2 1839.22   44.60
   5   2  -2 1792.62   44.50
  -5   2   2 1778.82   42.80
  -5  -2  -2 1857.61   45.90
  -5  -2   2 1809.72   44.60
  -5   2  -2 1835.92   44.80
   5   2   2 1842.12   45.90
   6   2  -2  616.04   19.20
  -6   2   2  668.13   17.80
   6  -2   2  635.54   19.30
  -6  -2  -2  665.43   20.70
  -6   2  -2  648.44   19.90
   6   2   2  633.44   20.60
  -6  -2   2  622.74   19.60
   7   2  -2  515.55   17.30
  -7   2   2  482.35   15.70
  -7  -2  -2  476.15   19.10
   7  -2   2  464.45   16.40
  -7  -2   2  542.45   18.10
  -7   2  -2  480.85   17.70
   7   2   2  455.85   18.90
   8   2  -2 1850.31   48.40
   8  -2   2 1885.11   48.60
  -8  -2  -2 2027.00   51.19
  -8   2   2 1949.10   48.00
  -8   2  -2 1915.21   49.80
   8   2   2 1907.71   50.39
  -8  -2   2 1877.51   49.50
  -9   2   2   83.79   11.30
   9   2  -2   68.39    8.20
  -9  -2  -2   88.49   10.50
   9  -2   2   82.29   11.40
  -9  -2   2   82.49    9.60
  -9   2  -2   85.09    9.90
   9   2   2   68.39    9.70
  10  -2   2   38.40    8.00
 -10  -2  -2   75.29   10.60
  10   2  -2   27.10    7.20
 -10   2   2   42.50    8.00
 -10   2  -2   48.80    9.00
 -10  -2   2   35.40    8.70
  10   2   2   34.80    8.60
 -11  -2  -2   19.20    9.40
  11   2  -2   16.70    7.20
  11  -2   2   20.20    7.90
 -11   2   2   12.70    8.10
 -11  -2   2   20.80    9.30
  11   2   2   24.70    9.20
 -11   2  -2   21.00    9.70
  12   2  -2  341.47   17.80
 -12   2   2  344.77   19.90
 -12  -2  -2  317.47   21.00
  12  -2   2  336.97   18.70
 -12  -2   2  349.96   21.20
 -12   2  -2  339.37   21.40
  12   2   2  313.97   19.50
 -13  -2  -2 1196.28   40.30
 -13   2   2 1168.08   37.60
  13  -2   2 1106.89   35.60
  13   2  -2 1074.39   34.10
 -13  -2   2 1130.39   38.20
  13   2   2 1091.29   36.50
 -13   2  -2 1137.79   38.20
 -14  -2  -2  291.77   25.10
 -14   2   2  295.97   22.10
  14   2  -2  241.68   18.00
  14  -2   2  260.87   19.30
 -14  -2   2  304.37   22.80
  14   2   2  245.48   20.90
 -14   2  -2  254.67   23.00
 -15   2   2   57.79   13.10
 -15  -2  -2   41.90   14.90
  15   2  -2   51.09   10.80
  15   2   2   45.90   12.30
 -15   2  -2   57.49   14.00
 -15  -2   2   60.69   14.40
 -16  -2  -2   46.30   15.60
 -16   2   2   40.30   13.50
  16   2  -2   30.20   10.70
  16   2   2   38.90   12.40
 -16   2  -2   25.70   14.50
 -16  -2   2   32.20   14.10
  17   2  -2  313.77   21.90
 -17   2   2  358.26   27.70
 -17  -2  -2  285.87   36.20
  17   2   2  325.07   25.00
 -17   2  -2  354.46   28.00
 -17  -2   2  358.16   29.10
 -18   2   2    1.90   14.20
 -18  -2  -2  -16.60   16.30
  18   2  -2   -9.20   11.00
 -18  -2   2  -19.50   19.60
 -18   2  -2   -7.50   15.20
  18   2   2   -3.40   22.30
  19   2  -2   23.80   12.20
 -19  -2  -2   32.50   17.70
 -19   2   2   16.90   26.00
 -19  -2   2   10.40   15.90
 -19   2  -2    5.90   16.70
  19   2   2    9.60   14.00
  20   2  -2  157.38   21.90
 -20   2   2  148.59   21.40
 -20  -2  -2  135.59   21.60
 -20  -2   2  127.99   21.20
  20   2   2  146.69   18.90
 -20   2  -2  110.39   21.40
 -21   2   2   -3.40   17.90
 -21  -2  -2  -15.90   18.30
 -21  -2   2    4.70   17.60
 -21   2  -2   15.20   19.50
  21   2   2   26.00   15.90
 -22  -2  -2  100.49   22.90
 -22   2   2   43.00   19.20
 -22   2  -2   96.79   22.10
 -22  -2   2   81.99   20.20
  22   2   2   63.79   16.70
 -23   2   2  103.09   21.90
 -23  -2  -2  141.99   23.50
 -23  -2   2  154.08   22.70
 -23   2  -2   98.99   22.10
   0  -3   2    7.40    2.60
   0   3  -2    1.90    2.20
   0   3   2   -0.60    1.40
   0  -3   2    6.30    2.40
   0  -3  -2   -1.80    1.40
   0   3  -2    1.60    2.30
   1   3  -2 1155.68   28.30
  -1   3   2 1113.79   26.70
  -1   3   2 1121.89   27.20
   1  -3   2 1211.48   29.10
   1   3  -2 1209.88   28.90
  -1  -3  -2 1149.78   27.90
  -1   3  -2 1178.68   28.90
  -1  -3   2 1164.28   28.80
  -1  -3   2 1175.78   28.40
  -1   3  -2 1212.38   29.10
   1   3   2 1151.98   28.10
   2   3  -2 2609.84   60.39
   2  -3   2 2584.84   60.49
  -2  -3  -2 2508.35   59.59
   2   3  -2 2510.65   59.59
  -2  -3   2 2549.15   60.29
   2   3   2 2576.34   60.09
  -2  -3   2 2523.85   59.59
  -2   3  -2 2654.23   60.59
   3   3  -2  766.22   20.40
  -3  -3  -2  778.92   20.80
  -3  -3   2  753.72   20.20
   3   3   2  818.52   21.80
  -3  -3   2  759.22   21.10
  -4  -3  -2  195.88    9.40
   4   3  -2  194.08    9.10
  -4  -3   2  202.78    8.50
   4   3   2  187.58   10.00
  -4   3  -2  201.18    9.10
  -4  -3   2  198.88    9.30
   5   3  -2    1.90    4.20
  -5  -3  -2    5.50    4.50
  -5   3  -2   -0.70    3.70
   5   3   2    2.40    5.00
  -5  -3   2   -1.80    3.70
  -6   3   2   48.40    5.70
   6   3  -2   50.39    6.30
  -6  -3  -2   67.69    8.80
  -6  -3   2   53.39    6.00
  -6   3  -2   58.79    8.10
   6   3   2   52.79    7.60
  -7   3   2  175.28    9.40
  -7  -3  -2  211.88   13.50
   7   3  -2  174.58   12.40
  -7  -3   2  170.58   11.60
   7   3   2  206.18   14.40
  -7   3  -2  152.48   11.40
   8   3  -2   71.89    8.60
  -8  -3  -2   71.19    9.10
  -8   3   2   55.39    6.40
   8   3   2   64.99    9.50
  -8   3  -2   63.29    8.10
  -8  -3   2   61.89    8.10
  -9   3   2  539.85   18.80
  -9  -3  -2  589.14   22.90
   9   3  -2  494.65   20.40
   9   3   2  511.95   22.60
  -9   3  -2  484.85   20.60
  -9  -3   2  550.54   20.40
 -10  -3  -2  141.19   15.10
 -10   3   2  137.99   12.70
  10   3  -2  137.69   13.90
  10   3   2  122.39   12.30
 -10   3  -2  128.09   14.90
 -10  -3   2  162.38   14.50
 -11  -3  -2 2264.67   60.69
 -11   3   2 2312.87   58.09
  11   3  -2 2223.28   57.99
 -11  -3   2 2245.98   59.79
  11   3   2 2145.09   59.59
 -11   3  -2 2203.58   59.49
  12   3  -2  126.49   15.20
 -12   3   2  148.99   15.70
 -12  -3  -2  147.59   19.40
 -12  -3   2  139.59   17.90
 -12   3  -2  127.19   17.20
  12   3   2  149.79   16.00
  13   3  -2   34.80    9.70
 -13  -3  -2   37.50   12.10
 -13   3   2   39.40   10.70
 -13   3  -2   21.30   11.50
  13   3   2   42.80   11.90
 -13  -3   2   36.10   11.60
 -14   3   2  105.99   13.40
 -14  -3  -2  128.99   16.60
  14   3  -2  104.49   12.30
  14   3   2  108.89   14.00
 -14   3  -2  131.19   15.20
 -14  -3   2  136.19   18.40
 -15   3   2   36.30   13.10
  15   3  -2   55.69   11.50
 -15  -3  -2   39.70   14.10
 -15  -3   2   50.19   14.00
 -15   3  -2   39.60   14.20
  15   3   2   45.90   13.20
  16   3  -2  106.09   13.20
 -16   3   2   94.59   15.20
 -16  -3  -2  139.69   17.70
 -16  -3   2  105.09   16.10
  16   3   2  105.99   15.10
 -16   3  -2  110.29   17.50
 -17  -3  -2  149.99   25.20
 -17   3   2  213.58   25.00
  17   3  -2  167.38   20.30
  17   3   2  185.58   22.70
 -17  -3   2  211.28   26.00
 -17   3  -2  197.68   27.00
 -18   3   2   15.10   15.50
  18   3  -2   10.60   11.70
 -18  -3  -2   12.70   16.30
 -18   3  -2   11.00   15.90
  18   3   2   32.60   14.20
 -18  -3   2   21.10   18.10
 -19  -3  -2  546.85   36.80
  19   3  -2  524.85   27.50
 -19  -3   2  514.55   34.70
  19   3   2  500.25   31.30
 -19   3  -2  550.34   35.40
 -20  -3  -2  -31.00   16.40
  20   3  -2    5.60   12.50
 -20   3   2    4.80   16.50
 -20  -3   2    7.00   17.20
  20   3   2    0.20   15.00
 -20   3  -2    1.00   17.00
 -21   3   2  170.88   23.00
  21   3  -2  129.69   16.40
 -21  -3  -2  193.78   24.00
  21   3   2   94.49   18.10
 -21   3  -2  151.58   22.70
 -21  -3   2  192.38   23.70
 -22  -3  -2   -1.70   18.40
 -22   3   2    4.60   19.10
 -22   3  -2   44.70   20.00
 -22  -3   2  -11.20   17.70
 -23  -3  -2   -5.80   19.10
 -23   3   2    8.60   19.40
 -23  -3   2  -40.90   17.70
 -23   3  -2  -13.60   18.90
  -1   4  -2 9180.78  207.78
   3   4  -2 1900.11   46.40
   3   4  -2 1877.91   45.60
  -3  -4  -2 1833.82   45.50
  -3  -4   2 1862.41   45.40
   3   4   2 1916.31   46.50
  -3  -4   2 1881.91   46.30
  -3   4  -2 1946.71   46.50
  -4  -4  -2 1284.67   32.70
   4   4  -2 1268.97   32.60
  -4  -4   2 1253.77   33.10
  -4  -4   2 1273.97   32.20
   4   4   2 1272.17   33.60
  -5  -4  -2  358.46   13.80
   5   4  -2  362.66   14.00
  -5  -4   2  380.46   13.40
   5   4   2  369.96   15.50
  -5   4  -2  363.16   13.30
  -5  -4   2  387.36   14.30
  -6  -4  -2  528.45   18.50
   6   4  -2  513.35   18.20
  -6   4  -2  502.25   17.20
  -6  -4   2  508.35   17.30
   6   4   2  519.95   19.20
   7   4  -2   18.90    7.00
  -7   4   2    5.60    4.30
  -7  -4  -2   16.50    6.80
  -7   4  -2   14.70    5.90
  -7  -4   2   15.20    5.70
   7   4   2   23.60    8.10
  -8  -4  -2  451.65   18.40
  -8   4   2  364.46   14.50
   8   4  -2  393.36   18.00
  -8   4  -2  354.46   16.80
   8   4   2  476.15   20.90
  -8  -4   2  365.36   16.90
  -9   4   2  555.04   19.10
  -9  -4  -2  615.04   23.00
   9   4  -2  551.64   22.30
  -9  -4   2  546.35   21.00
   9   4   2  556.04   23.40
  -9   4  -2  613.54   21.90
  10   4  -2   64.29    9.60
 -10   4   2   79.49   10.70
 -10  -4   2   70.99   10.00
 -11  -4  -2   44.90   10.80
  11   4  -2   53.09    9.80
 -11   4   2   54.39    8.30
 -11  -4   2   46.90    9.90
 -11   4  -2   34.70    9.90
  11   4   2   52.29   11.50
 -12  -4  -2  581.04   26.10
 -12   4   2  543.95   22.80
  12   4  -2  545.85   24.10
 -12  -4   2  567.94   25.50
 -12   4  -2  601.64   25.50
  12   4   2  564.64   26.60
 -13   4   2   12.60    9.40
 -13  -4  -2   31.00   11.80
  13   4  -2   -8.60    9.10
  13   4   2    9.50   11.20
 -13  -4   2    8.90   10.10
 -13   4  -2   18.10   11.00
 -14  -4  -2   94.19   15.20
 -14   4   2   85.09   12.90
  14   4  -2   63.29   12.10
 -14  -4   2   84.49   13.60
 -14   4  -2   70.69   13.40
  14   4   2   81.39   13.30
 -15   4   2   85.89   13.50
 -15  -4  -2   84.89   15.20
  15   4  -2   58.89   12.50
  15   4   2   75.79   14.50
 -15   4  -2   85.69   14.70
 -15  -4   2   80.49   14.60
  16   4  -2  344.17   22.50
 -16  -4  -2  343.67   29.10
 -16   4   2  347.57   26.10
 -16  -4   2  381.96   27.10
 -16   4  -2  324.57   27.30
  16   4   2  340.97   25.70
 -17  -4  -2   32.10   15.30
 -17   4   2   48.80   14.90
  17   4  -2   43.00   13.10
 -17   4  -2   18.60   16.10
  17   4   2   48.10   14.60
 -17  -4   2   22.90   14.80
  18   4  -2   66.39   14.10
 -18   4   2   51.09   15.50
 -18  -4  -2   58.49   17.60
 -18   4  -2   61.19   17.40
 -18  -4   2   55.79   16.60
  18   4   2   61.59   16.40
 -19  -4  -2  -20.80   16.20
  19   4  -2   12.80   13.20
  19   4   2   -9.20   14.30
 -19  -4   2    5.80   16.30
 -19   4  -2   -4.00   15.70
 -20  -4  -2  -14.00   16.90
  20   4  -2   -4.30   13.50
 -20   4   2   -6.20   16.40
 -20  -4   2   -3.80   16.20
  20   4   2    0.70   15.50
 -20   4  -2    9.80   17.30
 -21   4   2   -5.30   16.90
 -21  -4  -2  -12.10   17.90
  21   4  -2   29.20   23.80
 -21  -4   2   -0.20   17.10
 -21   4  -2   -0.50   18.40
 -22   4   2   -8.30   17.00
 -22  -4  -2  -20.60   19.20
 -22  -4   2  -19.20   16.80
 -22   4  -2  -31.00   18.20
 -23   4   2   29.80   18.90
 -23  -4  -2   46.30   19.70
 -23   4  -2   39.30   21.10
 -23  -4   2   51.09   19.00
  23   4   2   34.30   19.00
   0   5  -2   40.70    5.60
   0   5   2   27.30    3.60
   0   5   2   58.39    5.00
   0  -5  -2   39.20    5.00
   0  -5   2   60.09    6.40
   0  -5   2   55.89    6.00
   0   5  -2   41.80    5.60
   1  -5   2 9999.00  226.28
  -1   5  -2 9954.80  225.98
  -2  -5  -2 1154.28   28.90
  -2  -5  -2 1174.88   28.40
   2  -5   2 1197.98   30.30
   2   5  -2 1122.49   29.30
   2   5  -2 1142.29   29.80
  -2   5   2 1128.29   27.70
  -2   5   2 1109.49   28.20
  -2  -5   2 1114.19   29.30
   2   5   2 1171.58   29.40
  -2  -5   2 1106.69   29.60
  -2   5  -2 1168.78   30.00
  -2   5  -2 1157.98   30.00
   3   5  -2  171.38    9.10
   3   5  -2  155.88    8.30
  -3  -5  -2  160.78    8.40
  -3  -5   2  154.08    8.10
  -3  -5   2  167.38    8.90
   3   5   2  159.98    9.20
  -3   5  -2  153.18    9.00
   4   5  -2  101.89    8.60
  -4  -5  -2  114.39    7.70
  -4   5  -2  107.39    8.70
  -4  -5   2  125.19    8.50
  -4  -5   2   98.89    7.50
   4   5   2  118.39    9.20
  -5  -5  -2    5.30    4.60
   5   5  -2    3.10    4.80
  -5  -5   2    3.50    4.10
  -5  -5   2    4.20    4.80
   5   5   2    6.40    5.70
  -6  -5  -2  238.08   12.70
   6   5  -2  240.88   13.30
   6   5   2  241.88   14.30
  -6  -5   2  227.08   11.30
  -6   5  -2  213.28   12.40
  -6  -5   2  220.78   12.50
  -7  -5  -2  361.76   16.50
   7   5  -2  373.16   17.40
   7   5   2  358.66   18.00
  -7  -5   2  352.86   15.30
  -7   5  -2  353.76   15.40
  -8   5   2   23.40    5.40
  -8  -5  -2   37.90    7.90
   8   5  -2   22.00    8.00
  -8  -5   2   30.00    7.30
  -8   5  -2   15.70    6.80
   8   5   2   46.30    9.80
   9   5  -2 1634.34   46.40
  -9  -5  -2 1733.53   46.50
  -9   5   2 1671.03   42.90
  -9  -5   2 1619.54   45.20
  -9   5  -2 1644.04   44.80
   9   5   2 1737.13   48.30
 -10   5   2   64.29    7.50
 -10  -5  -2   64.99   10.40
  10   5  -2   62.49   10.70
  10   5   2   61.89   11.30
 -10   5  -2   64.79    9.40
 -10  -5   2   61.99    9.70
 -11  -5  -2  973.50   33.90
 -11   5   2  979.30   30.10
  11   5  -2 1046.30   33.90
  11   5   2  953.50   35.00
 -11  -5   2 1058.19   33.40
 -11   5  -2  969.00   32.00
 -12  -5  -2   17.80   10.50
 -12   5   2  -11.10    7.80
  12   5  -2   -0.50    9.90
 -12  -5   2   -1.50    9.00
 -12   5  -2    7.80    9.60
  12   5   2   -1.60   11.10
 -13  -5  -2    6.90   10.80
  13   5  -2    2.40   10.50
 -13   5   2    5.80    8.90
 -13  -5   2   -2.60   10.30
  13   5   2   10.80   11.90
 -13   5  -2   -4.50   10.30
 -14  -5  -2   17.30   12.00
  14   5  -2   -3.30   11.00
 -14   5   2    1.00    9.70
 -14  -5   2    3.10   10.70
  14   5   2  -10.60   11.70
 -14   5  -2    8.50   11.70
  15   5  -2  179.08   21.30
 -15  -5  -2  177.18   24.40
 -15   5   2  202.28   20.90
  15   5   2  161.18   21.00
 -15   5  -2  229.48   22.90
 -15  -5   2  181.28   20.60
 -16  -5  -2    6.40   13.90
 -16   5   2    1.40   11.70
  16   5  -2    8.20   12.10
 -16   5  -2   14.80   13.40
 -16  -5   2  -15.20   12.50
  16   5   2    0.70   15.60
 -17   5   2  160.08   17.70
 -17  -5  -2  226.28   28.00
  17   5  -2  193.98   23.00
 -17   5  -2  235.48   27.50
  17   5   2  158.58   19.00
 -18  -5  -2    6.00   15.60
  18   5  -2   -0.50   13.40
 -18   5   2  -12.50   13.90
 -18  -5   2    8.30   14.20
 -18   5  -2  -15.00   14.20
  18   5   2    8.60   14.40
 -19  -5  -2  414.86   33.80
  19   5  -2  356.56   27.70
 -19   5  -2  384.06   33.00
  19   5   2  377.66   30.70
 -19  -5   2  423.76   32.70
 -20  -5  -2   10.90   17.60
 -20   5   2    6.80   16.70
 -20  -5   2   25.70   16.70
  20   5   2  -13.30   12.90
 -20   5  -2   23.20   18.60
 -21   5   2   27.80   17.80
 -21  -5  -2   52.39   19.60
  21   5  -2   60.09   16.00
 -21  -5   2   75.69   18.60
 -21   5  -2   34.40   18.90
  22   5  -2   32.20   15.90
 -22   5   2    7.20   19.20
 -22  -5  -2    5.90   18.90
 -22   5  -2   40.50   19.30
 -22  -5   2   46.70   18.80
  22   5   2   -0.70   18.50
 -23  -5  -2    2.10   19.00
  23   5  -2    9.60   15.70
 -23   5   2   14.80   19.00
  23   5   2   18.30   19.50
 -23   5  -2   -0.90   18.70
 -23  -5   2   37.10   18.80
   0  -6  -2 3371.56   78.59
   0   6  -2 3351.86   79.29
   0   6   2 3300.07   78.49
   0  -6   2 3485.55   80.09
   0  -6  -2 3290.57   77.39
   0   6   2 3383.76   77.49
   0  -6   2 3470.75   79.89
   0   6  -2 3425.06   79.49
  -1   6   2  139.39    7.30
  -1   6   2  126.39    5.80
   1   6  -2  175.18    9.00
   1  -6   2  172.18    9.90
  -1  -6  -2  143.09    7.60
   1   6  -2  171.88    8.40
  -1  -6  -2  154.78    6.70
   1  -6   2  157.18    8.80
  -1   6  -2  161.28    8.20
   1   6   2  151.88    7.70
  -1  -6   2  156.48    8.90
   1  -6  -2  143.99    7.50
  -1   6  -2  160.28    8.90
  -1  -6   2  156.68    8.90
   1  -6  -2  137.29    6.40
   2   6  -2  401.06   13.50
  -2   6   2  373.66   12.40
   2  -6   2  389.76   14.00
  -2  -6  -2  400.76   12.30
   2   6  -2  403.36   14.00
  -2  -6  -2  391.86   12.90
  -2   6   2  384.46   11.60
  -2  -6   2  406.46   14.00
   2   6   2  391.76   13.50
  -2  -6   2  391.06   13.60
  -2   6  -2  391.96   14.10
  -2   6  -2  411.46   14.30
  -3  -6  -2 1528.05   39.30
   3   6  -2 1575.64   40.00
   3   6  -2 1616.34   40.70
  -3   6   2 1582.74   38.50
   3  -6   2 1583.24   40.60
  -3  -6  -2 1587.94   39.20
  -3  -6   2 1592.34   40.00
   3   6   2 1600.14   40.40
  -3   6  -2 1602.94   40.60
  -3  -6   2 1570.54   40.30
   4   6  -2  724.93   21.40
  -4  -6  -2  653.93   20.40
   4   6   2  695.03   21.90
  -4   6  -2  712.23   22.10
  -4  -6   2  709.63   20.70
  -4  -6   2  691.03   21.40
   5   6  -2 1021.00   28.80
  -5  -6  -2  990.70   27.70
   5   6   2  973.90   29.20
  -5  -6   2  963.60   27.30
  -5   6  -2 1000.30   29.10
  -5  -6   2  981.70   28.30
  -6  -6  -2 1261.37   34.50
   6   6  -2 1286.57   35.70
   6   6   2 1287.47   36.90
  -6  -6   2 1239.48   34.10
  -6  -6   2 1216.58   35.00
  -7  -6  -2  455.55   18.20
   7   6  -2  458.95   19.60
  -7   6  -2  427.06   17.90
   7   6   2  464.05   21.60
  -7  -6   2  421.56   18.10
  -7  -6   2  441.96   17.50
   8   6  -2  274.87   17.40
  -8  -6  -2  283.97   15.20
  -8   6  -2  251.87   14.90
  -8  -6   2  267.07   14.90
   8   6   2  258.27   17.70
   9   6  -2    1.30    8.80
  -9   6   2    6.80    5.60
  -9  -6  -2   -2.20    7.70
  -9   6  -2    7.00    7.20
  -9  -6   2    4.60    7.20
   9   6   2   -1.80    9.30
  10   6  -2   29.50    9.80
 -10   6   2   36.80    6.80
 -10  -6  -2   44.40    9.70
  10   6   2   50.49   11.50
 -10  -6   2   43.40    9.20
 -10   6  -2   56.19    9.10
 -11   6   2  872.11   27.10
 -11  -6  -2  839.82   30.40
  11   6  -2  862.71   31.80
  11   6   2  829.42   33.30
 -11   6  -2  902.61   29.90
 -11  -6   2  871.01   29.60
 -12   6   2  265.77   17.00
 -12  -6  -2  316.07   21.70
  12   6  -2  313.07   22.00
  12   6   2  276.57   23.90
 -12  -6   2  294.37   19.10
 -12   6  -2  320.17   19.60
  13   6  -2 1227.18   41.80
 -13   6   2 1276.77   38.10
 -13  -6  -2 1239.28   41.20
 -13   6  -2 1325.57   40.90
  13   6   2 1236.48   43.40
 -13  -6   2 1243.58   40.90
 -14  -6  -2    8.40   11.70
  14   6  -2   -4.90   11.80
 -14   6   2   -3.00    9.80
 -14   6  -2    3.20   11.10
 -14  -6   2    0.00   10.50
  14   6   2    7.30   13.20
 -15  -6  -2  547.65   28.80
 -15   6   2  547.05   26.70
  15   6  -2  539.65   28.80
 -15  -6   2  509.35   28.30
 -15   6  -2  520.05   28.20
  16   6  -2  509.65   28.30
 -16   6   2  520.35   27.60
 -16  -6  -2  431.06   42.50
 -16   6  -2  500.65   30.00
 -16  -6   2  502.95   29.40
  16   6   2  508.65   31.20
 -17   6   2  115.29   16.30
 -17  -6  -2   92.69   17.80
  17   6  -2   99.39   16.20
 -17   6  -2   78.49   17.00
  17   6   2   66.79   16.60
 -17  -6   2  108.89   16.70
 -18  -6  -2  147.79   19.50
 -18   6   2  128.89   18.30
 -18   6  -2  126.99   18.50
  18   6   2  130.79   18.70
 -18  -6   2  180.98   24.30
  19   6  -2    8.40   14.50
 -19  -6  -2    3.40   16.30
 -19  -6   2   22.70   16.40
  19   6   2  -13.70   11.30
 -19   6  -2  -13.80   16.70
  20   6  -2   15.30   15.20
 -20   6   2   10.00   15.60
 -20  -6  -2   19.30   17.00
 -20   6  -2   17.00   17.00
 -20  -6   2   24.80   16.10
 -21  -6  -2  237.28   30.50
  21   6  -2  283.77   28.80
 -21   6   2  205.58   23.90
 -21  -6   2  280.27   32.80
  21   6   2  261.47   32.20
 -21   6  -2  224.28   25.10
  22   6  -2   74.79   17.90
 -22  -6  -2   62.49   20.90
 -22   6   2   53.59   18.80
 -22  -6   2   85.49   20.80
  22   6   2   86.29   21.10
 -22   6  -2   69.49   22.10
   0   7   2   12.40    2.90
   0   7  -2   12.60    4.50
   0   7   2   16.90    4.00
   0  -7   2   16.70    4.80
   0  -7  -2   13.10    3.80
   0  -7  -2    7.40    2.80
   0  -7   2   11.30    4.50
   0   7  -2   13.00    4.20
   1   7  -2   12.60    4.40
  -1   7   2   12.70    2.70
  -1  -7  -2    9.00    3.10
  -1  -7  -2   14.30    4.00
  -1   7   2   13.40    3.90
   1  -7   2   17.80    5.40
   1  -7   2   18.90    5.10
   1   7  -2   17.60    4.80
  -1   7  -2   17.50    4.30
  -1  -7   2   13.30    4.70
   1   7   2   12.20    3.10
   1  -7  -2   15.80    4.10
   1  -7  -2    6.50    3.00
  -1   7  -2   20.20    4.80
   1   7   2   12.80    4.30
  -1  -7   2    8.50    4.50
  -2  -7  -2  625.34   18.50
   2  -7   2  628.24   20.00
  -2   7   2  584.84   17.90
   2   7  -2  598.04   19.00
  -2   7   2  619.54   16.90
   2   7  -2  615.14   19.60
  -2  -7  -2  630.24   17.70
  -2  -7   2  615.24   19.10
  -2   7  -2  651.33   19.80
  -2   7  -2  627.94   19.30
   2   7   2  617.54   18.80
  -2  -7   2  620.54   19.40
  -3   7   2   15.50    3.90
  -3  -7  -2   11.80    4.00
  -3   7   2   20.70    4.60
   3  -7   2   23.10    5.70
   3   7  -2   12.90    5.10
  -3  -7  -2   16.60    4.70
   3   7  -2   14.00    5.30
   3   7   2   14.90    5.10
  -3   7  -2   16.60    5.90
  -3  -7   2   16.50    5.30
  -3   7  -2   17.40    5.50
  -3  -7   2   19.50    5.10
  -4  -7  -2  287.17   12.30
   4   7  -2  299.67   13.60
  -4   7   2  277.57   11.60
  -4  -7  -2  294.97   12.20
   4   7   2  293.17   14.40
  -4  -7   2  286.07   13.20
  -4  -7   2  263.57   12.70
  -4   7  -2  264.27   13.80
   5   7  -2    1.00    6.00
  -5  -7  -2    1.00    4.90
  -5  -7   2   -1.10    5.10
  -5   7  -2   -1.70    6.50
  -5  -7   2    1.40    5.90
   5   7   2    5.50    6.60
  -6  -7  -2   96.09    9.90
   6   7  -2   71.49    9.00
  -6  -7   2   93.19   11.90
  -6  -7   2   74.19    8.00
  -6   7  -2   84.39    9.50
   6   7   2  105.69   14.30
  -7  -7  -2    0.00    6.20
   7   7  -2    5.60    7.60
   7   7   2   14.80    9.00
  -7  -7   2   10.00    7.00
  -7  -7   2    4.50    6.20
   8   7  -2  262.67   17.80
  -8  -7  -2  259.07   14.90
  -8  -7   2  249.08   15.70
   8   7   2  299.17   18.70
  -8   7  -2  243.88   15.30
  -8  -7   2  261.87   15.10
   9   7  -2   23.30   10.00
  -9  -7   2   20.50    7.70
  -9  -7   2   16.00    8.20
  -9   7  -2   23.00    7.20
 -10  -7  -2    7.30    8.80
  10   7  -2   11.40    9.60
 -10   7   2   10.40    6.40
 -10   7  -2    1.30    8.00
 -10  -7   2   16.00    8.20
  10   7   2   20.00   11.00
 -11  -7  -2   52.09   10.70
 -11   7   2   56.09    8.40
  11   7  -2   48.20   12.30
 -11  -7   2   35.40    9.60
 -11   7  -2   50.69   10.20
  11   7   2   31.90   12.60
 -12  -7  -2    2.40   10.10
  12   7  -2    1.40   11.60
 -12   7   2    5.20    7.80
 -12   7  -2    0.00    9.30
  12   7   2   10.90   12.40
 -12  -7   2    5.40    9.00
 -13  -7  -2    2.30   10.40
  13   7  -2    1.70   12.20
 -13   7   2   11.20    9.00
  13   7   2   -8.80   13.40
 -13   7  -2    2.80    9.60
 -13  -7   2    6.00   10.20
  14   7  -2   20.30   13.30
 -14  -7  -2   47.90   13.00
 -14   7   2   35.20   10.70
 -14   7  -2   48.70   12.70
  14   7   2   21.40   15.40
 -14  -7   2   30.80   12.70
 -15   7   2   28.30   11.20
  15   7  -2   32.30   14.50
 -15  -7  -2   18.70   13.40
 -15  -7   2   12.90   11.70
  15   7   2   -0.60   15.10
 -15   7  -2   12.10   12.80
 -16  -7  -2   74.69   15.80
 -16   7   2   62.09   13.00
  16   7  -2   40.50   14.90
  16   7   2   46.80   17.10
 -16   7  -2   65.49   15.00
 -17   7   2    6.80   12.50
 -17  -7  -2   23.20   14.80
 -17  -7   2   16.20   13.70
 -17   7  -2    2.10   15.00
  17   7   2   24.00   15.90
  18   7  -2   22.20   15.40
 -18  -7  -2    0.10   14.60
 -18   7   2   14.90   14.00
 -18  -7   2    8.30   14.20
  18   7   2  -26.50   12.80
 -18   7  -2   23.60   15.60
 -19   7   2   17.30   26.40
 -19  -7  -2    0.00   16.30
  19   7  -2   -9.50   15.30
 -19  -7   2   13.90   16.30
 -19   7  -2   12.60   15.60
 -20  -7  -2    0.00   15.80
 -20   7   2   -9.30   15.10
  20   7  -2  -10.00   15.40
  20   7   2   -5.60   18.10
 -20   7  -2   -3.70   17.40
 -20  -7   2  -12.00   15.70
 -21  -7  -2   14.20   18.70
 -21   7   2   19.50   17.30
  21   7  -2   29.60   16.70
 -21  -7   2    9.40   17.10
  21   7   2   36.10   19.60
 -21   7  -2   10.70   17.60
 -22  -7  -2   20.30   18.50
 -22   7   2   21.90   17.90
  22   7  -2  -24.40   13.60
 -22  -7   2    3.00   17.10
 -22   7  -2    0.90   19.90
  22   7   2    7.00   19.30
   0  -8  -2 1139.89   28.90
   0  -8  -2 1170.58   30.40
   0   8  -2 1131.89   30.80
   0   8   2 1184.38   29.00
   0  -8   2 1156.88   31.70
   0   8   2 1128.09   30.00
   0   8  -2 1123.39   30.90
   0  -8   2 1122.79   31.30
   1  -8   2  244.68   12.60
  -1   8   2  233.58   10.50
   1   8  -2  212.98   11.20
  -1  -8  -2  233.18   10.50
   1  -8   2  245.38   13.10
  -1  -8  -2  249.38    9.80
   1   8  -2  229.58   11.70
  -1   8   2  227.28    9.00
  -1   8  -2  236.38   11.40
   1   8   2  251.57   11.40
   1  -8  -2  232.78    9.70
   1  -8  -2  235.28   11.10
  -1   8  -2  232.58   12.10
   1   8   2  234.88    9.70
  -1  -8   2  230.78   12.00
  -1  -8   2  237.98   12.20
   2   8  -2   38.60    6.40
  -2  -8  -2   59.49    7.10
   2   8  -2   48.90    6.80
  -2   8   2   43.40    5.40
  -2  -8  -2   66.39    7.90
  -2   8   2   54.19    6.00
   2  -8   2   49.60    6.90
  -2   8  -2   51.49    6.50
  -2   8  -2   37.40    6.40
   2  -8  -2   50.59    6.70
  -2  -8   2   45.10    6.20
   2   8   2   49.10    6.10
  -2  -8   2   34.70    6.30
  -3   8   2 3799.72   90.59
   3  -8   2 3794.82   92.29
   3   8  -2 3901.01   91.99
   3   8  -2 3946.31   92.49
  -3  -8  -2 3807.32   90.49
  -3   8   2 3824.12   89.69
  -3  -8  -2 3773.52   91.09
  -3   8  -2 3957.90   91.99
  -3  -8   2 3755.12   91.69
  -3   8  -2 3989.20   92.49
  -3  -8   2 3856.01   92.09
   3   8   2 3932.81   92.09
  -4  -8  -2  683.63   21.00
   4   8  -2  696.43   22.80
  -4  -8  -2  638.94   21.00
   4   8  -2  690.53   22.70
  -4   8   2  706.53   20.60
  -4  -8   2  694.93   22.10
   4   8   2  674.13   23.00
  -4  -8   2  686.23   22.20
  -4   8  -2  664.53   23.00
  -5   8   2 1315.77   34.70
  -5  -8  -2 1265.97   35.10
   5   8  -2 1369.26   37.00
  -5  -8  -2 1247.78   35.10
  -5  -8   2 1261.27   35.40
  -5   8  -2 1295.47   36.90
   5   8   2 1315.27   37.50
  -5  -8   2 1319.87   36.30
   6   8  -2  350.76   17.20
  -6  -8  -2  354.66   15.90
  -6   8  -2  343.27   17.10
  -6  -8   2  368.26   16.40
   6   8   2  347.97   18.20
  -6  -8   2  384.36   17.00
  -7  -8  -2 2028.10   53.49
   7   8  -2 2102.79   55.69
   7   8   2 2100.29   56.49
  -7  -8   2 2080.29   53.69
  -7  -8   2 1999.20   54.39
  -7   8  -2 2121.29   55.19
   8   8  -2   47.20   10.20
  -8  -8  -2   64.69    8.90
  -8  -8   2   41.90    8.80
  -8  -8   2   51.39    8.80
   8   8   2   78.39   12.10
   9   8  -2   21.80   10.10
  -9  -8  -2   38.70    9.00
  -9  -8   2   37.90    9.10
  -9  -8   2   28.10    8.20
  -9   8  -2   33.40    8.30
   9   8   2   26.40   11.20
 -10  -8  -2  231.88   16.40
  10   8  -2  187.28   20.50
 -10  -8   2  201.08   18.70
  10   8   2  240.88   20.60
 -10   8  -2  233.48   16.50
 -10  -8   2  213.18   15.80
 -11   8   2  781.22   26.30
 -11  -8  -2  827.22   30.20
  11   8  -2  781.32   31.30
 -11  -8   2  806.62   30.50
 -11  -8   2  789.82   28.60
 -11   8  -2  818.72   28.60
  11   8   2  793.42   34.70
  12   8  -2  518.85   26.80
 -12  -8  -2  550.74   25.90
 -12   8   2  521.85   21.90
 -12  -8   2  516.05   27.00
  12   8   2  506.85   28.50
 -12  -8   2  528.45   24.50
 -12   8  -2  528.85   23.80
  13   8  -2 1134.29   41.00
 -13   8   2 1108.99   35.20
 -13  -8  -2 1175.28   39.40
 -13  -8   2 1104.49   39.60
  13   8   2 1117.69   43.20
 -13   8  -2 1127.09   37.70
 -13  -8   2 1153.28   38.30
  14   8  -2  126.69   17.80
 -14   8   2  136.09   17.10
 -14  -8  -2  156.28   19.80
 -14   8  -2  149.59   19.30
 -14  -8   2  123.59   14.70
  14   8   2  140.79   19.40
 -15   8   2  213.28   19.90
  15   8  -2  184.88   25.50
 -15   8  -2  229.58   23.30
  15   8   2  200.38   21.60
 -15  -8   2  253.27   24.20
 -16  -8  -2  347.37   27.30
  16   8  -2  305.07   41.00
 -16   8   2  330.27   23.50
 -16  -8   2  333.27   24.40
  16   8   2  315.67   31.00
 -16   8  -2  334.07   26.50
 -17   8   2  220.08   24.00
  17   8  -2  150.88   19.40
 -17  -8  -2  230.58   26.60
 -17  -8   2  223.88   23.80
  17   8   2  121.19   19.70
 -17   8  -2  163.18   29.70
 -18  -8  -2   52.59   16.40
 -18   8   2   47.70   14.90
  18   8  -2   52.79   17.10
 -18  -8   2   57.99   15.80
 -18   8  -2   63.39   17.20
 -19   8   2    3.90   15.10
  19   8  -2  -14.40   16.10
 -19  -8  -2    6.80   16.10
  19   8   2  -13.60   19.40
 -19   8  -2   24.40   16.90
 -19  -8   2    1.10   14.70
  20   8  -2  -28.20   14.70
 -20   8   2   -2.40   15.40
 -20  -8  -2    6.10   17.10
  20   8   2  -14.80   17.90
 -20   8  -2   -0.90   16.90
 -20  -8   2  -14.80   16.40
 -20  -8   2  -29.30   15.90
 -21  -8  -2  166.28   22.50
 -21   8   2  133.89   21.20
  21   8   2  138.79   22.90
 -21   8  -2  167.18   23.60
 -21  -8   2  140.99   23.10
 -21  -8   2  124.49   20.80
 -22  -8  -2    3.30   18.10
 -22   8   2    6.20   17.30
  22   8   2   17.50   22.00
 -22   8  -2    2.20   18.70
 -22  -8   2   12.00   18.40
 -22  -8   2  -18.50   17.00
   0   9  -2    2.70    5.90
   0   9   2    2.50    4.90
   0  -9   2    1.90    6.30
   0  -9  -2   -2.20    4.00
   0   9  -2    6.30    5.30
   0  -9  -2    3.50    5.30
   0  -9   2    0.00    5.70
   0   9   2    1.40    4.00
  -1  -9  -2 3375.76   79.49
  -1   9   2 3417.76   79.09
  -1   9   2 3463.95   80.69
   1  -9   2 3327.17   81.99
   1  -9   2 3430.26   82.79
   1   9  -2 3269.97   81.39
   1   9  -2 3406.66   81.59
  -1  -9  -2 3529.95   81.09
  -1  -9   2 3331.27   82.09
  -1   9  -2 3277.37   80.89
  -1   9  -2 3257.47   81.29
   1   9   2 3461.25   81.09
   1  -9  -2 3504.95   80.99
   1  -9  -2 3397.36   79.59
   1   9   2 3434.76   79.79
  -1  -9   2 3380.16   81.79
   2   9  -2  654.13   21.50
  -2   9   2  650.13   18.80
   2   9  -2  695.93   22.40
  -2  -9  -2  655.53   21.00
  -2   9   2  644.54   20.40
  -2  -9  -2  659.13   19.80
   2  -9   2  651.53   22.50
  -2  -9   2  693.13   22.20
  -2  -9   2  661.93   22.30
  -2   9  -2  689.23   21.40
   2   9   2  646.34   21.40
  -2   9  -2  648.44   21.60
   2  -9  -2  631.74   19.40
  -3  -9  -2  538.75   17.60
  -3   9   2  522.15   17.90
   3   9  -2  515.65   18.90
  -3   9   2  531.35   16.60
   3  -9   2  530.95   20.30
  -3  -9  -2  508.25   18.30
   3   9  -2  532.05   19.40
  -3  -9   2  497.45   19.20
  -3   9  -2  508.75   19.30
  -3   9  -2  526.85   18.80
  -3  -9   2  552.74   19.80
   3   9   2  512.75   18.90
  -4   9   2   20.00    6.30
  -4  -9  -2   25.20    5.90
   4   9  -2   15.40    6.90
  -4  -9  -2   21.40    6.30
   4   9  -2   16.90    7.20
  -4   9   2   21.20    5.50
  -4  -9   2   30.40    6.80
  -4   9  -2   28.10    7.30
  -4  -9   2   27.60    7.20
   4   9   2   19.60    7.10
  -4   9  -2   24.50    7.90
  -5   9   2  127.19   11.00
  -5  -9  -2  131.79   11.60
   5   9  -2  131.79   13.40
  -5  -9  -2  127.29   11.40
  -5  -9   2  150.38   13.30
  -5  -9   2  132.59   11.50
  -5   9  -2  125.99   13.80
   5   9   2  138.49   13.40
  -6   9   2   10.20    6.30
  -6  -9  -2   13.60    6.50
   6   9  -2   12.70    8.10
  -6  -9  -2   20.10    6.80
  -6   9  -2    7.40    8.20
  -6  -9   2    8.10    7.20
   6   9   2   17.80    8.70
  -6  -9   2   20.40    7.10
   7   9  -2  665.03   25.30
  -7  -9  -2  633.84   23.20
  -7  -9  -2  651.23   23.30
  -7  -9   2  647.54   24.20
   7   9   2  680.43   27.20
  -7   9  -2  672.33   25.50
  -7  -9   2  674.73   23.70
  -8  -9  -2   -2.30    7.00
   8   9  -2   -4.50    8.70
  -8   9  -2    2.50    8.90
  -8  -9   2    1.10    7.40
   8   9   2    1.90    9.80
  -8  -9   2    9.40    7.90
  -9  -9  -2 1187.38   36.30
   9   9  -2 1180.48   38.80
   9   9   2 1211.68   40.20
  -9  -9   2 1137.49   37.10
  -9  -9   2 1162.88   35.60
  -9   9  -2 1262.27   39.00
  10   9  -2    5.10   11.40
 -10  -9  -2   13.50    8.60
 -10  -9   2    8.20    8.70
 -10   9  -2   -0.50    8.70
 -10  -9   2    9.90    9.60
  10   9   2    0.80   11.60
  11   9  -2  835.42   33.30
 -11  -9  -2  862.81   30.20
 -11   9   2  849.81   28.00
 -11  -9   2  798.82   31.30
 -11   9  -2  848.82   30.10
 -11  -9   2  827.82   29.70
  11   9   2  827.32   35.80
  12   9  -2   18.60   12.80
 -12  -9  -2   10.50    9.90
 -12   9   2    3.40    8.40
 -12  -9   2   16.90   10.20
  12   9   2    1.70   14.00
 -12  -9   2    4.70   10.60
 -12   9  -2   17.00   10.20
  13   9  -2   41.50   14.90
 -13   9   2   55.59   10.60
 -13  -9  -2   48.50   12.00
 -13  -9   2   42.90   12.60
  13   9   2   45.90   19.30
 -13  -9   2   54.49   11.70
 -13   9  -2   47.90   12.00
 -14   9   2  176.08   18.20
  14   9  -2  170.28   19.90
 -14  -9  -2  194.68   22.60
 -14  -9   2  192.58   21.80
 -14  -9   2  182.88   21.60
  14   9   2  184.18   20.70
 -14   9  -2  206.08   20.70
 -15   9   2  311.97   22.10
 -15  -9  -2  367.66   24.90
  15   9  -2  299.37   29.30
  15   9   2  308.17   29.20
 -15   9  -2  337.17   24.80
  16   9  -2   87.59   18.60
 -16   9   2   71.19   13.50
 -16  -9  -2   88.29   15.50
  16   9   2   59.69   17.90
 -16  -9   2   98.49   15.90
 -16   9  -2  115.39   15.90
 -16  -9   2   80.89   16.50
  17   9  -2  231.88   29.90
 -17   9   2  245.68   24.40
 -17  -9  -2  258.47   25.70
 -17  -9   2  235.18   26.10
 -17  -9   2  263.17   24.80
 -17   9  -2  240.58   31.40
  18   9  -2    1.40   17.30
 -18  -9  -2    5.90   15.00
 -18   9   2   17.00   14.30
 -18  -9   2   23.70   14.70
 -18   9  -2   12.80   14.40
 -18  -9   2   17.10   15.30
 -19   9   2  410.76   30.20
 -19  -9  -2  413.66   31.20
 -19  -9   2  401.66   34.90
 -19  -9   2  467.95   30.80
 -19   9  -2  418.76   32.20
  19   9   2  433.86   37.20
 -20   9   2   -0.90   15.60
 -20  -9  -2   12.50   17.70
 -20  -9   2   -0.30   16.50
 -20  -9   2   25.10   15.90
  20   9   2   13.70   20.60
 -20   9  -2   26.60   17.90
  21   9  -2  121.79   33.70
 -21   9   2  111.99   20.50
 -21  -9  -2  128.79   21.40
 -21  -9   2  148.49   22.20
 -21  -9   2  126.89   21.80
  21   9   2  112.69   23.00
 -21   9  -2  130.09   22.10
  22   9  -2   -6.00   19.10
 -22  -9  -2   -2.30   16.60
 -22   9   2  -12.70   17.70
 -22  -9   2  -18.20   16.20
 -22   9  -2  -14.70   18.20
  22   9   2  -30.50   19.80
 -22  -9   2   -2.90   18.30
   0  10  -2  142.29   11.60
   0 -10   2  156.58   13.10
   0  10  -2  120.49   11.40
   0  10   2  166.08   11.60
   0 -10  -2  172.08   10.20
   0  10   2  173.28    9.80
   0 -10   2  169.48   14.20
   0 -10  -2  187.68   12.00
  -1  10   2  127.89   11.00
   1 -10   2  130.39   13.90
  -1 -10  -2  111.99    9.30
   1 -10   2  115.79   12.20
  -1 -10  -2  110.19   11.10
   1  10  -2  113.99   11.10
  -1  10   2  131.99    8.80
   1  10  -2  133.69   12.00
  -1 -10   2  113.19   12.80
  -1  10  -2   95.99   11.00
   1 -10  -2  125.09    9.80
   1  10   2  111.39   11.00
  -1  10  -2  105.09   10.80
   1 -10  -2  140.79   11.60
  -1 -10   2  120.99   12.20
   1  10   2  112.39    9.50
  -2 -10  -2  130.39   11.60
  -2  10   2  133.19    8.90
   2 -10   2  163.28   13.50
   2  10  -2  145.49   11.90
  -2  10   2  115.19   10.80
  -2 -10  -2  135.09   10.00
   2  10  -2  115.59   11.30
  -2 -10   2  152.28   13.30
   2  10   2  119.59   11.00
  -2  10  -2  147.89   11.50
  -2  10  -2  162.48   12.20
   2 -10  -2  146.99   10.20
  -2 -10   2  159.28   12.40
  -3 -10  -2   27.60    5.80
   3  10  -2   33.10    7.70
   3  10  -2   40.10    7.80
   3 -10   2   38.90    8.00
  -3  10   2   37.90    6.70
  -3 -10  -2   31.80    6.70
  -3  10  -2   34.70    8.00
   3  10   2   30.70    7.70
  -3 -10   2   27.50    7.30
  -3 -10   2   30.70    7.10
  -3  10  -2   48.80    7.70
   4  10  -2  392.96   17.90
  -4 -10  -2  410.46   16.70
  -4  10   2  413.96   17.10
  -4 -10  -2  426.16   16.60
  -4  10   2  416.46   15.90
   4  10  -2  434.06   18.50
  -4  10  -2  410.76   18.30
  -4 -10   2  438.46   18.70
   4  10   2  412.66   18.90
  -4  10  -2  436.56   19.30
  -4 -10   2  414.66   17.80
  -5 -10  -2   16.20    6.90
  -5  10   2   23.60    6.30
  -5 -10  -2    9.20    6.10
   5  10  -2   11.00    7.80
  -5 -10   2   22.10    7.30
  -5  10  -2   25.20    8.90
  -5  10  -2   20.80    7.80
   5  10   2   19.20    8.20
  -5 -10   2   24.70    7.70
  -6 -10  -2   83.89   11.20
  -6  10   2   88.99   12.00
  -6 -10  -2   90.19   11.90
   6  10  -2   73.19   10.80
   6  10   2   82.99   11.10
  -6 -10   2   81.79   10.00
  -6 -10   2   99.89   11.90
  -6  10  -2   79.49   10.50
  -7  10   2   25.90    7.90
  -7 -10  -2   19.10    7.50
  -7 -10  -2   18.60    7.50
   7  10  -2   18.80    9.40
  -7 -10   2   23.30    8.30
  -7 -10   2   18.80    7.70
   7  10   2   22.10   10.20
  -7  10  -2   23.20    9.40
  -8  10   2  174.88   15.40
  -8 -10  -2  188.68   15.70
   8  10  -2  166.18   17.50
  -8 -10  -2  173.18   14.30
  -8 -10   2  166.68   15.50
  -8  10  -2  220.68   18.80
  -8 -10   2  207.88   15.10
  -9 -10  -2    8.60    8.60
   9  10  -2   10.90   11.30
  -9 -10  -2   10.30    8.70
  -9  10  -2   13.70   10.40
  -9 -10   2   12.40    9.30
   9  10   2   -0.40   11.80
  -9 -10   2   10.70    8.60
  10  10  -2   72.89   13.80
 -10 -10  -2   83.89   11.50
 -10  10  -2   80.59   11.50
 -10 -10   2   64.89   11.70
 -10  10  -2   74.19   13.10
 -10 -10   2   73.69   10.90
 -11 -10  -2   -2.60    9.10
  11  10  -2   -6.50   12.80
 -11  10  -2  -10.00   11.70
 -11 -10   2   -7.20    9.90
  11  10   2   12.80   13.60
 -11 -10   2    6.40    9.20
 -11  10  -2    0.60    9.30
 -12 -10  -2   15.80   11.10
 -12  10   2   23.40    8.80
  12  10  -2   28.60   14.90
 -12 -10   2   20.80   10.60
 -12 -10   2   16.90   11.90
 -12  10  -2   28.10   10.70
 -13  10   2   15.90    9.30
  13  10  -2   10.90   15.20
 -13 -10  -2   24.10   11.90
 -13 -10   2   10.40   11.50
 -13 -10   2    1.60   11.70
 -13  10  -2   20.80   11.10
  13  10   2   16.40   16.00
  14  10  -2   31.80   15.50
 -14 -10  -2   37.60   22.10
 -14  10   2   34.80   10.60
 -14 -10   2   21.90   13.30
  14  10   2   26.20   17.00
 -14 -10   2   27.50   13.30
 -14  10  -2   54.99   13.20
  15  10  -2  -18.00   16.30
 -15 -10  -2    7.50   12.50
 -15  10   2   11.40   10.40
 -15 -10   2   -3.90   13.30
 -15 -10   2    7.80   12.60
 -15  10  -2    1.00   11.60
  15  10   2  -13.70   17.80
  16  10  -2   47.60   17.50
 -16  10   2   48.80   12.60
 -16 -10  -2   57.19   14.70
 -16 -10   2   47.10   14.30
 -16 -10   2   46.40   15.90
 -16  10  -2   28.30   14.10
 -17 -10  -2   -1.80   14.10
  17  10  -2   -0.40   17.50
 -17  10   2   11.00   12.60
 -17 -10   2   -0.60   13.80
 -17  10  -2   23.30   15.00
 -17 -10   2   13.60   15.00
  18  10  -2  -18.90   12.60
 -18  10   2   25.80   15.10
 -18 -10  -2   13.20   15.30
 -18  10  -2   29.80   15.80
 -18 -10   2    2.90   14.70
 -18 -10   2   -6.40   15.00
  18  10   2   24.20   20.10
 -19 -10  -2   19.00   16.40
 -19  10   2   26.80   15.10
 -19  10  -2   14.00   17.30
  19  10   2   30.50   21.00
 -19 -10   2   -1.40   16.20
 -19 -10   2  -11.60   16.50
 -20  10   2    1.80   15.60
 -20 -10  -2   18.80   16.80
  20  10  -2   22.70   19.80
  20  10   2   13.10   20.50
 -20 -10   2   23.60   17.30
 -20  10  -2  -13.90   17.10
 -20 -10   2   32.30   18.90
 -21  10   2    5.70   17.10
 -21 -10  -2   12.30   18.40
  21  10  -2   -7.60   19.80
 -21 -10   2  -21.60   17.20
 -21  10  -2  -11.30   17.30
  21  10   2  -24.70   19.90
 -21 -10   2   10.00   17.10
   0 -11   2   10.90    7.20
   0 -11   2   13.80    7.90
   0  11  -2   21.00    7.30
   0  11   2   12.10    5.20
   0  11  -2   17.50    6.70
   0  11   2    9.50    6.30
   0 -11  -2   21.00    6.80
   0 -11  -2   10.90    5.20
  -1  11   2 1443.26   36.40
  -1 -11  -2 1453.65   38.70
   1  11  -2 1390.06   39.10
   1  11  -2 1396.26   38.90
   1 -11   2 1450.75   40.90
  -1 -11  -2 1426.86   36.80
  -1  11   2 1413.86   38.10
   1 -11   2 1407.56   39.70
  -1  11  -2 1353.26   38.10
   1  11   2 1398.46   38.30
   1 -11  -2 1382.46   36.80
  -1  11  -2 1393.86   38.80
   1 -11  -2 1425.46   38.60
  -1 -11   2 1370.16   38.70
   1  11   2 1430.06   37.10
  -1 -11   2 1363.96   39.50
  -2  11   2   17.20    6.50
  -2 -11  -2   24.10    5.70
   2  11  -2   16.80    7.10
   2 -11   2   13.70    7.50
   2  11  -2   14.90    7.50
  -2 -11  -2   19.60    7.00
  -2  11   2   24.60    5.00
   2  11   2   11.90    6.80
  -2 -11   2   26.30    7.80
   2 -11  -2   12.20    5.50
  -2  11  -2   15.90    7.50
  -2  11  -2   16.50    6.60
  -2 -11   2   14.60    6.80
  -3  11   2  127.89    9.70
   3  11  -2  126.29   13.30
   3  11  -2  123.19   12.50
  -3 -11  -2  119.39   10.50
  -3  11   2   99.39   11.60
  -3 -11  -2  104.99   11.80
   3 -11   2  118.59   13.20
   3  11   2   95.89   10.10
  -3  11  -2  128.29   13.90
  -3 -11   2  117.39   12.70
  -3  11  -2  114.29   11.30
  -3 -11   2  122.69   12.50
  -4  11   2  113.39   10.50
   4  11  -2   93.89   10.70
  -4 -11  -2   93.69   12.10
  -4 -11  -2   82.19   10.60
  -4  11   2  107.39   12.00
   4  11  -2   74.59    9.70
   4  11   2   82.49    9.90
  -4 -11   2   93.99   12.80
  -4  11  -2  113.69   13.30
  -4  11  -2  101.19   13.90
  -4 -11   2   99.99   13.10
  -5  11   2   19.30    6.50
  -5 -11  -2   11.00    7.00
  -5  11   2   11.90    6.80
  -5 -11  -2   10.00    6.70
   5  11  -2    0.80    8.10
   5  11   2    6.00    8.50
  -5 -11   2    8.00    7.90
  -5  11  -2   13.90    7.90
  -5  11  -2   12.90    8.90
  -5 -11   2   11.00    7.50
  -6 -11  -2    6.50    7.00
  -6 -11  -2    1.70    7.00
  -6  11   2    0.90    6.80
   6  11  -2  -14.10    8.30
  -6 -11   2   -6.00    7.90
  -6  11  -2    3.70    8.40
  -6 -11   2   -3.30    7.20
   6  11   2   -1.40    8.90
  -7 -11  -2  236.78   16.40
  -7 -11  -2  224.28   15.50
  -7  11   2  218.28   15.30
   7  11  -2  198.48   17.90
  -7 -11   2  238.58   16.70
   7  11   2  218.78   18.70
  -7  11  -2  230.68   18.60
  -7 -11   2  216.78   16.30
  -8 -11  -2   27.60    8.70
  -8  11   2   14.70    8.70
  -8 -11  -2   23.40    8.90
   8  11  -2   11.30   10.60
  -8  11  -2   15.10   10.50
  -8 -11   2   26.60    9.20
  -8 -11   2   27.90    9.50
   8  11   2   25.80   11.80
   9  11  -2 1313.37   43.00
  -9 -11  -2 1172.38   37.40
  -9  11   2 1231.18   38.30
  -9 -11  -2 1232.98   39.10
  -9 -11   2 1223.68   38.50
  -9 -11   2 1195.48   39.20
  -9  11  -2 1263.77   41.40
   9  11   2 1287.57   44.10
 -10 -11  -2  154.18   16.00
  10  11  -2  159.18   21.30
 -10 -11  -2  170.08   16.80
  10  11   2  136.19   17.70
 -10  11  -2  107.49   14.40
 -10 -11   2  147.49   18.10
 -10 -11   2  167.88   18.00
 -11 -11  -2 1012.80   34.90
  11  11  -2 1004.80   39.00
 -11 -11  -2  979.70   36.10
 -11 -11   2 1001.50   35.00
 -11  11  -2 1010.80   38.60
 -11 -11   2  956.90   36.70
 -11  11  -2  972.80   34.30
 -12 -11  -2  -10.80    9.90
 -12  11   2   -8.70    8.90
 -12 -11  -2    5.60   11.40
  12  11  -2   -5.20   16.40
  12  11   2  -22.50   14.90
 -12 -11   2  -10.80    9.70
 -12 -11   2  -13.90   11.10
 -12  11  -2   -5.00   12.60
 -12  11  -2    4.00   10.20
 -13  11   2   18.00    9.60
  13  11  -2    5.80   15.10
 -13 -11  -2   14.60   11.90
 -13 -11   2   14.20   11.90
 -13  11  -2   -6.50   14.40
 -13 -11   2   -0.40   12.10
 -13  11  -2   21.20   11.40
  13  11   2   -8.70   15.70
  14  11  -2   18.30   17.80
 -14  11   2   47.90   11.30
 -14 -11  -2   44.30   13.10
  14  11   2   27.80   17.40
 -14 -11   2   49.40   15.60
 -14 -11   2   55.39   14.00
 -14  11  -2   41.40   12.50
 -15  11   2   63.09   12.70
 -15 -11  -2   88.19   15.90
  15  11  -2   49.00   18.40
 -15 -11   2   68.59   15.60
 -15  11  -2   85.09   15.00
 -15 -11   2   90.59   15.30
 -16 -11  -2   22.60   13.60
 -16  11   2   -8.30   11.70
  16  11  -2  -25.60   17.40
 -16 -11   2   -9.20   14.60
 -16 -11   2    0.00   12.90
 -17 -11  -2  155.88   19.40
 -17  11   2  147.39   16.70
  17  11   2  109.09   23.50
 -17 -11   2  137.49   18.70
 -17  11  -2  146.69   18.30
 -17 -11   2  163.48   20.80
 -18 -11  -2   13.80   15.90
  18  11   2   -2.70   20.50
 -18 -11   2   23.10   16.10
 -18  11  -2   30.60   16.30
 -18 -11   2   28.00   16.00
 -19  11   2  481.25   31.40
 -19 -11  -2  498.05   35.70
  19  11  -2  426.96   37.50
 -19 -11   2  542.15   34.70
  19  11   2  411.46   40.40
 -19 -11   2  444.46   36.80
 -19  11  -2  462.65   34.40
 -20  11   2   18.90   16.40
  20  11  -2    5.70   20.20
 -20 -11  -2   49.80   18.30
 -20  11  -2   16.30   18.10
 -20 -11   2   21.40   16.80
  20  11   2   11.80   21.40
 -20 -11   2   33.10   20.00
 -21 -11  -2  130.79   23.60
 -21 -11  -2  147.59   22.30
  21  11  -2  151.38   24.40
 -21  11   2  108.19   19.20
 -21 -11   2  164.28   22.40
 -21  11  -2  130.19   21.70
 -21 -11   2  141.39   23.20
  21  11   2  148.09   24.00
   0 -12   2   27.90    9.40
   0  12   2   27.30    7.20
   0  12   2   29.30    6.20
   0  12  -2   25.30    7.00
   0 -12  -2   38.90    8.00
   0 -12  -2   33.10    6.40
   0  12  -2   24.10    8.00
   0 -12   2   18.40    7.60
  -1 -12  -2  539.65   20.60
   1 -12   2  515.35   21.50
  -1  12   2  532.15   18.10
   1 -12   2  525.05   23.10
  -1 -12  -2  506.05   18.20
  -1  12   2  523.45   20.20
   1  12  -2  499.05   21.20
   1  12  -2  515.05   20.50
   1  12   2  523.55   18.80
  -1  12  -2  503.75   20.90
   1 -12  -2  537.75   20.90
  -1 -12   2  511.25   20.90
  -1 -12   2  504.05   22.30
   1  12   2  497.85   19.80
  -1  12  -2  514.15   20.10
   1 -12  -2  530.55   18.70
  -2 -12  -2   21.70    6.00
   2 -12   2   14.40    8.20
  -2  12   2   27.50    5.60
   2  12  -2   23.00    7.90
  -2  12   2   14.20    7.00
  -2 -12  -2   23.50    7.20
   2  12  -2   20.80    8.00
   2 -12  -2   24.00    6.40
  -2 -12   2   31.60    8.80
   2  12   2   19.80    7.50
  -2 -12   2   15.80    7.50
  -2  12  -2   31.50    7.50
  -2  12  -2   33.20    8.10
  -3  12   2  614.14   19.90
  -3  12   2  621.64   22.30
   3  12  -2  619.34   23.40
  -3 -12  -2  652.83   22.80
  -3 -12  -2  640.44   21.40
   3  12  -2  630.24   23.50
   3 -12   2  621.54   24.10
   3  12   2  644.34   23.80
  -3 -12   2  645.34   23.60
  -3 -12   2  611.14   23.40
  -3  12  -2  609.84   23.80
  -3  12  -2  616.24   22.40
  -4 -12  -2  369.26   16.70
  -4 -12  -2  386.36   17.40
  -4  12   2  354.86   17.20
   4 -12   2  374.36   19.30
   4  12  -2  351.36   19.60
  -4  12   2  355.36   15.40
   4  12  -2  371.06   20.00
  -4  12  -2  367.36   18.00
  -4 -12   2  372.36   18.30
  -4  12  -2  389.06   18.70
   4  12   2  374.86   18.80
  -4 -12   2  365.06   17.70
  -5  12   2 1231.88   35.90
  -5 -12  -2 1257.37   36.60
  -5  12   2 1246.48   34.60
   5  12  -2 1249.68   37.90
  -5 -12  -2 1212.88   35.50
  -5  12  -2 1213.28   37.40
  -5 -12   2 1206.08   36.80
   5  12   2 1261.77   38.30
  -5 -12   2 1223.68   37.30
  -5  12  -2 1289.17   37.50
   6  12  -2   53.39   10.70
  -6  12   2   56.79    9.60
  -6  12   2   50.79    8.60
  -6 -12  -2   53.19    8.80
  -6 -12  -2   62.69    9.40
  -6 -12   2   44.40    9.90
  -6 -12   2   55.99    9.50
   6  12   2   39.20   10.90
  -6  12  -2   50.59   11.00
  -6  12  -2   47.30   10.40
  -7 -12  -2  913.31   30.20
   7  12  -2  935.51   33.90
  -7 -12  -2  893.11   30.10
  -7  12   2  957.70   30.30
  -7 -12   2  917.61   31.30
  -7 -12   2  891.61   31.10
  -7  12  -2  910.01   32.30
   7  12   2  926.71   34.60
  -8 -12  -2  441.66   21.20
  -8  12   2  461.95   22.30
   8  12  -2  459.95   26.40
  -8 -12  -2  434.76   21.80
  -8 -12   2  459.95   22.50
  -8  12  -2  492.05   25.30
  -8 -12   2  473.65   22.80
   8  12   2  474.15   27.60
  -9 -12  -2   71.59   11.00
  -9 -12  -2   68.89   11.40
  -9  12   2   97.29   12.20
   9  12  -2   71.19   14.30
  -9  12  -2   79.69   13.30
  -9 -12   2   79.89   11.70
   9  12   2   60.59   14.80
  -9 -12   2   78.89   12.60
 -10 -12  -2   79.59   12.40
 -10 -12  -2   89.39   12.70
 -10  12   2   70.79   12.70
  10  12  -2   75.89   15.50
 -10  12  -2   59.39   14.50
 -10 -12   2   80.69   13.20
 -10 -12   2   95.09   13.00
 -11  12   2   32.70   12.40
 -11 -12  -2   46.20   12.10
 -11 -12  -2   60.69   12.00
 -11 -12   2   68.39   13.20
 -11 -12   2   64.99   12.40
  11  12   2   66.49   17.20
 -11  12  -2   70.79   15.20
  12  12  -2   40.90   16.40
 -12 -12  -2   42.30   12.50
 -12 -12  -2   37.90   12.60
  12  12   2   72.39   18.60
 -12 -12   2   53.59   14.10
 -12  12  -2   37.10   11.40
 -12 -12   2   59.19   12.50
 -13 -12  -2  286.97   24.10
 -13 -12  -2  297.17   22.80
 -13  12   2  318.27   21.00
  13  12  -2  368.96   31.10
 -13  12  -2  337.47   23.30
  13  12   2  305.07   30.30
 -13  12  -2  330.97   29.10
 -13 -12   2  356.76   27.20
 -13 -12   2  247.68   34.30
 -14  12   2   28.10   11.30
 -14 -12  -2    9.80   14.40
 -14 -12  -2   18.00   12.20
  14  12  -2    1.70   17.50
 -14  12  -2   33.30   13.30
 -14 -12   2   28.30   13.50
 -14  12  -2   25.80   16.90
 -14 -12   2   33.00   16.50
  14  12   2   -7.60   12.60
 -15 -12  -2  418.06   30.20
  15  12  -2  286.17   31.00
 -15 -12  -2  457.15   29.00
 -15  12   2  431.06   24.90
 -15  12  -2  368.86   33.90
 -15 -12   2  413.26   29.00
 -15  12  -2  416.76   27.20
 -16 -12  -2   32.00   15.40
 -16 -12  -2   32.60   14.60
 -16  12   2   36.90   12.80
 -16 -12   2   55.89   15.00
  16  12   2   23.70   21.10
 -16  12  -2   40.30   14.20
 -16 -12   2   31.50   16.30
 -16  12  -2   25.90   18.20
 -17 -12  -2  113.19   18.30
 -17 -12  -2  112.89   19.40
 -17  12   2   95.49   15.20
 -17  12  -2   98.09   16.80
 -17 -12   2  123.59   18.40
 -17 -12   2   82.69   19.20
 -17  12  -2  101.99   22.10
  17  12   2  111.09   24.70
  18  12  -2  -23.40   19.10
 -18 -12  -2   -1.00   14.90
 -18 -12  -2    3.20   16.60
 -18  12   2  -29.80   13.40
 -18  12  -2  -27.90   19.00
  18  12   2  -22.60   21.30
 -18 -12   2    7.40   14.90
 -18 -12   2  -10.40   16.80
 -18  12  -2   -5.40   15.80
 -19  12   2   -3.90   14.90
 -19 -12  -2   -5.90   16.00
  19  12  -2   23.40   21.50
 -19 -12  -2   18.40   19.10
 -19 -12   2   12.60   16.20
 -19  12  -2    8.20   17.10
  19  12   2  -28.10   21.60
 -19 -12   2   28.20   18.60
 -20  12   2    8.90   16.70
 -20 -12  -2   28.40   17.40
  20  12  -2   18.40   22.20
 -20 -12  -2   16.90   19.60
 -20 -12   2   38.60   17.50
 -20  12  -2   51.89   18.80
 -20 -12   2   11.60   19.90
  20  12   2  -10.80   21.50
  21  12  -2   71.69   23.70
 -21  12   2   98.79   18.70
 -21 -12  -2   81.29   19.10
 -21 -12  -2   58.59   20.90
 -21  12  -2   90.49   20.90
 -21 -12   2   79.89   18.40
 -21 -12   2   68.99   21.70
  21  12   2   17.70   23.50
   0  13  -2   10.90    7.20
   0  13  -2    9.50    8.00
   0 -13   2    1.10    9.00
   0  13   2   -2.60    5.90
   0 -13   2    2.90    7.50
   0 -13  -2    0.80    6.00
   0 -13  -2    5.80    7.60
   0  13   2    8.00    7.20
  -1  13   2  352.46   15.20
   1  13  -2  325.17   18.40
   1  13  -2  345.77   17.60
   1 -13   2  344.67   19.70
  -1 -13  -2  356.66   17.90
  -1  13   2  324.77   16.50
   1 -13   2  315.27   18.90
  -1 -13  -2  358.66   15.50
  -1  13  -2  321.77   17.20
   1 -13  -2  342.77   15.90
  -1 -13   2  320.77   18.80
   1  13   2  343.17   16.10
   1  13   2  340.97   18.10
   1 -13  -2  342.17   18.40
  -1  13  -2  332.17   18.70
  -1 -13   2  348.47   18.50
   2  13  -2  440.36   21.00
  -2 -13  -2  468.15   18.20
  -2 -13  -2  443.16   20.20
  -2  13   2  491.15   17.40
  -2  13   2  465.45   19.70
   2 -13   2  444.06   21.10
   2  13  -2  492.65   21.00
  -2  13  -2  421.26   19.90
   2 -13  -2  470.25   18.60
  -2 -13   2  476.45   22.20
  -2 -13   2  473.95   20.90
  -2  13  -2  469.95   19.70
   2  13   2  454.25   20.00
   3  13  -2   12.00    8.60
  -3 -13  -2   31.70    8.20
   3 -13   2   14.00    8.80
  -3 -13  -2   15.50    6.50
  -3  13   2   30.50    6.20
   3  13  -2   14.90    8.90
  -3  13   2   24.80    7.90
  -3  13  -2   29.60    7.90
   3  13   2   19.20    9.00
  -3  13  -2   18.60    8.40
  -3 -13   2   19.50    9.00
  -3 -13   2   23.40    8.40
  -4 -13  -2  194.98   14.70
   4  13  -2  181.18   15.90
  -4 -13  -2  204.98   13.80
  -4  13   2  206.18   12.90
   4 -13   2  189.18   16.80
   4  13  -2  208.48   18.00
  -4  13   2  221.98   15.30
   4  13   2  196.88   17.40
  -4  13  -2  198.98   15.90
  -4  13  -2  189.28   15.80
  -4 -13   2  209.18   16.40
  -4 -13   2  193.18   16.90
  -5  13   2    9.20    7.80
   5  13  -2   -3.80    8.90
  -5 -13  -2    8.60    7.30
  -5 -13  -2   -3.30    8.10
  -5  13   2   15.50    6.80
  -5  13  -2    4.00    9.20
  -5 -13   2    6.90    8.00
   5  13   2    6.40    9.30
  -5 -13   2   16.60    9.20
  -5  13  -2    4.80    8.30
  -6  13   2   10.30    7.70
  -6 -13  -2    2.10    7.30
  -6 -13  -2    4.70    8.40
  -6  13   2   12.00    8.70
   6  13  -2   -0.50    9.60
  -6  13  -2   16.50   10.00
  -6 -13   2   -4.20    8.10
  -6 -13   2    4.20    8.90
   6  13   2    2.30   10.50
  -6  13  -2    7.70    8.90
   7  13  -2  294.07   22.80
  -7  13   2  258.77   18.90
  -7 -13  -2  263.17   18.60
  -7  13   2  295.17   18.00
  -7 -13  -2  256.67   18.30
  -7 -13   2  282.97   19.90
  -7  13  -2  248.28   19.90
  -7  13  -2  289.97   21.20
  -7 -13   2  269.07   19.20
   7  13   2  259.37   21.60
  -8  13   2   26.90    9.80
  -8 -13  -2   21.40    9.70
   8  13  -2   13.00   12.10
  -8 -13  -2   19.60    9.70
   8  13   2   13.50   12.60
  -8  13  -2   22.00   11.30
  -8 -13   2   23.00   10.20
  -8 -13   2   28.80   10.20
   9  13  -2  384.46   28.50
  -9 -13  -2  395.36   22.90
  -9  13   2  446.36   23.50
  -9 -13  -2  364.36   21.00
  -9  13  -2  405.26   25.20
  -9 -13   2  366.86   23.90
   9  13   2  340.17   30.60
  -9 -13   2  414.76   21.80
 -10 -13  -2   71.39   12.60
  10  13  -2   77.89   17.10
 -10  13   2   54.59   12.60
 -10 -13  -2   78.59   12.60
 -10  13  -2   57.69   14.00
 -10 -13   2   69.99   13.20
 -10 -13   2   85.39   13.30
  10  13   2   63.09   16.60
 -11 -13  -2   44.30   12.20
 -11  13   2   67.39   13.70
 -11 -13  -2   67.39   12.30
  11  13  -2   59.59   17.90
  11  13   2   93.99   18.60
 -11 -13   2   55.59   14.20
 -11  13  -2   81.09   15.90
 -11 -13   2   62.59   13.10
 -12 -13  -2  113.09   15.00
 -12 -13  -2  106.59   25.20
 -12  13   2   89.99   15.30
  12  13  -2  116.29   19.80
 -12 -13   2  117.89   15.70
  12  13   2  126.69   20.50
 -12  13  -2  120.39   18.00
 -12  13  -2  115.49   14.70
  13  13  -2    7.50   16.90
 -13  13   2   16.10   11.20
 -13 -13  -2   -9.30   11.20
 -13 -13  -2   -3.60   12.40
 -13  13   2   -8.30   14.40
  13  13   2    4.70   12.80
 -13  13  -2   18.30   15.40
 -13  13  -2   31.90   12.60
 -13 -13   2   13.50   12.90
 -13 -13   2   20.70   13.20
 -14 -13  -2  177.48   21.20
 -14  13   2  140.19   18.60
 -14  13   2  164.38   20.90
  14  13  -2   98.49   18.90
 -14 -13   2  155.88   17.40
 -14 -13   2  127.09   17.40
 -14  13  -2  139.59   16.80
 -14  13  -2  168.38   21.40
 -15  13   2   43.60   12.90
 -15 -13  -2    5.90   14.40
 -15 -13  -2   28.00   14.30
  15  13   2   -3.80   20.40
 -15 -13   2   12.80   15.70
 -15  13  -2   40.10   18.80
 -15 -13   2   38.60   14.50
 -16 -13  -2   96.69   16.90
 -16  13   2  105.39   15.20
 -16 -13  -2   82.19   18.70
 -16  13  -2  102.29   16.70
 -16 -13   2   91.79   16.80
 -16  13  -2   74.99   20.00
 -16 -13   2   70.19   17.70
  16  13   2   87.99   23.80
 -17 -13  -2  -19.70   16.40
 -17 -13  -2    4.90   14.30
  17  13  -2   18.80   20.50
 -17  13  -2   25.70   20.20
 -17 -13   2   16.20   17.80
  17  13   2  -10.50   21.80
 -17  13  -2  -10.70   14.10
 -17 -13   2   14.30   15.00
 -18 -13  -2    6.20   15.50
  18  13  -2   -8.50   21.40
 -18 -13  -2   12.10   18.20
 -18  13   2   -7.00   13.90
 -18  13  -2  -18.30   16.00
  18  13   2  -10.10   23.00
 -18 -13   2   15.80   17.60
 -18 -13   2   34.50   17.10
 -18  13  -2    7.60   20.70
  19  13  -2   23.70   23.30
 -19 -13  -2  -10.90   19.10
 -19  13   2   24.40   15.70
 -19 -13  -2   50.99   17.70
 -19  13  -2   63.09   24.50
  19  13   2   10.30   23.70
 -19  13  -2   20.80   17.90
 -19 -13   2   70.89   18.40
 -19 -13   2   34.80   19.60
 -20 -13  -2   16.00   19.50
  20  13  -2    3.70   22.30
 -20 -13  -2   -4.00   16.60
 -20  13   2    8.10   16.50
 -20  13  -2    2.70   17.80
 -20 -13   2    0.10   19.00
  20  13   2   -0.30   24.60
 -20  13  -2  -28.20   24.90
 -20 -13   2   20.40   16.90
   0  14   2   38.80    9.20
   0 -14  -2   41.50    7.80
   0 -14  -2   43.60    9.40
   0 -14   2   38.40   10.70
   0 -14   2   43.90    9.90
   0  14   2   44.30    7.80
   0  14  -2   50.99    9.30
   0  14  -2   40.50    9.40
   1 -14   2  771.32   28.90
   1 -14   2  785.32   30.70
  -1 -14  -2  832.52   28.40
  -1 -14  -2  788.42   25.50
  -1  14   2  782.72   27.60
   1  14  -2  807.42   28.00
  -1  14   2  834.82   25.50
   1  14  -2  765.92   27.80
  -1  14  -2  781.22   27.00
   1 -14  -2  799.72   25.80
   1 -14  -2  769.42   30.30
  -1 -14   2  782.22   28.20
   1  14   2  777.52   27.30
  -1  14  -2  758.52   27.50
  -1 -14   2  812.72   30.20
   1  14   2  798.02   26.30
   2  14  -2   28.10    9.30
  -2 -14  -2   36.70    9.30
   2  14  -2   21.70    9.10
  -2  14   2   21.70    8.40
  -2 -14  -2   26.10    7.30
   2 -14   2   23.20   10.50
  -2  14   2   27.90    6.60
  -2  14  -2   33.40    8.40
  -2 -14   2   31.20    9.30
  -2 -14   2   34.50    9.80
  -2  14  -2   23.70    9.10
   2 -14  -2   20.00    7.40
   2  14   2   20.60    9.10
   3  14  -2 1462.25   42.80
   3 -14   2 1434.26   46.30
  -3 -14  -2 1475.15   42.20
  -3  14   2 1426.36   41.40
   3  14  -2 1411.16   42.60
  -3 -14  -2 1499.25   40.30
  -3  14   2 1469.15   38.90
  -3  14  -2 1438.46   42.70
   3  14   2 1453.85   42.70
  -3  14  -2 1438.76   41.40
  -3 -14   2 1401.76   41.80
  -3 -14   2 1490.35   43.70
  -4 -14  -2  159.58   14.20
   4 -14   2  143.49   16.60
  -4 -14  -2  141.39   16.10
  -4  14   2  149.39   12.80
   4  14  -2  124.19   16.00
  -4  14   2  134.49   15.40
  -4 -14   2  139.29   14.90
  -4 -14   2  147.49   16.20
   4  14   2  146.59   16.30
  -4  14  -2  155.18   17.30
  -4  14  -2  153.58   15.90
  -5 -14  -2 2095.49   56.99
   5  14  -2 2164.48   58.59
  -5 -14  -2 2133.59   55.59
  -5  14   2 2066.59   53.89
  -5  14   2 2015.70   55.89
  -5 -14   2 2140.29   57.69
  -5  14  -2 2088.19   57.89
  -5  14  -2 2120.39   56.89
   5  14   2 2136.79   59.19
  -5 -14   2 2070.89   57.39
  -6  14   2   17.10    8.10
  -6  14   2   17.70    9.60
  -6 -14  -2   29.30    9.60
  -6 -14  -2   19.80    8.70
   6  14  -2    8.20   10.90
   6  14   2    3.40   11.40
  -6 -14   2   13.30    9.80
  -6 -14   2   25.90    9.80
  -6  14  -2   23.20   11.00
  -6  14  -2   24.60   10.40
  -7  14   2  471.05   23.50
  -7 -14  -2  492.35   24.00
  -7  14   2  498.95   22.10
   7  14  -2  498.05   26.10
  -7 -14  -2  482.55   22.50
  -7  14  -2  460.65   25.70
  -7 -14   2  498.05   24.70
  -7  14  -2  508.75   25.40
   7  14   2  470.25   27.10
  -7 -14   2  487.65   23.60
  -8 -14  -2  848.22   30.90
  -8 -14  -2  855.91   31.80
  -8  14   2  819.32   31.30
  -8  14   2  839.62   30.60
   8  14  -2  757.82   49.90
  -8 -14   2  876.21   33.40
  -8  14  -2  873.31   33.50
   8  14   2  865.21   35.60
  -8  14  -2  842.32   34.00
  -8 -14   2  876.41   31.50
  -9  14   2  120.79   13.50
  -9 -14  -2  144.89   17.40
  -9 -14  -2  110.69   13.20
   9  14  -2  106.89   16.70
  -9 -14   2  106.29   13.80
  -9  14  -2  113.29   15.90
  -9 -14   2  106.69   13.80
   9  14   2  113.99   17.90
  10  14  -2  113.59   18.50
 -10  14   2  119.29   14.60
 -10 -14  -2  166.38   20.20
 -10 -14  -2  149.79   18.20
 -10 -14   2  124.09   15.20
  10  14   2  156.18   20.40
 -10  14  -2  152.08   17.60
 -10 -14   2  158.78   20.30
 -11 -14  -2  361.16   23.30
  11  14  -2  325.47   29.10
 -11 -14  -2  328.07   36.00
 -11  14   2  357.06   25.20
  11  14   2  346.97   30.50
 -11  14  -2  307.27   36.80
 -11 -14   2  355.46   24.60
 -12 -14  -2   20.60   12.60
  12  14  -2   -8.60   16.70
 -12  14   2   -2.30   13.30
 -12 -14  -2   16.40   12.70
 -12  14  -2    9.70   14.80
 -12 -14   2   26.70   13.70
 -12 -14   2   16.20   12.60
 -12  14  -2   22.50   12.80
  12  14   2  -26.20   12.60
 -13  14   2 1076.29   50.29
 -13 -14  -2 1196.98   43.10
 -13 -14  -2 1092.59   39.40
 -13  14  -2 1107.29   40.30
 -13  14  -2 1152.88   46.40
 -13 -14   2 1101.09   41.10
 -13 -14   2  999.20   58.69
 -14 -14  -2   42.10   15.50
 -14  14   2   30.20   15.80
 -14  14   2    6.50   11.70
 -14 -14  -2   33.80   13.30
 -14 -14   2   34.80   13.60
 -14  14  -2   23.50   17.20
 -14 -14   2   28.90   15.80
  14  14   2   27.70   20.30
  15  14  -2  154.78   36.60
 -15 -14  -2  180.78   20.80
 -15  14   2  207.68   22.40
 -15 -14  -2  220.88   23.90
 -15  14   2  212.08   23.70
 -15 -14   2  205.18   24.30
 -15  14  -2  202.68   25.40
 -15 -14   2  182.68   21.20
 -15  14  -2  168.98   23.40
  15  14   2  170.08   25.10
 -16 -14  -2   24.20   16.20
  16  14  -2   13.00   20.60
 -16  14   2   -9.00   13.10
 -16 -14  -2   -5.30   14.10
 -16  14   2  -13.10   17.30
 -16 -14   2    7.00   14.90
 -16  14  -2   -9.50   18.80
 -16  14  -2   -6.80   13.60
 -16 -14   2    0.60   15.00
  16  14   2  -31.10   19.40
 -17 -14  -2   64.39   18.10
 -17  14   2   54.69   20.00
 -17 -14  -2   68.29   16.60
 -17  14   2   63.09   15.50
  17  14  -2   53.39   23.50
 -17  14  -2   87.79   17.80
 -17  14  -2   56.89   20.90
  17  14   2   73.59   23.90
 -17 -14   2   73.99   19.40
 -17 -14   2   70.79   17.70
 -18 -14  -2   76.09   19.80
  18  14  -2   38.20   24.70
 -18 -14  -2   48.40   18.20
 -18  14   2   86.19   22.80
 -18  14   2   54.39   16.50
 -18 -14   2   61.09   19.90
 -18 -14   2   68.59   17.70
  18  14   2   50.39   23.70
 -18  14  -2   51.49   17.90
 -18  14  -2   35.40   23.70
  19  14  -2   39.10   24.20
 -19 -14  -2   47.00   20.10
 -19  14   2   30.20   22.40
 -19  14   2   31.30   16.60
 -19 -14  -2   61.29   18.80
 -19 -14   2   31.30   17.20
 -19 -14   2   29.60   19.40
  19  14   2   16.90   24.20
 -19  14  -2   48.20   24.40
 -19  14  -2   23.60   16.80
 -20  14   2   99.89   25.30
 -20 -14  -2  107.19   22.90
 -20  14   2   97.99   19.70
 -20 -14  -2  104.99   18.80
  20  14  -2   83.39   24.70
 -20  14  -2  107.99   23.20
  20  14   2  121.49   30.80
 -20 -14   2  126.79   22.70
 -20 -14   2  119.49   20.70
   0  15   2   12.00    7.70
   0 -15  -2    8.70    7.60
   0 -15  -2   32.80   10.60
   0 -15   2   18.90   11.00
   0  15  -2   43.20    9.20
   0 -15   2   25.40    9.70
   0  15   2   20.30    9.10
   0  15  -2   28.90   10.10
   1  15  -2 1225.08   37.60
  -1 -15  -2 1215.68   35.10
   1 -15   2 1230.78   38.60
  -1  15   2 1195.38   36.80
  -1  15   2 1189.18   34.80
   1  15  -2 1136.79   37.20
  -1 -15  -2 1197.28   37.70
  -1  15  -2 1216.28   36.70
  -1  15  -2 1153.68   37.60
   1 -15  -2 1202.68   35.30
   1  15   2 1169.38   37.40
   1  15   2 1179.28   36.00
  -1 -15   2 1174.58   39.50
  -1 -15   2 1163.78   37.40
  -2  15   2   35.10    7.70
   2  15  -2   21.70    9.80
   2 -15   2   23.50    9.90
  -2 -15  -2   18.10    7.60
  -2  15   2   19.90    9.30
  -2 -15  -2   25.70    9.40
   2  15  -2   18.60    9.90
   2 -15  -2   32.50    8.50
  -2  15  -2   27.00    8.70
  -2  15  -2   29.10   10.00
  -2 -15   2   12.90   10.00
  -2 -15   2   22.00    9.70
   2  15   2   23.70   10.20
  -3  15   2   75.79   10.60
  -3 -15  -2   97.29   11.50
  -3 -15  -2   91.89   10.10
   3  15  -2   86.59   12.40
   3  15  -2   80.39   12.40
  -3  15   2  110.99   12.40
   3 -15   2   90.89   12.10
  -3  15  -2  113.29   15.20
   3  15   2   75.49   11.80
  -3 -15   2   93.59   11.60
  -3 -15   2   89.59   12.80
  -3  15  -2   92.69   12.50
  -4  15   2   76.29   10.80
  -4 -15  -2   92.59   10.30
   4  15  -2   79.99   12.40
   4  15  -2   89.59   13.10
  -4  15   2  138.69   13.00
  -4 -15  -2   94.49   11.90
   4 -15   2  125.09   17.20
   4  15   2  108.39   13.70
  -4  15  -2  101.09   12.70
  -4 -15   2   90.99   12.40
  -4  15  -2  101.29   11.70
  -4 -15   2  103.99   12.30
  -5  15   2   51.99    8.50
  -5  15   2   55.09   10.60
   5  15  -2   45.70   12.50
  -5 -15  -2   54.39    9.70
  -5 -15  -2   52.09   10.70
  -5  15  -2   71.79   11.20
  -5 -15   2   45.50   10.50
   5  15   2   49.00   12.00
  -5  15  -2   52.69   11.50
  -5 -15   2   69.09   12.10
  -6 -15  -2  118.89   15.50
  -6 -15  -2  130.49   17.90
  -6  15   2  102.19   12.30
  -6  15   2  138.29   14.90
  -6 -15   2  107.29   13.70
  -6 -15   2  110.49   13.40
  -6  15  -2  150.48   18.70
  -6  15  -2  115.49   14.30
  -7 -15  -2  528.55   24.30
   7  15  -2  520.45   27.60
  -7  15   2  549.05   25.20
  -7 -15  -2  532.85   25.10
  -7  15   2  532.45   23.20
  -7  15  -2  502.35   27.20
  -7 -15   2  496.75   24.40
  -7 -15   2  516.85   26.50
  -7  15  -2  505.95   25.80
   7  15   2  502.85   28.00
  -8 -15  -2   15.40   11.00
   8  15  -2  -10.00   13.60
  -8 -15  -2   21.20   10.30
  -8  15   2   11.90   10.00
  -8  15   2   11.20   11.10
   8  15   2   -8.50   11.10
  -8  15  -2    8.50   11.60
  -8 -15   2    8.50   10.80
  -8  15  -2   -2.80   11.80
  -8 -15   2   -0.20   10.40
  -9  15   2  758.52   29.80
   9  15  -2  708.33   35.70
  -9 -15  -2  752.02   29.60
  -9  15   2  719.23   30.50
  -9 -15  -2  691.43   29.30
  -9  15  -2  726.43   31.90
  -9 -15   2  708.23   30.50
  -9 -15   2  695.33   31.70
  -9  15  -2  557.34   39.60
 -10  15   2  433.26   24.90
  10  15  -2  403.16   30.20
 -10  15   2  400.26   25.40
 -10 -15  -2  402.06   24.30
 -10 -15  -2  424.36   25.20
 -10  15  -2  412.06   28.60
 -10 -15   2  420.36   27.50
 -10  15  -2  409.56   27.70
 -11  15   2  515.65   28.10
  11  15  -2  453.95   31.80
 -11 -15  -2  504.05   27.70
 -11 -15  -2  501.95   26.40
 -11 -15   2  508.65   30.00
 -11  15  -2  520.05   32.70
 -11 -15   2  512.65   27.00
 -12 -15  -2  143.39   16.10
 -12  15   2  107.59   16.30
 -12 -15  -2   88.59   15.60
 -12 -15   2  115.39   17.10
 -12  15  -2  143.39   19.90
 -12 -15   2  124.99   16.20
 -13 -15  -2   13.80   12.90
 -13  15   2    4.30   25.20
 -13 -15  -2   13.60   14.80
 -13  15  -2   23.50   17.10
  13  15   2    1.60   19.30
 -13 -15   2   17.60   14.00
 -13 -15   2   26.80   13.50
 -13  15  -2   14.30   17.40
 -14 -15  -2   35.00   14.20
  14  15  -2  -13.20   20.10
 -14  15   2   23.20   17.00
 -14 -15  -2   12.10   14.90
 -14  15   2   10.50   12.90
 -14 -15   2   23.90   15.10
 -14  15  -2   27.40   14.10
 -14  15  -2   23.40   17.40
  14  15   2   33.40   21.50
 -14 -15   2   36.40   14.80
 -15 -15  -2   46.40   14.90
 -15  15   2   60.89   18.40
  15  15  -2   49.10   21.30
 -15  15   2   94.19   15.50
 -15 -15  -2   59.79   16.40
 -15  15  -2   71.69   16.10
 -15 -15   2   60.99   17.90
 -15  15  -2   50.59   20.20
 -15 -15   2   93.19   16.90
  15  15   2   32.90   23.30
 -16  15   2   29.60   18.90
  16  15  -2   19.40   23.50
 -16 -15  -2   29.50   14.90
 -16 -15  -2   18.50   17.20
 -16  15   2   38.70   16.60
 -16 -15   2   23.60   15.60
 -16  15  -2   36.10   16.10
 -16 -15   2   32.40   17.80
  16  15   2   34.60   23.80
 -16  15  -2   29.40   21.30
 -17 -15  -2  257.87   30.10
 -17  15   2  225.28   26.20
 -17 -15  -2  269.97   32.80
  17  15  -2  200.78   29.10
 -17  15   2  287.17   27.00
 -17 -15   2  271.57   28.80
 -17  15  -2  283.37   30.10
 -17  15  -2  201.78   26.70
  17  15   2  227.78   31.70
 -17 -15   2  306.37   31.50
  18  15  -2   74.99   25.70
 -18  15   2   85.09   23.10
 -18  15   2  110.39   18.80
 -18 -15  -2  126.99   19.50
 -18 -15  -2   97.09   20.40
 -18 -15   2  104.49   19.90
  18  15   2   70.49   28.00
 -18  15  -2   91.09   25.30
 -18 -15   2   89.49   21.80
 -18  15  -2   98.19   19.10
  19  15  -2  169.78   27.60
 -19  15   2  165.48   28.10
 -19  15   2  223.88   29.40
 -19 -15  -2  241.88   30.40
 -19 -15  -2  253.67   33.70
 -19 -15   2  175.78   25.30
  19  15   2  192.48   33.00
 -19 -15   2  179.38   22.00
 -19  15  -2  191.38   22.80
 -19  15  -2  165.78   28.50
   0 -16   2    4.70   10.10
   0 -16  -2    0.60   10.10
   0  16  -2    9.60   10.40
   0  16   2    2.90    9.50
   0 -16   2    7.50   11.40
   0  16  -2   16.90    9.50
   0 -16  -2    0.80    7.90
   0  16   2    6.70    8.10
  -1  16   2  269.67   19.50
  -1  16   2  307.77   17.10
  -1 -16  -2  241.58   16.90
   1  16  -2  268.77   19.20
  -1 -16  -2  264.47   20.50
   1 -16   2  277.37   21.10
   1  16  -2  294.27   19.90
   1  16   2  230.88   20.20
   1  16   2  229.68   18.00
  -1  16  -2  296.27   19.00
  -1 -16   2  282.87   20.70
  -1 -16   2  293.97   22.50
  -1  16  -2  253.07   20.20
   1 -16  -2  298.37   17.60
  -2  16   2   39.50    8.00
  -2 -16  -2   24.60   10.20
   2  16  -2   21.80   10.60
  -2  16   2   16.70   10.20
   2 -16   2   12.00   10.40
   2  16  -2   22.00   11.30
  -2 -16  -2   20.90    8.40
  -2 -16   2   24.60   10.60
  -2  16  -2   28.30    9.70
  -2  16  -2   14.50   10.30
   2  16   2   14.80   10.50
  -2 -16   2   24.30   11.70
   2 -16  -2   24.10    8.60
  -3  16   2   23.10    7.40
  -3 -16  -2   -0.80    7.90
  -3 -16  -2    4.00    9.70
   3  16  -2   -0.50   10.40
   3  16  -2    0.40   16.80
   3 -16   2    3.80   10.30
  -3  16   2    8.80    9.30
  -3  16  -2    3.50   10.40
  -3 -16   2    1.90   10.70
   3  16   2  -17.00    9.90
  -3 -16   2    3.90    9.90
  -3  16  -2    8.30    8.90
   4  16  -2  490.65   25.80
  -4 -16  -2  463.65   23.60
   4  16  -2  433.26   27.60
  -4 -16  -2  424.56   21.00
  -4  16   2  453.15   23.20
  -4  16   2  471.45   19.40
   4 -16   2  448.96   24.40
  -4 -16   2  469.45   24.10
  -4  16  -2  399.16   24.30
  -4  16  -2  484.45   22.80
  -4 -16   2  421.06   23.40
  -5 -16  -2   74.09   10.80
  -5  16   2   90.89   11.90
  -5 -16  -2   73.59   12.40
   5  16  -2   89.39   14.30
  -5  16  -2   90.59   13.60
  -5  16  -2  133.19   17.40
   5  16   2   78.29   14.20
  -5 -16   2   97.49   13.80
  -5 -16   2   84.29   12.70
  -6  16   2  219.78   16.40
  -6 -16  -2  170.58   17.30
   6  16  -2  209.38   22.70
  -6 -16  -2  183.18   19.40
  -6  16   2  185.58   18.60
  -6  16  -2  206.88   19.60
  -6 -16   2  226.48   19.80
  -6 -16   2  181.68   18.30
  -6  16  -2  202.88   19.60
   6  16   2  179.18   23.70
  -7  16   2    5.60   10.50
   7  16  -2  -17.40   12.30
  -7 -16  -2    7.50   10.20
  -7  16   2   11.40    9.10
  -7 -16  -2   -3.30    9.20
  -7  16  -2    6.50   11.20
  -7 -16   2    6.80   11.20
   7  16   2  -19.30   10.90
  -7 -16   2   -1.40   10.90
   8  16  -2   26.60   15.20
  -8 -16  -2   35.50   11.30
  -8 -16  -2   43.90   12.20
  -8  16   2   41.10   11.80
  -8  16   2   67.39   11.50
  -8  16  -2   38.20   13.40
  -8 -16   2   42.20   12.80
  -8  16  -2   27.50   14.30
  -8 -16   2   26.10   11.70
  -9 -16  -2   65.29   12.30
   9  16  -2   52.69   17.10
  -9  16   2   67.59   13.60
  -9 -16  -2   59.19   13.20
  -9  16   2   56.09   12.30
  -9  16  -2   65.09   15.20
  -9 -16   2   40.60   21.80
  -9  16  -2   64.29   14.90
  -9 -16   2   55.89   13.10
 -10  16   2    0.40   11.50
 -10  16   2   -9.90   12.40
 -10 -16  -2   -6.50   10.80
 -10 -16  -2    7.80   11.80
  10  16  -2  -10.60   12.70
 -10  16  -2    8.70   25.70
 -10 -16   2    4.30   11.80
 -10 -16   2  -11.60   11.40
 -10  16  -2    4.10   14.90
 -11 -16  -2    4.60   11.80
 -11 -16  -2   13.20   12.20
 -11  16   2   13.60   13.10
 -11 -16   2   -8.60   12.40
 -11 -16   2   12.80   12.70
 -11  16  -2  -15.60   13.90
 -11  16  -2    0.70   15.30
 -12 -16  -2   25.90   13.00
 -12  16   2   19.00   14.50
 -12 -16  -2   20.50   13.80
 -12  16  -2   32.60   16.80
  12  16   2   11.10   19.20
 -12 -16   2   29.50   13.50
 -12 -16   2   14.00   17.00
  13  16  -2   78.69   21.90
 -13 -16  -2   94.59   20.10
 -13  16   2   97.19   17.40
 -13 -16  -2   93.09   15.90
 -13  16  -2   89.09   16.70
  13  16   2   54.19   21.40
 -13 -16   2   63.09   16.80
 -13 -16   2  112.99   17.40
 -13  16  -2   83.69   19.10
 -14 -16  -2   -3.00   13.90
  14  16  -2  -21.40   20.60
 -14 -16  -2    6.10   15.20
 -14  16   2  -18.30   13.30
 -14  16   2   -0.60   16.00
  14  16   2    7.90   21.30
 -14 -16   2    1.80   14.10
 -14  16  -2   15.50   14.70
 -14  16  -2  -15.00   17.00
 -14 -16   2   -6.10   14.50
 -15 -16  -2   10.50   16.30
 -15 -16  -2   -4.10   14.90
  15  16  -2  -33.70   20.60
 -15  16   2   -9.20   17.70
 -15  16  -2   -0.70   15.30
 -15 -16   2   18.50   14.90
 -15  16  -2   -2.60   18.60
 -15 -16   2   13.60   16.60
  15  16   2  -25.20   22.00
 -16 -16  -2   57.09   17.60
 -16  16   2   60.39   20.70
 -16 -16  -2   51.99   17.10
  16  16  -2   63.39   24.00
 -16  16   2   80.39   16.10
 -16  16  -2   51.69   17.50
 -16  16  -2   78.69   22.70
 -16 -16   2   76.79   19.80
 -16 -16   2   78.09   18.00
  16  16   2   41.50   25.30
 -17  16   2    1.10   20.90
 -17  16   2  -17.00   14.10
 -17 -16  -2   25.60   18.90
 -17 -16  -2    8.70   15.40
  17  16  -2    1.10   24.50
  17  16   2  -54.09   23.90
 -17  16  -2   14.20   22.10
 -17  16  -2   26.00   16.80
 -17 -16   2   33.60   17.30
 -17 -16   2    4.70   17.40
 -18 -16  -2   25.00   17.20
 -18 -16  -2    0.90   19.30
 -18  16   2   -4.30   15.10
  18  16  -2  -21.10   24.40
 -18  16   2   16.80   22.70
 -18  16  -2   -6.00   22.10
  18  16   2  -20.40   25.10
 -18  16  -2   16.30   17.20
 -18 -16   2  -24.40   19.00
 -18 -16   2   29.10   16.70
   0 -17   2    5.20   12.80
   0  17  -2   28.30   10.60
   0 -17  -2   14.10    8.50
   0 -17  -2   10.10   11.00
   0 -17   2   11.90   11.30
   0  17   2   12.40   10.60
   0  17   2   12.70    9.20
   0  17  -2   16.10   12.80
  -1  17   2  746.53   26.70
  -1  17   2  689.93   28.80
   1 -17   2  656.23   29.40
   1  17  -2  632.34   27.80
  -1 -17  -2  698.73   29.00
  -1 -17  -2  692.33   26.10
   1  17  -2  760.32   29.30
  -1  17  -2  627.54   41.60
  -1 -17   2  662.33   29.10
   1  17   2  691.43   27.70
   1  17   2  647.84   29.00
   1 -17  -2  700.23   26.30
  -1  17  -2  722.93   28.10
  -1 -17   2  673.23   31.70
   2  17  -2  105.49   13.90
   2  17  -2  107.59   13.50
  -2  17   2   94.99   12.90
  -2 -17  -2  100.49   11.10
  -2 -17  -2   90.19   12.80
  -2  17   2  150.88   14.90
   2 -17   2  102.19   13.80
  -2 -17   2   88.09   14.30
  -2  17  -2  142.79   17.20
   2 -17  -2  101.59   11.40
  -2 -17   2   93.79   12.90
  -3 -17  -2   30.20   11.70
   3  17  -2   28.10   11.70
   3 -17   2    2.40   11.50
  -3  17   2   18.70   10.30
  -3  17   2   51.69    8.60
   3  17  -2   32.90   12.00
  -3 -17  -2   19.80    8.90
  -3 -17   2   30.20   11.40
  -3  17  -2   35.90   10.10
  -3 -17   2   17.50   11.60
   3  17   2   32.90   12.60
  -4 -17  -2   47.20    9.90
   4 -17   2   42.10   12.30
   4  17  -2   49.70   13.10
  -4  17   2   57.29   11.90
  -4 -17  -2   62.49   12.20
   4  17  -2   62.89   14.20
  -4  17  -2   54.59   15.30
  -4 -17   2   63.29   11.70
   4  17   2   47.50   13.40
  -4  17  -2   63.39   11.00
  -4 -17   2   53.99   12.90
   5  17  -2  -12.50   15.20
  -5 -17  -2   27.00   11.40
  -5  17   2   31.40    8.40
  -5 -17  -2    9.10    9.10
  -5  17   2   14.50   10.90
  -5 -17   2   22.30   12.20
   5  17   2   10.60   12.70
  -5 -17   2   13.50   10.40
  -5  17  -2   18.30   10.80
  -5  17  -2   24.60   12.60
  -6  17   2  772.82   27.30
  -6 -17  -2  766.42   29.20
  -6  17   2  750.82   30.20
  -6 -17  -2  744.83   30.10
   6  17   2  733.53   33.40
  -6 -17   2  757.52   31.70
  -6  17  -2  733.83   32.30
  -6 -17   2  780.72   32.90
  -6  17  -2  781.52   30.50
  -7 -17  -2  387.56   22.90
  -7  17   2  398.36   24.10
  -7  17   2  404.96   21.00
  -7 -17  -2  443.96   24.80
  -7  17  -2  383.66   26.50
  -7 -17   2  398.86   26.00
  -7  17  -2  386.96   24.50
  -7 -17   2  368.66   24.50
  -8 -17  -2   72.99   12.30
  -8 -17  -2  102.49   14.50
  -8  17   2   81.59   11.70
  -8  17   2   77.59   14.00
  -8 -17   2   81.49   16.00
  -8  17  -2   87.99   15.50
  -8 -17   2   69.29   13.60
  -8  17  -2   68.69   13.90
  -9 -17  -2  916.41   36.10
  -9 -17  -2  926.11   35.00
  -9  17   2  934.91   33.80
  -9  17   2  840.92   51.09
  -9 -17   2  931.91   36.80
  -9  17  -2  947.81   38.50
  -9  17  -2  893.81   38.60
  -9 -17   2  903.31   36.60
 -10  17   2   17.40   11.90
 -10 -17  -2    7.10   11.50
 -10  17   2   11.50   13.30
 -10 -17  -2   30.40   13.30
 -10  17  -2   17.70   14.50
 -10 -17   2   22.80   12.80
 -10 -17   2   11.60   13.10
 -10  17  -2   14.40   14.20
 -11 -17  -2  472.85   28.90
 -11  17   2  454.45   28.10
 -11 -17  -2  419.06   27.00
 -11  17   2  404.36   28.10
  11  17  -2  436.06   33.90
 -11  17  -2  410.66   31.90
 -11  17  -2  423.46   30.80
 -11 -17   2  441.56   27.00
 -12  17   2   43.20   15.80
 -12 -17  -2   39.10   15.60
 -12 -17  -2   43.40   14.30
 -12  17   2   30.30   14.80
  12  17  -2   18.80   21.00
 -12  17  -2   57.69   18.20
 -12 -17   2   79.19   16.20
 -12  17  -2   21.40   16.60
  12  17   2   29.70   20.70
 -12 -17   2   42.10   15.00
 -13  17   2   25.10   15.70
 -13 -17  -2   10.10   14.20
  13  17  -2   28.60   21.00
 -13  17   2  -11.20   14.80
 -13 -17  -2   26.80   14.60
 -13 -17   2    9.10   15.60
  13  17   2  -33.20   19.90
 -13  17  -2   40.30   18.80
 -13  17  -2    9.80   17.10
 -13 -17   2   16.50   14.30
  14  17  -2    2.50   22.50
 -14 -17  -2   12.10   14.80
 -14  17   2    4.30   16.20
 -14 -17  -2   39.50   15.10
 -14  17  -2   15.70   19.00
 -14 -17   2   29.80   15.50
 -14 -17   2   29.80   16.90
  14  17   2  -25.20   20.90
 -14  17  -2   33.00   16.90
 -15  17   2   46.40   18.20
  15  17  -2   -7.70   23.50
 -15  17   2   38.20   15.80
 -15 -17  -2   11.50   15.20
 -15 -17  -2   32.90   16.80
 -15  17  -2   31.40   20.20
 -15 -17   2   43.60   18.30
 -15 -17   2   43.00   16.60
 -15  17  -2   23.30   16.80
  15  17   2  -21.00   22.40
  16  17  -2  -23.70   22.10
 -16  17   2  -10.40   15.30
 -16 -17  -2   -7.80   17.10
 -16 -17  -2    2.80   15.80
 -16  17   2   -1.90   18.60
 -16  17  -2  -26.70   16.30
  16  17   2  -11.70   23.90
 -16 -17   2   23.50   17.90
 -16  17  -2  -22.70   20.60
 -16 -17   2   25.60   17.00
 -17 -17  -2   80.09   19.80
 -17  17   2  120.59   19.80
 -17  17   2  125.99   23.60
 -17 -17  -2  116.19   19.70
  17  17  -2   37.80   25.30
 -17  17  -2   90.69   18.90
 -17 -17   2  129.89   20.20
 -17  17  -2  114.99   26.20
  17  17   2  114.99   29.30
 -17 -17   2  109.49   21.30
 -18  17   2  -19.70   22.10
 -18 -17  -2   22.80   15.90
  18  17  -2   45.60   27.40
 -18  17   2    2.70   16.60
 -18 -17  -2   28.10   20.20
 -18  17  -2   45.00   22.00
 -18 -17   2   19.30   20.20
 -18  17  -2   75.09   25.40
 -18 -17   2   25.20   16.60
   0 -18  -2  195.88   17.90
   0  18   2  179.28   19.30
   0 -18   2  214.18   21.20
   0 -18   2  196.58   24.90
   0  18  -2  253.27   20.90
   0  18  -2  192.98   21.00
   0 -18  -2  195.78   22.20
   0  18   2  175.88   18.50
   1  18  -2   -1.90   10.90
  -1  18   2   10.90   13.50
  -1 -18  -2    6.90   11.40
   1 -18   2   -2.40   11.50
  -1 -18  -2   -3.70    8.80
   1  18  -2   -3.10   11.00
  -1  18   2    3.30    8.60
  -1  18  -2   10.20   10.40
  -1  18  -2   10.00   11.30
  -1 -18   2   -1.70   12.50
   1 -18  -2    1.20    8.80
  -1 -18   2   -1.30   10.90
   1  18   2   -9.10   11.20
   1  18   2  -25.00    9.40
  -2 -18  -2   85.69   13.40
   2 -18   2   51.39   13.10
  -2  18   2   76.89   10.40
  -2 -18  -2   72.89   11.00
   2  18  -2   71.59   13.20
   2  18  -2   74.89   13.80
  -2  18  -2   89.99   11.90
   2 -18  -2   89.89   11.30
  -2  18  -2   93.09   14.40
   2  18   2   86.19   13.90
  -2 -18   2   66.59   12.80
  -2 -18   2   75.99   14.70
  -3 -18  -2  267.17   22.30
  -3  18   2  274.07   17.60
   3 -18   2  223.08   22.80
   3  18  -2  233.98   22.90
   3  18  -2  232.38   20.80
  -3 -18  -2  261.37   19.00
  -3 -18   2  262.17   22.60
  -3 -18   2  222.58   21.90
  -3  18  -2  276.87   20.20
   3  18   2  253.87   23.50
  -3  18  -2  249.08   22.30
  -4  18   2   -0.10   18.80
  -4 -18  -2    6.60    9.30
  -4 -18  -2   19.10   12.10
   4  18   2    8.00   12.90
  -4  18  -2    4.40   11.50
  -4  18  -2   12.90   10.20
  -4 -18   2    9.50   11.80
  -4 -18   2    2.00   11.10
  -5 -18  -2  176.98   18.70
  -5  18   2  242.28   17.10
  -5 -18  -2  220.98   21.80
  -5  18  -2  173.68   22.40
   5  18   2  156.68   17.90
  -5 -18   2  187.48   21.60
  -5 -18   2  209.48   23.00
  -5  18  -2  204.28   19.80
  -6 -18  -2   22.80   12.30
  -6 -18  -2    6.80    9.80
  -6  18   2   39.80    9.30
  -6 -18   2    0.30   11.30
  -6  18  -2   16.30   11.50
  -6  18  -2   20.40   12.60
  -6 -18   2    8.60   19.10
   6  18   2  -15.60   12.40
  -7 -18  -2   87.89   14.90
  -7 -18  -2   87.19   12.50
  -7  18   2   91.99   14.70
  -7 -18   2   96.89   15.60
  -7  18  -2   98.19   14.30
  -7 -18   2  100.09   14.90
  -7  18  -2   76.29   14.90
  -8 -18  -2    9.80   10.60
  -8 -18  -2   26.70   12.70
  -8  18   2   -0.30   12.40
  -8  18   2   33.40   10.60
  -8 -18   2   15.20   12.70
  -8 -18   2    0.80   12.50
  -8  18  -2   15.80   13.00
  -8  18  -2    9.00   13.90
  -9 -18  -2    8.00   11.30
  -9 -18  -2   16.10   12.60
  -9  18   2    6.90   10.80
  -9  18   2  -20.50   12.10
  -9  18  -2   -6.50   14.50
  -9 -18   2    5.10   12.70
  -9 -18   2   -2.10   12.30
  -9  18  -2  -17.10   13.30
 -10 -18  -2    1.20   12.30
 -10  18   2   12.70   11.90
  10  18  -2   -2.80   17.00
 -10 -18  -2  -15.30   11.60
 -10  18   2    0.20   12.90
 -10  18  -2   -5.20   14.00
 -10 -18   2    3.10   13.40
 -10  18  -2  -17.70   13.80
 -10 -18   2   -6.90   12.90
  11  18  -2   73.99   21.40
 -11  18   2   63.89   15.30
 -11  18   2   63.29   14.70
 -11 -18  -2   52.59   14.50
 -11 -18  -2   42.30   14.00
  11  18   2   20.40   19.40
 -11 -18   2   67.19   15.20
 -11  18  -2   76.59   17.80
 -11  18  -2   41.70   17.50
 -11 -18   2   40.80   15.20
 -12  18   2  -12.80   24.30
 -12  18   2   38.50   15.90
  12  18  -2   -6.50   19.50
 -12 -18  -2    3.70   14.60
 -12 -18  -2   40.70   16.90
 -12 -18   2   33.90   14.70
 -12  18  -2   26.70   18.20
 -12 -18   2   20.00   15.40
 -12  18  -2   22.00   16.30
  12  18   2  -15.40   19.60
 -13  18   2   41.10   16.60
 -13 -18  -2   41.10   15.30
 -13  18   2   44.50   16.90
  13  18  -2    2.20   21.30
 -13 -18  -2   26.20   14.80
 -13  18  -2   13.10   19.10
 -13 -18   2   37.10   15.90
  13  18   2   -1.00   22.30
 -13 -18   2   29.80   15.70
 -13  18  -2   25.80   17.40
 -14  18   2   -1.40   16.60
 -14  18   2   -3.40   17.00
 -14 -18  -2  -13.10   14.90
 -14 -18  -2   15.80   15.30
  14  18  -2  -32.40   22.90
 -14 -18   2    5.60   16.20
 -14  18  -2  -11.30   19.30
 -14  18  -2  -20.60   18.00
 -14  18  -2   10.40   17.50
  14  18   2  -48.50   21.70
 -14 -18   2   26.40   15.60
  15  18  -2   25.80   24.40
 -15  18   2   36.80   17.50
 -15 -18  -2   43.60   16.80
 -15 -18  -2   31.50   17.30
 -15  18   2   57.29   19.50
 -15  18   2   75.39   19.40
 -15 -18   2   36.60   18.30
 -15  18  -2   44.90   20.80
 -15  18  -2   38.60   17.40
  15  18   2   11.30   24.80
 -15  18  -2   49.50   21.90
 -15 -18   2   45.70   16.80
 -16  18   2   21.60   16.80
  16  18  -2   28.60   24.80
 -16 -18  -2    9.50   16.50
 -16 -18  -2   24.10   15.90
 -16  18   2   25.60   19.80
 -16 -18   2   23.80   17.90
  16  18   2  -35.10   26.20
 -16  18  -2   -2.50   17.70
 -16 -18   2   29.10   16.60
 -16  18  -2    5.20   22.20
 -17  18   2    2.20   21.20
  17  18  -2    5.30   25.70
 -17 -18  -2  -19.90   18.70
 -17 -18  -2   -5.80   15.20
 -17  18   2   18.20   16.80
 -17  18  -2   -4.50   23.50
 -17 -18   2   14.70   19.80
 -17 -18   2  -15.30   15.80
 -17  18  -2  -14.30   17.50
   0 -19   2    9.30   14.00
   0  19   2   11.30   12.10
   0  19  -2   25.00   13.00
   0 -19  -2    5.40    9.90
   0  19  -2    6.80   11.40
   0 -19  -2   10.40   12.80
   0 -19   2    1.40   12.10
   0  19   2  -23.30    9.90
   1  19  -2  316.37   24.10
  -1  19   2  269.27   20.80
  -1  19   2  257.07   22.90
   1  19  -2  257.77   22.20
  -1 -19  -2  248.68   24.20
  -1 -19  -2  272.47   20.20
   1 -19   2  280.07   23.80
  -1 -19   2  237.78   23.00
   1 -19  -2  282.87   20.10
  -1  19  -2  323.97   22.30
  -1  19  -2  249.48   23.00
  -1 -19   2  260.67   27.20
   1  19   2  249.28   23.80
  -2 -19  -2   11.60   10.00
  -2  19   2    8.90   12.50
   2  19  -2   16.20   12.40
  -2 -19  -2   14.60   12.10
   2 -19   2   10.50   12.00
  -2  19   2   21.80    9.70
   2  19  -2   -3.70   12.00
  -2 -19   2    4.60   11.60
  -2 -19   2    6.50   14.20
  -2  19  -2   31.70   11.20
  -2  19  -2    9.50   12.00
   2 -19  -2   -7.00    9.40
   2  19   2   19.60   13.60
   3 -19   2   -6.20   11.40
   3  19  -2  -20.80    9.50
  -3 -19  -2    3.10   12.00
   3  19  -2   -4.90   12.60
  -3 -19  -2    0.70    9.60
  -3  19   2   15.60    8.90
  -3  19   2    1.10   11.90
  -3 -19   2   -8.20   11.40
  -3 -19   2   -0.70   13.10
   3  19   2  -11.20   12.10
  -3  19  -2   20.10   10.90
  -3  19  -2  -20.20   11.90
  -4 -19  -2   41.00   13.10
  -4  19   2   26.70   12.20
  -4 -19  -2   35.50   10.80
  -4  19  -2   43.30   11.80
  -4 -19   2   27.60   12.60
  -4 -19   2   43.70   14.00
   4  19   2   22.90   13.70
  -4  19  -2   27.10   13.30
  -5  19   2   24.30    8.80
  -5  19   2    1.90   12.20
  -5 -19  -2   10.70   10.10
  -5 -19  -2   -1.50   11.80
  -5  19  -2    7.60   11.20
   5  19   2  -12.80   12.90
  -5 -19   2    8.50   12.10
  -5 -19   2    5.20   15.90
  -5  19  -2  -10.70   12.50
  -6  19   2  176.68   21.30
  -6  19   2  215.28   17.30
  -6 -19  -2  161.88   20.00
  -6 -19  -2  214.08   20.40
   6  19   2  133.29   18.20
  -6  19  -2  176.18   23.70
  -6 -19   2  176.18   22.20
  -6 -19   2  187.78   24.60
  -6  19  -2  204.08   21.30
  -7 -19  -2   82.49   14.90
  -7 -19  -2   87.89   13.10
  -7  19   2  100.09   15.10
  -7  19  -2  102.79   16.30
  -7  19  -2  102.69   14.80
  -7 -19   2   87.59   15.60
  -7 -19   2   78.19   14.30
  -8 -19  -2    6.10   13.00
  -8 -19  -2    7.40   11.20
  -8  19   2   12.90   12.80
  -8  19   2   22.70   10.20
  -8 -19   2   21.70   14.10
  -8  19  -2    9.90   14.00
  -8  19  -2    3.60   15.60
  -8 -19   2   -9.30   12.30
  -9  19   2  230.48   21.00
  -9  19   2  207.68   23.60
   9  19  -2  160.68   22.00
  -9 -19  -2  205.98   24.40
  -9 -19  -2  189.88   22.10
  -9 -19   2  211.88   25.40
  -9  19  -2  197.08   25.60
  -9 -19   2  203.98   24.00
  -9  19  -2  194.38   25.80
 -10 -19  -2   99.59   16.50
 -10  19   2   82.09   13.60
 -10  19   2   83.69   16.00
 -10 -19  -2   76.99   14.60
  10  19  -2  103.99   21.80
 -10  19  -2   81.29   16.80
 -10 -19   2   92.59   17.70
 -10 -19   2   80.99   16.00
 -10  19  -2   70.59   17.70
  10  19   2   81.89   26.10
 -11 -19  -2  242.68   26.40
 -11  19   2  205.88   26.00
  11  19  -2  256.77   33.40
 -11  19   2  273.47   25.70
 -11 -19  -2  189.98   22.80
 -11 -19   2  259.97   25.60
 -11 -19   2  204.58   27.70
  11  19   2  227.38   27.40
 -11  19  -2  217.78   29.80
 -11  19  -2  209.88   28.30
 -12  19   2   74.89   17.00
 -12 -19  -2   88.29   16.60
 -12 -19  -2   59.99   15.80
  12  19  -2   68.89   23.50
 -12  19   2  120.79   16.80
 -12  19  -2   84.39   20.00
 -12 -19   2   78.49   17.30
  12  19   2   64.59   24.00
 -12  19  -2   71.49   18.80
 -12 -19   2  110.09   18.00
 -13  19   2    6.30   15.80
 -13 -19  -2   -8.30   15.10
  13  19  -2  -30.70   22.70
 -13 -19  -2    7.40   15.60
 -13  19   2    4.60   16.10
 -13 -19   2   15.30   16.20
 -13  19  -2    7.50   18.40
 -13  19  -2   13.80   18.30
 -13 -19   2   20.40   15.10
 -14  19   2   18.00   17.30
  14  19  -2   -2.60   23.70
 -14 -19  -2   19.30   16.50
 -14 -19  -2   10.50   16.90
 -14  19   2   12.50   17.80
 -14  19  -2    9.50   20.20
 -14 -19   2    9.70   16.20
 -14  19  -2    3.00   18.00
 -14  19  -2   12.70   19.00
 -14 -19   2   -4.00   16.40
  14  19   2  -16.40   24.90
 -15  19   2   55.49   19.30
 -15 -19  -2   38.10   17.10
  15  19  -2   18.90   25.30
 -15 -19  -2   39.60   18.90
 -15  19   2   62.19   19.30
 -15  19   2   13.10   18.40
 -15 -19   2   40.70   18.00
 -15  19  -2   52.89   18.80
 -15 -19   2   37.50   17.70
 -15  19  -2    8.30   20.40
 -15  19  -2   11.30   21.50
  15  19   2   63.39   35.10
 -16 -19  -2   27.10   17.60
 -16  19   2   22.60   20.60
 -16  19   2  -25.30   19.40
 -16  19   2   23.20   17.00
 -16 -19  -2   22.70   19.20
  16  19  -2  -48.10   31.10
 -16  19  -2   -8.70   17.90
 -16  19  -2  -25.70   22.50
 -16 -19   2    8.00   18.70
 -16  19  -2   16.60   21.60
 -16 -19   2   13.50   17.00
   0  20  -2  203.98   22.50
   0 -20  -2  172.18   19.80
   0  20   2  164.38   21.50
   0  20   2  130.69   15.70
   0 -20   2  146.39   16.60
   0  20  -2  192.88   22.90
  -1  20   2  126.99   14.80
  -1 -20  -2  186.98   24.00
  -1 -20  -2  177.28   19.80
   1  20  -2  186.08   23.40
   1  20  -2  137.59   16.70
  -1  20   2  172.58   23.30
   1 -20   2  208.78   23.80
   1  20   2  156.38   18.10
   1 -20  -2  161.18   19.90
  -1  20  -2  142.99   16.80
  -1 -20   2  157.58   17.20
  -1  20  -2  181.78   21.10
  -1 -20   2  138.09   18.70
  -2  20   2   53.89   13.80
   2  20  -2   52.19   15.10
   2  20  -2   61.69   15.00
  -2  20   2   47.50   11.40
   2 -20   2   58.59   14.30
  -2 -20  -2   57.39   14.50
  -2 -20  -2   47.90   11.70
  -2 -20   2   46.10   15.30
  -2 -20   2   52.19   13.60
   2 -20  -2   49.00   11.40
  -2  20  -2   63.09   12.70
   2  20   2   49.70   14.40
  -2  20  -2   64.69   14.40
   3 -20   2  490.05   29.30
  -3 -20  -2  516.25   29.50
  -3  20   2  510.75   24.30
  -3  20   2  501.15   28.50
  -3 -20  -2  459.75   25.30
  -3 -20   2  473.45   28.40
   3  20   2  524.45   30.90
  -3  20  -2  477.15   29.40
  -3  20  -2  554.94   27.00
  -4 -20  -2   35.60   13.50
  -4  20   2   43.30   10.00
  -4 -20  -2   13.00   10.90
  -4  20   2   16.80   12.50
  -4 -20   2   34.00   14.70
  -4  20  -2   24.00   11.50
  -4  20  -2   33.10   14.20
   4  20   2   11.90   14.00
  -4 -20   2   23.30   13.10
  -5  20   2  935.71   31.40
  -5  20   2  862.31   35.80
  -5 -20  -2  898.71   33.90
  -5 -20   2  895.41   38.70
  -5  20  -2  833.12   35.50
   5  20   2  897.21   39.90
  -5  20  -2  900.41   34.60
  -5 -20   2  911.31   36.60
  -6 -20  -2   22.00   13.40
  -6  20   2   24.00    9.90
  -6 -20  -2   14.50   11.40
  -6  20   2   21.20   13.40
  -6 -20   2   -2.40   12.80
  -6 -20   2   16.00   14.50
  -6  20  -2   12.40   13.40
   6  20   2   22.80   15.60
  -6  20  -2   20.60   14.50
  -7  20   2  403.16   21.50
  -7 -20  -2  396.36   28.00
  -7 -20  -2  371.66   24.80
  -7  20   2  347.07   25.30
  -7 -20   2  385.86   27.40
  -7  20  -2  341.57   27.30
  -7  20  -2  326.87   25.80
   7  20   2  309.07   29.00
  -7 -20   2  368.06   27.50
  -8 -20  -2   33.70   15.00
   8  20  -2   32.80   19.10
  -8 -20  -2   44.50   12.80
  -8  20   2   35.60   13.80
  -8  20   2   47.70   11.10
  -8 -20   2   22.90   14.40
  -8 -20   2   48.10   16.00
  -8  20  -2   41.20   15.60
   8  20   2   26.00   17.40
  -8  20  -2   39.40   14.20
  -9 -20  -2   51.79   13.80
  -9  20   2   40.40   14.40
  -9  20   2   47.90   12.00
   9  20  -2   39.20   18.10
  -9 -20  -2   53.49   15.50
  -9  20  -2   29.80   15.80
  -9  20  -2   64.99   15.30
   9  20   2   51.89   18.90
  -9 -20   2   72.19   16.90
  -9 -20   2   43.90   18.00
 -10 -20  -2    7.20   13.70
 -10  20   2   23.50   12.40
  10  20  -2   14.40   19.10
 -10 -20  -2    4.70   14.00
 -10  20   2   -2.70   14.00
 -10 -20   2    5.70   14.30
 -10  20  -2   -1.70   16.50
 -10 -20   2   45.70   15.70
  10  20   2   11.60   18.70
 -10  20  -2   11.20   15.30
 -11 -20  -2  139.79   18.40
 -11 -20  -2  207.08   27.20
 -11  20   2  120.79   17.60
  11  20  -2  126.59   25.40
  11  20   2  143.19   24.70
 -11  20  -2  143.59   19.40
 -11 -20   2  202.68   25.30
 -11 -20   2  155.88   20.00
 -11  20  -2  156.58   20.60
 -12  20   2   33.10   15.60
 -12 -20  -2   29.00   15.90
 -12  20   2    7.60   15.10
  12  20  -2   19.10   22.00
 -12 -20  -2   24.60   14.80
 -12  20  -2   29.90   18.40
 -12  20  -2    0.60   17.60
 -12 -20   2   36.60   16.20
 -12 -20   2   16.70   16.00
  12  20   2    4.20   20.90
  13  20  -2  410.66   41.50
 -13  20   2  453.85   32.40
 -13  20   2  429.26   33.50
 -13 -20  -2  483.45   33.70
 -13 -20  -2  473.55   31.20
 -13 -20   2  422.06   33.80
 -13 -20   2  449.56   32.00
 -13  20  -2  460.05   36.70
 -13  20  -2  446.76   36.60
  13  20   2  422.96   43.20
 -14  20   2   27.70   17.00
  14  20  -2  -17.60   23.30
 -14 -20  -2    6.60   15.80
 -14  20   2   10.60   17.20
 -14 -20  -2   12.10   15.70
 -14  20  -2   44.30   20.50
 -14 -20   2   -9.00   17.30
 -14  20  -2   -5.60   19.60
 -14 -20   2   16.50   16.50
 -14  20  -2  -10.00   18.10
 -15 -20  -2  171.68   22.00
 -15 -20  -2  152.68   21.40
 -15  20   2  172.68   22.50
 -15  20   2  122.39   23.00
 -15  20   2  238.48   32.20
 -15 -20   2  151.58   21.50
 -15  20  -2  111.59   24.40
 -15 -20   2  138.89   22.10
 -15  20  -2  154.58   25.00
 -15  20  -2  251.97   33.00
   0 -21   2   10.80   13.20
   0 -21  -2  -18.30   10.50
   0  21  -2   10.80   13.70
   0  21   2  -22.70   11.80
   0  21  -2    1.40   21.10
   0  21   2   -7.20   13.30
  -1 -21  -2   62.69   15.90
   1 -21   2   38.00   14.50
   1  21  -2   25.70   14.70
  -1  21   2   19.90   12.70
  -1  21   2   53.29   15.10
  -1 -21  -2   63.59   12.40
   1  21   2   68.89   16.60
  -1  21  -2   50.29   14.40
  -1  21  -2   45.70   15.00
  -1 -21   2   51.99   14.20
   1 -21  -2   67.99   12.50
  -2 -21  -2   97.89   17.00
   2 -21   2  105.29   16.30
  -2 -21  -2   96.89   13.50
  -2  21   2   95.69   16.80
  -2  21   2   85.99   13.70
   2  21  -2   96.99   17.20
   2  21  -2  106.89   17.30
  -2 -21   2  111.09   19.60
  -2  21  -2  121.59   16.90
  -2  21  -2  118.49   15.70
  -2 -21   2  117.99   16.40
   2  21   2   99.89   16.80
   3  21  -2   40.30   14.40
   3 -21   2    6.80   13.50
  -3  21   2   33.40   11.00
  -3 -21  -2   22.20   11.60
   3  21  -2  -13.60   15.60
  -3  21   2   11.60   13.70
  -3 -21  -2   29.00   14.60
   3  21   2    6.60   15.10
  -3 -21   2   14.30   15.70
  -3  21  -2   45.60   13.30
  -3 -21   2   37.40   14.30
  -3  21  -2   22.00   14.20
   4  21  -2   34.40   15.50
  -4  21   2   38.40   14.10
  -4 -21  -2   49.99   12.20
  -4  21   2   66.19   11.20
  -4 -21   2   75.69   16.60
  -4  21  -2   61.49   15.20
   4  21   2   54.39   17.40
  -4  21  -2   67.99   22.30
  -4 -21   2   67.89   14.80
  -5  21   2    2.00   13.80
  -5  21   2   22.30    9.90
  -5 -21  -2  -13.40   13.70
  -5 -21  -2   -7.20   11.10
   5  21   2   19.40   15.40
  -5  21  -2   -4.20   13.40
  -5 -21   2    4.90   15.20
  -5 -21   2   -8.20   12.80
  -5  21  -2   12.40   14.80
  -6 -21  -2   31.30   15.30
  -6  21   2   15.40   14.50
  -6  21   2   47.20   10.40
  -6 -21  -2   21.90   12.20
   6  21   2   12.10   16.20
  -6  21  -2   16.80   15.00
  -6 -21   2   31.80   14.30
  -6 -21   2   41.90   16.30
  -6  21  -2   30.00   12.60
   7  21  -2   51.89   18.20
  -7 -21  -2   82.49   16.90
  -7  21   2   64.29   15.40
  -7 -21  -2   63.49   13.40
  -7  21  -2   82.19   15.10
  -7 -21   2   80.59   15.90
  -7 -21   2   71.79   16.50
  -7  21  -2   73.99   17.20
   7  21   2   61.19   19.00
  -8 -21  -2    6.60   12.30
  -8  21   2   -7.00   13.80
   8  21  -2  -17.10   17.70
  -8 -21  -2    5.40   13.90
  -8 -21   2   -9.80   14.60
   8  21   2  -29.70   16.90
  -8  21  -2   10.10   14.00
  -8  21  -2   -6.20   14.90
  -9 -21  -2   90.39   15.40
  -9  21   2   93.79   13.40
  -9  21   2  110.09   16.40
   9  21  -2   76.29   21.00
  -9 -21  -2  106.19   17.60
  -9  21  -2   97.79   16.60
  -9  21  -2   96.79   19.10
  -9 -21   2  134.99   19.30
  -9 -21   2  112.49   18.00
   9  21   2  148.29   23.80
  10  21  -2   18.20   19.60
 -10 -21  -2    9.70   15.70
 -10  21   2   30.60   15.30
 -10  21   2   61.09   13.60
 -10 -21  -2   39.50   27.00
  10  21   2   17.70   21.30
 -10 -21   2   29.00   16.00
 -10  21  -2   43.50   16.10
 -10 -21   2   27.30   16.40
 -10  21  -2    3.20   15.90
 -11 -21  -2   60.39   16.80
 -11 -21  -2   31.30   15.70
 -11  21   2   39.50   15.90
 -11  21   2   58.39   14.80
  11  21  -2   -2.00   21.50
 -11  21  -2   25.00   17.20
  11  21   2    6.60   23.00
 -11 -21   2   63.19   18.40
 -11  21  -2    8.90   15.80
 -11 -21   2   18.50   16.50
 -12  21   2   -1.10   15.50
 -12  21   2   26.50   14.60
 -12 -21  -2   23.40   16.00
  12  21  -2  -37.90   22.80
 -12 -21  -2    9.40   15.40
 -12 -21   2   -0.50   16.60
 -12  21  -2   -2.90   17.70
 -12 -21   2   11.30   16.10
 -12  21  -2   38.80   18.30
  12  21   2   -9.80   23.50
 -13  21   2  -14.30   14.70
 -13  21   2    4.60   16.20
 -13 -21  -2    0.90   15.10
  13  21  -2   -4.00   29.40
 -13 -21  -2   44.70   17.80
 -13 -21   2    0.90   16.30
 -13  21  -2  -10.70   18.40
 -13  21  -2  -12.00   18.60
 -13 -21   2    1.80   16.20
 -14  21   2   26.80   18.90
 -14  21   2   24.70   17.90
 -14 -21  -2   34.90   17.30
 -14 -21  -2   32.00   17.50
 -14 -21   2   43.40   17.00
 -14  21  -2   57.29   21.40
 -14  21  -2   26.10   21.60
 -14  21  -2   -4.60   21.00
 -14 -21   2   40.10   18.70
   0 -22   2    7.30   13.80
   0  22  -2   25.70   14.80
   0 -22  -2    7.60   11.40
   0  22   2   24.10   15.40
   0  22  -2    8.80   14.00
   1 -22   2   33.60   14.60
  -1  22   2   25.90   14.70
   1  22  -2   11.00   15.10
   1  22  -2   36.20   15.90
  -1  22   2   -0.70   12.80
  -1 -22  -2   42.60   12.80
   1 -22  -2   49.20   12.50
  -1 -22   2   42.30   14.60
  -1  22  -2   42.90   14.30
   1  22   2   28.70   16.60
  -1  22  -2   33.70   14.80
  -2  22   2  -29.70   11.00
   2 -22   2   -0.50   14.10
  -2 -22  -2   -7.30   11.30
  -2  22   2    2.80   13.80
  -2 -22  -2   33.10   16.00
   2  22  -2   -7.50   14.40
  -2 -22   2   21.90   17.30
   2  22   2   -5.30   16.00
  -2 -22   2    9.60   14.10
  -2  22  -2    6.00   14.10
  -2  22  -2   16.70   12.80
   3  22  -2  263.07   28.10
   3 -22   2  287.77   27.60
  -3 -22  -2  248.98   28.50
  -3  22   2  250.07   22.10
  -3  22   2  247.78   26.30
  -3 -22  -2  281.27   23.30
  -3 -22   2  249.97   29.60
  -3 -22   2  246.08   26.10
  -3  22  -2  327.97   24.10
  -3  22  -2  247.18   24.80
   3  22   2  204.68   26.90
  -4 -22  -2   -2.40   11.70
  -4 -22  -2    6.10   14.40
   4  22  -2  -24.60   14.30
  -4  22   2    5.00   10.20
  -4  22   2  -17.10   13.80
  -4  22  -2   13.60   11.90
  -4 -22   2   -1.30   16.50
  -4  22  -2   -5.60   13.70
   4  22   2   25.30   16.30
  -4 -22   2  -26.80   13.10
  -5 -22  -2  162.98   22.20
  -5  22   2  159.88   19.00
  -5 -22  -2  209.68   26.60
   5  22  -2  150.18   19.90
   5  22   2  199.28   27.40
  -5  22  -2  177.28   23.90
  -5 -22   2  200.28   26.10
  -5 -22   2  170.98   21.40
  -6  22   2   31.90   10.60
  -6 -22  -2    0.30   14.90
   6  22  -2    2.60   16.20
  -6  22   2   -2.30   13.70
  -6 -22  -2   -6.80   11.90
  -6 -22   2    0.60   15.00
  -6  22  -2  -10.20   15.00
  -6 -22   2    6.60   14.10
  -6  22  -2   23.40   13.00
   6  22   2   -6.80   17.40
  -7  22   2  124.79   17.30
  -7 -22  -2  180.68   23.70
  -7 -22  -2  188.18   25.80
   7  22  -2  173.38   22.50
  -7 -22   2  100.29   21.20
  -7  22  -2  206.78   23.20
  -7 -22   2  133.09   19.40
  -7  22  -2  133.79   19.20
   7  22   2  104.69   22.60
   8  22  -2    1.40   18.40
  -8 -22  -2   16.40   15.40
  -8  22   2  -13.60   13.60
  -8 -22  -2   -5.10   12.70
  -8  22   2   11.10   10.80
  -8 -22   2   32.90   16.60
   8  22   2  -27.10   18.50
  -8  22  -2   34.70   14.50
  -8  22  -2  -24.00   15.00
  -8 -22   2  -16.60   14.70
  -9  22   2   38.80   11.90
  -9  22   2   -1.50   15.30
  -9 -22  -2   24.90   16.30
  -9 -22  -2   15.40   15.40
   9  22  -2  -23.60   17.80
   9  22   2    9.20   21.00
  -9  22  -2   -2.60   14.70
  -9  22  -2    2.80   15.80
  -9 -22   2  -14.50   14.60
  -9 -22   2    9.70   16.80
 -10 -22  -2   40.50   16.20
 -10 -22  -2   16.80   14.80
  10  22  -2   47.90   21.70
 -10  22   2   13.30   15.50
 -10 -22   2   25.00   16.70
 -10  22  -2   31.00   17.60
  10  22   2   21.80   21.70
 -10  22  -2   29.00   16.70
 -10 -22   2   40.60   17.80
 -11 -22  -2   19.80   15.70
  11  22  -2  -30.90   20.90
 -11  22   2   24.60   15.70
 -11  22   2   52.09   14.10
 -11 -22  -2   27.70   17.00
 -11 -22   2   44.20   18.10
 -11  22  -2   41.00   19.50
 -11  22  -2   25.10   17.40
  11  22   2   10.40   34.10
 -11 -22   2   50.09   17.40
 -12  22   2   37.00   17.00
 -12 -22  -2   77.29   17.40
 -12 -22  -2   47.00   18.40
 -12  22   2   55.59   15.50
 -12  22  -2   65.29   20.20
 -12 -22   2   36.30   17.70
 -12  22  -2   60.29   19.60
 -12 -22   2   54.19   18.60
 -13 -22  -2  125.79   20.00
 -13  22   2  135.19   18.30
 -13 -22  -2  166.08   20.60
 -13  22   2   97.29   19.80
 -13  22  -2  144.09   22.40
 -13  22  -2  146.59   22.70
 -13 -22   2  112.89   21.80
 -13 -22   2  117.69   20.90
   0  23   2   17.90   16.50
   0 -23  -2   15.10   12.30
   0  23  -2   20.50   16.00
   0  23  -2   -6.90   14.50
   0 -23   2    6.50   14.40
  -1 -23  -2  520.45   28.00
  -1  23   2  453.75   30.30
  -1  23   2  497.25   33.60
   1  23  -2  482.75   33.80
   1  23  -2  449.16   33.20
   1 -23   2  528.25   32.70
   1  23   2  478.15   34.70
  -1  23  -2  526.85   33.40
   1 -23  -2  514.25   27.80
  -1 -23   2  511.15   32.70
  -1  23  -2  518.75   31.20
   2 -23   2   76.29   16.60
  -2 -23  -2  104.19   14.80
   2  23  -2   41.30   18.00
  -2 -23  -2   93.99   19.00
  -2  23   2   37.00   14.30
   2  23  -2   78.99   18.80
  -2  23   2   69.69   17.60
  -2  23  -2   80.49   15.70
  -2 -23   2   76.09   16.80
  -2  23  -2   72.29   18.00
  -2 -23   2   93.09   19.60
   2  23   2  100.59   20.20
  -3  23   2   40.40   13.70
   3  23  -2  100.09   19.80
  -3 -23  -2   82.29   14.50
  -3 -23  -2   83.39   18.60
  -3  23   2   71.79   17.90
  -3 -23   2  118.89   21.60
  -3  23  -2   86.49   18.00
  -3 -23   2   73.09   17.00
  -3  23  -2   87.49   15.20
   3  23   2   91.99   20.50
  -4 -23  -2   56.89   13.90
   4  23  -2   43.30   18.50
  -4  23   2   71.69   13.30
  -4 -23  -2   65.79   16.70
  -4  23   2   72.79   17.90
  -4 -23   2   69.29   19.50
  -4  23  -2   91.59   15.30
  -4  23  -2   96.39   17.70
   4  23   2   63.79   19.40
  -4 -23   2   51.99   16.00
  -5  23   2   22.10   11.10
  -5  23   2    7.80   15.20
  -5 -23  -2   13.70   15.70
   5  23  -2  -19.50   16.50
  -5 -23  -2   -2.80   12.20
   5  23   2  -10.40   17.50
  -5 -23   2   -9.10   16.60
  -5 -23   2   -9.90   15.30
  -5  23  -2   14.70   12.80
  -5  23  -2    6.90   15.40
  -6  23   2   14.20   10.80
   6  23  -2  -19.90   15.90
  -6 -23  -2  -13.40   12.50
  -6 -23  -2    7.00   15.00
  -6  23   2   -5.80   14.70
  -6  23  -2   -5.10   15.90
  -6 -23   2  -13.00   15.40
  -6  23  -2   15.00   13.20
   6  23   2   -5.10   18.80
  -6 -23   2   42.40   17.50
  -7 -23  -2  270.07   29.20
  -7 -23  -2  258.47   26.40
   7  23  -2  234.08   30.70
  -7  23   2  206.68   26.10
  -7  23   2  306.17   21.40
  -7 -23   2  227.78   28.80
  -7 -23   2  245.08   30.60
  -7  23  -2  182.38   21.20
  -7  23  -2  276.57   26.30
   7  23   2  202.98   27.20
  -8 -23  -2   42.50   17.40
  -8 -23  -2   30.20   14.50
   8  23  -2   20.80   19.90
  -8  23   2  -10.10   15.20
  -8  23   2   55.09   12.00
  -8  23  -2   38.30   18.20
  -8 -23   2   27.80   16.00
  -8  23  -2   21.80   14.80
  -8 -23   2   53.09   17.70
   8  23   2   19.40   21.60
  -9  23   2  415.96   29.80
  -9  23   2  410.76   31.40
   9  23  -2  381.16   37.20
  -9 -23  -2  480.25   34.60
  -9 -23  -2  451.85   31.10
  -9  23  -2  407.16   33.30
  -9  23  -2  482.05   31.60
   9  23   2  480.05   48.90
  -9 -23   2  539.05   36.30
  -9 -23   2  465.85   33.90
 -10 -23  -2   71.19   18.90
 -10 -23  -2   49.50   16.20
 -10  23   2   43.30   17.30
 -10  23   2   91.99   14.20
 -10 -23   2   56.99   17.60
 -10  23  -2   53.39   17.30
 -10 -23   2   47.20   18.90
 -10  23  -2   40.00   17.80
 -11 -23  -2  257.47   32.50
 -11 -23  -2  165.08   19.90
 -11  23   2  238.38   24.70
 -11  23   2  149.99   21.30
 -11  23  -2  173.48   20.60
 -11 -23   2  176.78   21.50
 -11 -23   2  225.08   29.20
 -11  23  -2  184.68   22.20
 -12 -23  -2   14.20   17.80
 -12  23   2   -4.30   17.20
 -12  23   2   -9.30   13.60
 -12 -23  -2    0.40   15.60
 -12 -23   2   10.40   17.60
 -12  23  -2    1.50   20.40
 -12  23  -2    4.00   17.70
 -12 -23   2   -3.60   16.90
   0  24   2   37.80   18.30
   0  24  -2   10.00   15.70
   0 -24  -2   30.10   13.20
   0 -24   2    0.20   15.20
   0  24  -2   34.40   17.70
   1  24  -2  -18.10   16.20
   1  24  -2  -13.00   16.70
   1 -24   2    5.40   15.60
  -1  24   2    4.90   17.60
  -1 -24  -2   -1.40   12.40
   1 -24  -2   -8.50   11.90
  -1  24  -2    6.50   16.80
  -1  24  -2  -14.40   14.30
   1  24   2   -0.50   17.90
  -1 -24   2   19.40   15.60
  -2 -24  -2    9.60   17.60
   2  24  -2   10.10   17.80
  -2 -24  -2    5.70   12.70
  -2  24   2  -14.30   13.70
  -2  24   2  -13.50   15.80
   2 -24   2    2.60   14.90
   2  24   2   -8.50   18.10
  -2 -24   2    4.00   19.10
  -2  24  -2   -3.50   15.80
  -2  24  -2    4.60   14.30
  -2 -24   2   26.90   16.10
   3  24  -2   93.49   19.90
  -3 -24  -2   81.19   19.40
  -3  24   2   42.00   14.10
  -3 -24  -2   81.09   15.10
  -3  24   2   61.49   17.20
  -3 -24   2   72.49   17.50
  -3 -24   2   76.19   20.50
  -3  24  -2   94.89   18.50
   3  24   2   64.79   20.20
  -3  24  -2   99.29   16.20
   4  24  -2   14.70   18.60
  -4  24   2  -17.10   15.10
  -4 -24  -2   22.30   13.80
  -4  24   2   17.90   12.10
  -4 -24  -2   36.80   17.70
  -4  24  -2   43.30   17.80
   4  24   2   19.90   18.60
  -4 -24   2   10.30   18.00
  -4  24  -2   58.09   15.10
  -5 -24  -2  112.09   19.30
  -5  24   2  107.19   14.00
  -5  24   2   94.19   19.30
   5  24  -2   85.69   21.10
  -5 -24  -2   98.79   15.90
   5  24   2   86.89   20.40
  -5 -24   2  113.59   21.60
  -5 -24   2   98.59   18.20
  -5  24  -2  179.48   23.90
  -5  24  -2   64.39   17.60
  -6 -24  -2    8.70   13.60
  -6  24   2    4.70   15.70
  -6  24   2   18.90   11.20
   6  24  -2  -18.10   17.70
  -6 -24  -2    3.00   16.10
  -6 -24   2    9.30   17.90
  -6  24  -2   20.50   14.00
  -6  24  -2    9.40   16.90
  -6 -24   2   18.60   16.50
  -7 -24  -2   28.20   14.80
  -7  24   2    7.40   15.70
  -7  24   2   34.70   11.90
  -7 -24  -2   50.19   18.10
   7  24  -2    9.40   22.10
  -7  24  -2   49.80   14.70
  -7 -24   2   25.60   16.40
  -7 -24   2   30.70   18.00
   7  24   2   15.50   22.30
  -7  24  -2   27.30   16.20
  -8 -24  -2   16.70   18.30
  -8 -24  -2   48.80   17.60
  -8  24   2   66.89   12.90
  -8  24   2   46.60   17.10
  -8 -24   2   47.20   18.30
  -8  24  -2   42.70   18.00
  -8 -24   2   36.70   16.50
  -8  24  -2   31.20   15.00
  -9  24   2   37.90   19.20
  -9 -24  -2  -10.70   14.70
  -9  24   2  -18.40   16.00
  -9 -24  -2  -16.50   16.50
  -9 -24   2   -7.50   18.10
  -9  24  -2    1.00   14.90
  -9  24  -2   -5.90   17.70
  -9 -24   2    5.80   17.30
 -10  24   2   64.19   13.30
 -10 -24  -2   44.70   18.90
 -10 -24  -2    7.90   15.30
 -10  24   2   18.10   16.80
 -10 -24   2   -9.10   17.20
 -10 -24   2    3.10   17.60
 -10  24  -2   34.20   20.00
 -10  24  -2   55.39   17.00
 -11 -24  -2   13.40   16.00
 -11  24   2   38.00   13.40
 -11 -24   2   -7.20   18.20
 -11  24  -2  -16.30   17.50
   0  25   2   11.10   18.40
   0 -25  -2  -14.20   12.40
   0 -25   2    9.90   16.30
   0  25  -2  -21.40   16.60
   0  25  -2  -27.60   16.40
  -1  25   2  125.09   21.00
  -1 -25  -2  183.38   24.40
   1  25  -2  119.29   21.90
   1 -25   2  166.78   21.00
   1  25  -2  157.88   22.20
  -1 -25   2  242.08   28.60
  -1  25  -2  110.89   18.80
  -1  25  -2  147.59   21.10
   1  25   2  174.18   23.80
  -2 -25  -2   19.60   14.00
   2 -25   2   43.70   16.70
  -2  25   2   23.30   17.90
   2  25  -2   49.30   19.20
  -2  25  -2   37.30   18.60
  -2  25  -2   39.50   15.90
   2  25   2   37.20   20.00
  -3 -25  -2   11.00   18.10
  -3  25   2   -8.20   17.60
  -3 -25  -2   15.40   13.80
   3  25  -2   -2.50   18.50
  -3  25   2  -22.90   13.40
  -3 -25   2   21.30   19.20
  -3  25  -2   17.30   17.00
  -3  25  -2   25.20   15.20
  -3 -25   2    4.20   16.50
   3  25   2    0.40   17.90
  -4 -25  -2    0.70   13.80
  -4  25   2  -12.80   16.50
   4  25  -2  -19.10   24.40
  -4  25   2   -8.30   12.70
  -4 -25  -2   -2.20   17.60
  -4 -25   2  -23.60   18.10
  -4 -25   2    0.40   16.40
  -4  25  -2    9.00   14.10
  -4  25  -2  -36.70   16.00
   4  25   2   -3.20   19.20
  -5 -25  -2   27.40   17.80
  -5  25   2    7.90   12.40
  -5  25   2  -21.50   16.10
  -5 -25  -2   -6.10   13.90
  -5  25  -2  -13.80   16.10
  -5  25  -2   28.40   14.30
  -5 -25   2  -20.70   15.40
  -5 -25   2  -27.00   18.00
  -6  25   2   47.90   12.80
  -6  25   2    6.00   16.50
  -6 -25  -2   17.50   15.30
  -6 -25  -2   32.30   18.20
  -6  25  -2   44.20   18.40
  -6 -25   2   35.40   17.30
  -6 -25   2   42.30   20.50
  -6  25  -2   45.70   14.80
  -7  25   2    3.40   16.80
  -7 -25  -2   36.50   18.90
  -7  25   2   23.90   12.00
  -7 -25   2   28.90   17.10
  -7 -25   2   35.90   19.50
  -7  25  -2   52.09   15.60
  -7  25  -2   23.80   18.90
  -8  25   2   20.60   16.90
  -8 -25  -2    8.40   15.50
  -8 -25  -2   -2.70   17.40
  -8  25  -2   38.80   15.20
  -8 -25   2   26.30   19.30
  -8 -25   2   -9.20   17.40
  -9  25   2   76.49   18.90
  -9 -25  -2   82.59   18.20
  -9 -25  -2  121.99   21.00
  -9 -25   2   89.89   19.70
  -9 -25   2  116.59   21.50
  -9  25  -2  109.69   18.60
   0 -26  -2    4.90   13.40
   0 -26   2    2.80   20.00
   0  26   2   24.70   20.90
  -1 -26  -2   16.40   14.10
  -1  26   2   -9.90   17.90
   1  26   2   20.30   32.40
  -1 -26   2  -14.60   16.20
  -1  26  -2   11.60   16.60
  -2  26   2   25.10   20.10
  -2 -26  -2   18.20   14.10
  -2  26  -2   23.20   16.40
  -2 -26   2   12.80   17.20
  -3 -26  -2  118.39   17.40
  -3  26   2   61.79   16.20
  -3  26   2  110.69   20.00
  -3 -26  -2  147.29   23.00
  -3 -26   2  121.99   20.10
  -3 -26   2  125.29   24.60
  -3  26  -2   96.19   20.90
  -4 -26  -2   12.00   14.70
  -4  26   2  -12.90   17.80
  -4  26   2  -17.30   13.30
  -4 -26  -2   12.00   19.10
  -4 -26   2   14.00   17.40
  -4 -26   2    3.10   19.80
  -4  26  -2   51.09   28.10
  -5 -26  -2  123.99   18.20
  -5  26   2   67.29   14.90
  -5  26   2   76.69   18.80
  -5 -26  -2  105.39   21.10
  -5  26  -2  130.19   18.70
  -5 -26   2  123.79   20.70
  -5 -26   2  120.69   23.30
  -6  26   2  -20.10   18.60
  -6 -26  -2  -24.60   26.70
  -6 -26  -2   27.50   19.80
  -6  26   2   10.90   17.70
  -6 -26   2   -8.20   20.50
  -6  26  -2   30.90   15.70
  -6 -26   2    1.50   17.00
   0 -27   2   -8.90   17.00
  -1 -27  -2   22.60   13.90
   1 -27   2    1.30   17.20
  -1  27  -2  -44.50   17.60
  -1 -27   2  -11.50   17.30
  -2 -27  -2   27.60   14.20
  -2 -27   2   47.20   19.00
  -2  27  -2   66.19   18.70
   0   0  -3    1.70    1.30
   0   0   3    3.50    1.90
   0   0   3    3.50    1.40
   0   0  -3    5.20    1.40
   0   0  -3    3.80    1.50
  -1   0  -3    3.70    2.00
   1   0  -3    0.70    1.60
  -1   0  -3   -0.10    1.90
  -1   0   3    0.30    1.00
  -1   0   3    2.80    0.80
  -1   0   3    1.20    1.50
   1   0   3    3.00    2.00
  -2   0   3    4.40    1.10
  -2   0   3    1.20    2.00
   2   0  -3   -0.30    2.10
  -3   0   3   10.40    2.70
  -4   0   3    1.10    2.40
   4   0   3    6.90    3.70
  -4   0  -3   12.90    4.10
  -5   0   3    1.10    3.00
   5   0   3   10.90    4.30
   5   0  -3    7.10    2.10
  -5   0  -3   12.70    4.70
  -6   0  -3   -6.00    5.10
  -6   0   3    1.20    3.80
   6   0   3   -1.30    4.70
   6   0  -3    0.10    2.60
  -7   0   3    6.00    5.10
   7   0   3    1.30    6.00
   7   0  -3   -2.80    3.30
   8   0   3    5.40    6.40
   8   0  -3    6.80    4.20
  -9   0  -3   -3.30    8.30
  -9   0   3    1.00    6.60
   9   0   3   -8.40    7.10
   9   0  -3    5.50    4.70
  10   0   3    1.30    7.20
  10   0  -3   10.50    5.10
 -10   0  -3   13.30    8.90
  11   0  -3    0.40    5.50
 -11   0  -3   18.40   10.10
  11   0   3   -6.60    7.90
 -11   0   3   -0.70    8.30
  12   0   3    1.40    8.40
  12   0  -3    4.50    6.20
 -12   0   3    0.50    8.90
 -12   0  -3    0.10    9.90
  13   0  -3    7.80    6.80
 -13   0   3   24.50   10.30
  13   0   3   47.90   10.50
  14   0   3    5.40   10.50
 -14   0   3    8.30   11.00
  14   0  -3    3.90    7.30
 -14   0  -3  -12.30   11.70
 -15   0  -3   -4.70   13.30
 -15   0   3    1.60   11.70
  15   0   3    2.60   10.50
 -16   0   3   -3.20   12.00
 -16   0  -3    5.70   14.30
  16   0   3  -13.60   11.00
 -17   0   3    4.80   14.20
 -17   0  -3   15.90   20.50
  17   0   3   -7.60   11.70
 -18   0   3   -2.80   13.80
 -18   0  -3  -11.30   15.50
 -19   0   3  -10.10   16.90
  19   0   3  -16.90   13.60
 -19   0  -3   16.90   17.20
 -20   0  -3   -3.60   18.10
 -20   0   3   -7.40   16.30
 -21   0  -3   -3.00   19.30
 -21   0   3   -0.20   16.40
 -22   0   3  -11.90   18.40
 -22   0  -3  -31.30   19.50
 -23   0   3    0.00   17.50
   0   1  -3    1.80    1.80
   0   1  -3    2.40    1.60
   0   1  -3   -0.20    1.70
   0  -1   3    0.50    1.70
   0  -1   3    0.30    1.80
   0   1   3    0.00    1.20
   0   1   3    3.20    1.30
   0  -1  -3    0.30    1.20
  -1  -1  -3 1470.55   33.90
   1   1  -3 1422.86   34.20
   1  -1   3 1437.46   34.00
  -1   1   3 1365.96   33.10
   1  -1   3 1463.45   34.60
  -1  -1   3 1406.96   33.30
   1  -1  -3 1399.16   33.20
  -1   1  -3 1469.75   34.50
   1   1   3 1454.25   34.10
  -1  -1   3 1426.16   34.20
  -1   1  -3 1442.56   34.00
   2  -1   3 4007.20   90.89
   2   1  -3 3918.51   90.89
  -2  -1  -3 3954.80   90.99
  -2  -1   3 3910.31   90.79
   2   1   3 3947.10   91.19
  -2   1  -3 4024.70   90.89
   3   1  -3 1705.73   41.30
  -3  -1  -3 1846.32   43.50
   3  -1   3 1765.02   42.70
  -3   1  -3 1796.92   42.90
   3   1   3 1853.11   43.50
  -3  -1   3 1711.93   41.40
  -3  -1   3 1747.53   42.70
   4  -1   3  666.93   18.10
  -4  -1  -3  608.64   18.40
   4   1  -3  636.54   16.20
  -4   1   3  519.05   15.20
   4   1   3  586.54   18.50
  -4   1  -3  669.13   18.30
  -4  -1   3  615.34   16.60
  -5  -1  -3 1599.04   40.80
   5  -1   3 1616.44   39.90
  -5   1   3 1516.55   37.60
   5   1  -3 1644.24   38.30
  -5  -1   3 1603.44   39.00
  -5   1  -3 1634.54   40.40
   5   1   3 1537.45   40.40
   6  -1   3  468.55   16.30
  -6   1   3  523.35   14.90
  -6  -1  -3  580.34   18.40
   6   1  -3  461.85   14.70
  -6   1  -3  473.45   17.00
  -6  -1   3  462.65   15.90
   6   1   3  528.65   18.00
  -7  -1  -3 3934.51   94.09
  -7   1   3 4026.20   91.39
   7   1  -3 3853.31   90.69
   7  -1   3 3842.52   92.69
  -7   1  -3 3980.10   93.69
   7   1   3 3894.11   93.29
  -7  -1   3 3836.02   92.19
  -8   1   3  520.65   17.90
   8   1  -3  526.95   16.40
  -8  -1  -3  520.95   20.60
   8  -1   3  433.96   17.80
   8   1   3  460.35   18.90
  -8  -1   3  521.15   18.90
  -8   1  -3  468.55   20.50
   9   1  -3 3740.73   91.19
  -9  -1  -3 3974.20   95.89
  -9   1   3 3976.60   93.19
   9  -1   3 3882.81   93.49
  -9   1  -3 4032.80   95.49
  -9  -1   3 3796.02   93.59
   9   1   3 3831.82   93.99
  10   1  -3  270.67   13.50
 -10  -1  -3  311.57   19.80
  10  -1   3  286.37   15.60
 -10   1   3  300.07   16.50
 -10  -1   3  303.67   17.20
 -10   1  -3  307.77   19.10
  10   1   3  282.27   16.40
 -11  -1  -3 1512.95   45.30
  11  -1   3 1474.65   41.90
  11   1  -3 1430.06   39.00
 -11   1   3 1490.65   42.30
 -11  -1   3 1496.65   43.00
 -11   1  -3 1578.54   45.10
  11   1   3 1410.36   41.90
 -12   1   3  279.57   19.00
  12   1  -3  275.97   14.70
 -12  -1  -3  254.07   21.70
  12  -1   3  263.77   18.00
 -12   1  -3  251.47   21.00
  12   1   3  249.68   18.00
 -12  -1   3  266.17   18.90
  13   1  -3  121.79   13.60
 -13  -1  -3  130.89   15.30
  13  -1   3  119.09   12.60
 -13   1   3  132.19   18.10
 -13  -1   3  113.99   13.20
  13   1   3  126.39   17.30
 -13   1  -3   99.19   14.30
 -14  -1  -3  712.63   32.20
 -14   1   3  756.82   31.20
  14  -1   3  728.23   29.10
  14   1  -3  790.62   26.00
 -14   1  -3  781.12   32.40
 -14  -1   3  758.02   31.20
  14   1   3  710.63   29.50
 -15   1   3   28.70   12.70
  15   1  -3   23.30    8.90
 -15  -1  -3   19.60   13.70
  15  -1   3   18.80   11.10
 -15  -1   3   13.70   12.10
 -15   1  -3   17.00   13.90
  15   1   3   24.40   11.80
 -16  -1  -3   81.39   16.80
  16  -1   3   83.79   14.20
 -16   1   3   85.69   15.00
  16   1  -3   88.99   10.90
 -16  -1   3   65.39   14.30
  16   1   3   86.19   14.10
 -16   1  -3   78.59   16.60
  17   1  -3   22.50   10.00
 -17   1   3   16.10   13.80
  17  -1   3   24.10   13.00
  17   1   3   34.40   13.30
 -17   1  -3   30.30   15.60
 -17  -1   3   15.80   13.60
 -18  -1  -3   12.20   16.20
 -18   1   3    8.30   14.90
 -18  -1   3   -7.00   14.30
 -18   1  -3   15.10   16.20
  18   1   3    9.40   13.60
 -19  -1  -3  635.14   38.90
 -19   1  -3  635.54   39.00
 -19  -1   3  683.03   37.00
  19   1   3  643.94   33.80
 -20  -1  -3    7.60   19.20
 -20   1   3    5.20   16.60
 -20   1  -3   15.80   17.70
  20   1   3    3.00   15.30
 -20  -1   3   17.70   16.70
 -21  -1  -3  464.45   37.80
 -21   1   3  396.36   35.40
  21   1   3  431.36   31.40
 -21  -1   3  433.66   35.70
 -21   1  -3  452.65   38.70
 -22   1   3   12.70   17.70
 -22  -1  -3   20.30   20.30
 -22   1  -3   16.60   20.60
 -22  -1   3   38.80   19.00
 -23  -1  -3   11.30   19.50
 -23   1   3    1.10   20.10
 -23  -1   3   -7.00   18.50
 -23   1  -3    5.70   19.90
   0   2  -3  245.78    8.20
   0   2   3  242.78    6.70
   0  -2  -3  240.08    6.30
   0  -2   3  245.88    8.10
   0   2  -3  239.58    7.80
   0  -2   3  240.18    8.40
  -1  -2  -3 1210.28   29.50
  -1   2   3 1235.78   28.50
   1   2  -3 1246.78   30.50
   1   2  -3 1206.48   29.60
   1  -2   3 1284.07   30.90
  -1  -2   3 1257.57   30.50
  -1   2  -3 1277.17   30.80
   1   2   3 1229.28   29.90
  -1  -2   3 1242.58   29.70
   2   2  -3 1143.69   28.50
   2   2  -3 1101.89   27.20
  -2  -2  -3 1153.58   28.20
  -2   2  -3 1154.48   28.80
  -2  -2   3 1106.19   27.30
   2   2   3 1136.89   28.50
  -2   2  -3 1107.59   28.20
  -2  -2   3 1158.28   28.50
   3   2  -3  965.90   24.30
   3  -2   3  994.30   25.50
  -3  -2  -3  987.40   25.80
   3   2  -3  997.30   25.80
  -3  -2   3  961.80   24.20
   3   2   3  960.70   26.00
  -3  -2   3  978.40   25.50
  -3   2  -3  981.60   25.50
   4  -2   3   14.10    3.90
  -4  -2  -3   16.40    4.50
   4   2  -3   21.90    3.70
  -4  -2   3   16.40    3.10
   4   2   3   12.50    4.60
  -4   2  -3   13.10    3.90
  -4  -2   3   15.60    4.00
   5  -2   3 5047.50  116.69
   5   2  -3 4978.70  115.89
  -5  -2  -3 5080.49  117.59
   5   2   3 5090.29  117.89
  -5   2  -3 5117.09  116.89
  -5  -2   3 4935.81  115.89
   6  -2   3   35.10    5.60
  -6  -2  -3   42.00    6.70
  -6   2   3   37.40    5.20
   6   2  -3   32.70    5.10
  -6   2  -3   42.30    6.00
  -6  -2   3   32.10    5.20
   6   2   3   49.40    7.30
   7  -2   3 3413.76   80.69
   7   2  -3 3443.16   79.79
  -7  -2  -3 3300.47   81.99
  -7   2   3 3309.57   78.39
  -7  -2   3 3309.27   80.29
   7   2   3 3278.77   81.89
  -7   2  -3 3480.65   81.19
  -8   2   3  446.76   16.00
   8  -2   3  424.56   18.00
   8   2  -3  441.16   16.90
  -8  -2  -3  535.35   20.90
  -8   2  -3  441.36   18.50
  -8  -2   3  448.16   17.70
   8   2   3  463.25   20.10
   9   2  -3  261.97   13.90
  -9   2   3  268.97   13.80
  -9  -2  -3  280.67   18.20
   9  -2   3  268.97   15.10
   9   2   3  235.58   15.90
  -9  -2   3  254.77   15.00
  -9   2  -3  294.97   17.10
  10   2  -3  360.46   16.00
 -10  -2  -3  375.16   19.80
 -10   2   3  393.06   17.20
  10  -2   3  338.97   17.40
 -10  -2   3  341.97   18.30
  10   2   3  354.26   19.30
 -10   2  -3  354.46   18.50
  11  -2   3  285.67   17.00
 -11  -2  -3  280.27   20.60
 -11   2   3  293.07   16.70
  11   2  -3  265.67   15.00
 -11   2  -3  273.97   19.90
 -11  -2   3  278.27   18.10
  11   2   3  282.17   18.40
 -12  -2  -3  548.15   25.80
  12  -2   3  543.95   22.80
  12   2  -3  570.74   21.10
 -12   2   3  555.74   24.00
 -12   2  -3  568.64   26.20
  12   2   3  489.65   23.00
 -12  -2   3  563.54   24.80
 -13   2   3 1193.58   38.10
  13   2  -3 1141.59   34.60
 -13  -2  -3 1183.48   40.30
  13  -2   3 1224.88   37.60
  13   2   3 1139.49   38.10
 -13   2  -3 1224.18   40.60
 -13  -2   3 1121.59   38.40
  14   2  -3   19.30    8.60
 -14   2   3   10.20   10.90
  14  -2   3   12.40   10.30
 -14  -2  -3   26.40   12.90
  14   2   3   24.40   11.90
 -14   2  -3   19.30   12.50
 -14  -2   3   11.20   11.20
 -15  -2  -3  304.27   26.20
 -15   2   3  278.67   23.60
  15  -2   3  281.77   21.60
  15   2  -3  260.07   18.40
 -15   2  -3  311.17   24.10
 -15  -2   3  291.97   24.10
  15   2   3  294.07   23.20
 -16  -2  -3   29.90   15.50
 -16   2   3   14.80   12.50
  16   2  -3   38.90   10.40
 -16  -2   3   18.10   13.20
  16   2   3   19.60   12.90
 -16   2  -3   30.10   14.50
  17   2  -3  304.37   20.30
 -17   2   3  292.67   26.80
 -17  -2  -3  270.77   35.90
 -17   2  -3  317.77   30.10
 -17  -2   3  294.37   27.60
 -18   2   3    7.80   14.20
 -18  -2  -3    9.90   16.00
  18   2  -3   32.60   11.10
 -18  -2   3   30.20   15.50
 -18   2  -3   35.30   17.10
  18   2   3   11.50   14.10
 -19   2   3   11.00   18.30
 -19  -2  -3  -17.00   16.00
  19   2  -3    2.20   11.20
  19   2   3   -0.20   14.70
 -19  -2   3  -28.90   14.80
 -19   2  -3   -2.90   17.60
 -20  -2  -3   30.50   19.10
 -20   2   3   39.90   17.80
 -20   2  -3   15.40   18.40
  20   2   3   44.70   16.50
 -20  -2   3   28.00   17.10
 -21   2   3   63.39   20.30
 -21  -2  -3   86.89   22.10
 -21   2  -3   66.39   20.10
 -21  -2   3   79.39   19.90
 -22   2   3   -2.30   17.50
 -22  -2  -3   10.10   19.80
 -22   2  -3   24.70   20.30
 -22  -2   3   13.10   17.50
 -23   2   3  326.57   35.20
 -23  -2  -3  359.26   36.80
 -23   2  -3  351.46   38.40
 -23  -2   3  313.67   34.70
   0  -3   3    0.10    2.80
   0  -3   3    4.20    2.70
   0   3  -3    1.10    2.60
   0   3   3   -1.70    1.50
   0   3  -3   -1.30    2.70
   0  -3  -3   -0.70    1.40
   1   3  -3  276.57    9.20
   1   3  -3  298.67   10.00
  -1   3   3  264.37    7.20
  -1  -3  -3  264.57    8.40
   1  -3   3  282.97   10.20
   1   3   3  272.67    8.90
  -1  -3   3  295.87   10.00
  -1  -3   3  286.47    9.40
  -1   3  -3  269.37   10.20
  -1   3  -3  272.37   10.00
   2  -3   3  503.35   15.60
  -2  -3  -3  500.45   14.40
   2   3  -3  513.25   15.40
   2   3  -3  512.95   14.30
  -2   3  -3  511.65   15.60
   2   3   3  538.55   15.30
  -2  -3   3  506.25   15.20
  -2  -3   3  505.95   14.30
   3   3  -3 2790.32   65.39
   3   3  -3 2629.44   63.89
  -3  -3  -3 2811.22   64.79
  -3  -3   3 2726.83   65.09
   3   3   3 2821.72   65.49
  -3   3  -3 2710.93   64.89
  -3   3  -3 2809.02   65.59
  -3  -3   3 2628.24   63.79
   4   3  -3   67.79    6.50
  -4  -3  -3   56.99    7.00
  -4  -3   3   68.29    6.80
   4   3   3   49.70    6.00
  -4   3  -3   60.49    7.10
  -4  -3   3   70.09    6.10
  -5  -3  -3  520.65   17.70
   5   3  -3  541.25   16.80
  -5  -3   3  536.65   17.40
   5   3   3  529.55   18.50
  -5   3  -3  541.15   17.40
  -5  -3   3  546.45   16.40
   6   3  -3   22.00    5.30
  -6   3   3   17.50    3.30
  -6  -3  -3   19.10    6.00
   6   3   3   20.00    6.70
  -6  -3   3   20.30    4.80
  -6   3  -3    9.40    5.20
   7   3  -3  960.00   27.20
  -7  -3  -3  953.40   29.10
  -7   3   3  927.41   24.50
  -7  -3   3  927.61   26.90
  -7   3  -3  940.11   27.50
   7   3   3  894.11   29.00
   8   3  -3    7.60    6.40
  -8   3   3    5.30    4.70
  -8  -3  -3   14.90    7.70
  -8   3  -3   -4.70    6.80
   8   3   3   -0.90    8.10
  -8  -3   3   10.20    5.90
  -9   3   3 1176.78   31.90
  -9  -3  -3 1222.18   36.10
   9   3  -3 1169.18   33.70
  -9   3  -3 1193.38   34.50
   9   3   3 1133.89   36.20
  -9  -3   3 1176.18   34.30
  10   3  -3   -2.30    6.80
 -10  -3  -3    0.60    8.60
 -10   3   3    6.60    6.30
  10   3   3   -1.40    8.60
 -10  -3   3    9.50    7.70
 -10   3  -3   14.10    8.10
 -11   3   3   20.20    7.50
  11   3  -3   12.50    7.60
 -11   3  -3   42.50   10.10
  11   3   3   43.00   10.30
 -11  -3   3    8.30    8.50
  12   3  -3   43.80    9.00
 -12  -3  -3   43.30   11.90
 -12   3   3   33.10    9.30
  12   3   3   42.60   11.40
 -12  -3   3   39.60   10.70
 -12   3  -3   28.70   10.90
  13   3  -3  192.88   16.70
 -13   3   3  225.58   18.80
 -13  -3  -3  218.88   20.70
  13   3   3  234.38   20.20
 -13  -3   3  231.98   20.30
 -13   3  -3  226.98   21.70
  14   3  -3   61.29   10.40
 -14  -3  -3   62.79   14.20
 -14   3   3   56.39   11.80
 -14   3  -3   57.39   13.40
 -14  -3   3   75.59   13.30
  14   3   3   68.39   13.00
  15   3  -3    5.00    9.70
 -15  -3  -3    3.20   13.70
 -15   3   3   10.40   11.60
 -15  -3   3    8.20   11.60
  15   3   3   -0.70   12.30
 -15   3  -3   10.90   13.30
 -16  -3  -3    7.50   14.20
 -16   3   3   -2.80   12.20
  16   3  -3    2.10   10.30
 -16   3  -3    1.20   14.20
 -16  -3   3   -3.10   12.60
  16   3   3    1.40   12.90
 -17  -3  -3   81.39   17.40
  17   3  -3   61.39   12.20
 -17   3   3   60.69   15.20
 -17   3  -3   79.29   18.60
  17   3   3   69.39   15.10
 -17  -3   3   67.39   15.20
 -18   3   3  -21.40   14.30
  18   3  -3   -0.40   11.00
 -18  -3  -3  -16.90   14.60
 -18   3  -3   15.90   17.10
  18   3   3   10.40   14.40
 -19   3   3   24.60   17.10
 -19  -3  -3   26.90   17.50
  19   3  -3   67.39   13.10
  19   3   3   34.40   15.70
 -19   3  -3   40.80   18.90
 -19  -3   3   45.80   16.50
 -20  -3  -3   -5.70   17.40
  20   3  -3    2.30   11.90
 -20   3   3  -30.50   15.20
 -20   3  -3   23.90   18.70
 -20  -3   3   20.20   17.20
  20   3   3  -23.20   13.40
 -21  -3  -3   99.09   21.20
 -21   3   3  125.09   20.60
 -21  -3   3   91.19   20.30
 -21   3  -3   91.09   22.00
 -22  -3  -3   -8.40   19.40
 -22   3   3   -3.80   18.40
 -22   3  -3   24.70   20.50
  22   3   3    6.50   25.40
 -22  -3   3  -14.70   17.50
 -23  -3  -3  -23.30   18.80
 -23   3   3  -16.00   18.20
 -23  -3   3    5.80   17.40
  23   3   3   10.80   18.70
 -23   3  -3   -7.50   19.80
   0   4   3 2688.13   63.49
   0  -4  -3 2645.64   63.19
   0   4  -3 2738.73   64.99
   0  -4   3 2809.62   65.39
   0  -4   3 2873.31   65.39
   0   4  -3 2815.62   64.79
   1   4  -3 3314.47   78.39
  -1  -4  -3 3249.67   76.89
  -1   4   3 3211.38   76.19
   1   4  -3 3327.37   77.79
   1  -4   3 3516.45   78.99
  -1  -4   3 3311.97   77.99
   1   4   3 3353.76   77.39
  -1   4  -3 3349.47   78.49
  -1   4  -3 3488.05   78.59
  -1  -4   3 3421.76   78.49
   2   4  -3   32.90    4.50
  -2  -4  -3   21.50    3.40
   2  -4   3   26.60    4.50
   2   4  -3   34.20    4.00
  -2  -4   3   27.50    4.00
  -2   4  -3   20.80    4.50
  -2  -4   3   28.70    4.30
   2   4   3   21.00    4.00
  -3  -4  -3  367.66   12.40
   3   4  -3  371.56   12.30
   3   4  -3  395.66   13.50
  -3  -4   3  359.06   13.10
  -3  -4   3  370.96   12.30
  -3   4  -3  370.96   13.60
   3   4   3  371.36   13.70
   4   4  -3  286.37   11.30
  -4  -4  -3  281.87   11.40
  -4  -4   3  301.97   12.00
  -4  -4   3  285.37   10.60
   4   4   3  292.77   13.30
  -4   4  -3  279.37   12.30
  -5  -4  -3 2610.14   63.59
   5   4  -3 2635.24   63.09
  -5  -4   3 2666.43   63.99
  -5  -4   3 2573.84   62.39
   5   4   3 2620.54   64.59
  -5   4  -3 2572.04   63.19
   6   4  -3  120.89   10.50
  -6  -4  -3  128.89   10.50
  -6  -4   3  117.69    9.90
   6   4   3  118.29   11.80
  -6  -4   3  109.59    8.50
  -6   4  -3   99.69   10.30
  -7  -4  -3 1407.66   38.60
   7   4  -3 1396.16   37.90
  -7  -4   3 1379.06   37.10
  -7   4  -3 1392.56   37.80
   7   4   3 1408.26   39.90
  -8  -4  -3  742.13   25.30
   8   4  -3  727.33   24.20
  -8   4   3  666.93   20.20
   8   4   3  682.73   25.60
  -8   4  -3  699.93   23.30
  -8  -4   3  704.73   23.10
  -9   4   3   20.50    5.50
   9   4  -3   23.90    7.70
  -9  -4  -3   25.40    8.50
  -9   4  -3   22.00    8.00
  -9  -4   3   17.70    7.20
   9   4   3   27.10    9.60
 -10  -4  -3  162.68   17.00
  10   4  -3  182.18   15.50
 -10   4   3  205.38   12.30
 -10  -4   3  205.48   15.10
 -10   4  -3  203.08   14.80
  10   4   3  171.28   18.00
 -11   4   3  913.51   27.70
  11   4  -3  846.02   29.40
 -11  -4  -3  894.41   31.50
  11   4   3  838.92   31.90
 -11   4  -3  879.01   29.90
 -11  -4   3  881.11   30.00
 -12   4   3   25.90    8.70
  12   4  -3   34.00    9.90
 -12  -4  -3   51.79   11.60
 -12   4  -3   39.00   10.60
 -12  -4   3   55.19   10.60
  12   4   3   25.00   11.00
 -13   4   3 1269.67   38.50
  13   4  -3 1217.48   38.20
 -13  -4  -3 1273.47   42.50
 -13  -4   3 1222.18   40.00
  13   4   3 1231.28   41.50
 -13   4  -3 1260.47   41.30
  14   4  -3  -11.00    9.50
 -14  -4  -3   19.50   12.60
 -14   4   3   15.30   10.20
 -14  -4   3    3.40   10.80
 -14   4  -3   19.30   12.10
  14   4   3    2.50   12.10
 -15  -4  -3  233.78   23.80
 -15   4   3  234.08   21.90
  15   4  -3  239.98   20.30
 -15  -4   3  245.08   22.50
 -15   4  -3  265.37   24.40
  15   4   3  231.28   23.40
 -16   4   3   -4.10   11.80
  16   4  -3   14.70   11.10
 -16  -4  -3    7.40   14.40
  16   4   3    4.90   15.50
 -16  -4   3    7.10   12.50
 -16   4  -3   12.10   13.70
 -17  -4  -3  206.58   28.50
 -17   4   3  243.48   25.20
  17   4  -3  273.57   22.00
 -17   4  -3  232.78   29.20
  17   4   3  243.38   25.70
 -17  -4   3  223.78   26.30
 -18  -4  -3    7.60   15.60
  18   4  -3   33.00   12.50
 -18   4   3   -0.70   13.90
 -18  -4   3   17.40   14.60
  18   4   3   13.40   14.70
 -18   4  -3   24.80   17.00
  19   4  -3   11.80   12.60
 -19   4   3    8.70   15.90
 -19  -4  -3   -2.80   16.00
 -19   4  -3  -17.10   16.10
  19   4   3  -23.40   15.10
 -19  -4   3   -7.80   14.70
  20   4  -3    1.70   12.40
 -20   4   3   -0.60   16.30
 -20  -4   3    1.00   16.60
 -20   4  -3   24.20   17.60
  21   4  -3  102.89   15.40
 -21  -4  -3  126.99   21.80
 -21   4   3  101.29   19.80
 -21   4  -3  112.19   21.50
 -21  -4   3  129.49   21.30
  22   4  -3   -8.00   12.90
 -22  -4  -3   27.50   19.10
 -22   4   3  -13.30   16.40
  22   4   3    0.90   18.30
 -22  -4   3   16.60   17.30
 -22   4  -3  -34.40   17.70
 -23  -4  -3  406.96   35.50
 -23   4   3  360.16   36.10
  23   4   3  362.36   35.80
 -23   4  -3  367.56   36.20
 -23  -4   3  409.06   35.30
   0  -5   3   28.50    4.70
   0  -5  -3   45.90    4.60
   0  -5  -3   32.40    2.80
   0   5   3   42.80    4.70
   0   5  -3   52.69    6.10
  -1   5   3 1496.65   36.30
   1   5  -3 1619.34   39.30
   1  -5   3 1663.63   40.30
  -1  -5  -3 1552.44   38.20
   1   5  -3 1587.34   39.70
  -1   5   3 1506.75   37.60
  -1  -5  -3 1533.95   37.20
  -1  -5   3 1648.44   40.00
   1   5   3 1596.44   38.50
  -1  -5   3 1618.34   39.50
  -1   5  -3 1612.04   39.80
  -1   5  -3 1670.63   39.90
   2   5  -3  970.40   26.20
  -2  -5  -3 1056.09   25.90
   2  -5   3 1030.30   27.80
   2   5  -3 1014.90   27.20
  -2   5   3  999.90   24.70
  -2   5   3  986.40   24.00
  -2  -5   3  944.71   26.30
  -2   5  -3 1002.80   27.40
  -2  -5   3  988.70   27.00
  -2   5  -3 1034.70   27.60
   2   5   3 1031.20   26.50
   3   5  -3   32.30    4.70
   3   5  -3   40.20    5.40
   3  -5   3   26.90    5.10
  -3  -5  -3   27.60    4.20
  -3   5  -3   22.10    5.10
   3   5   3   32.30    5.10
  -3  -5   3   37.60    5.30
  -3  -5   3   34.00    4.70
   4   5  -3   92.19    8.80
  -4  -5  -3   98.49    8.20
   4   5  -3   93.89    8.00
  -4  -5   3   85.39    7.80
  -4  -5   3   91.29    8.40
   4   5   3   89.19    9.70
  -4   5  -3   73.89    9.60
   5   5  -3  776.82   23.10
  -5  -5  -3  771.32   23.10
  -5  -5   3  786.72   24.10
  -5   5  -3  802.22   24.80
   5   5   3  824.82   25.20
  -5  -5   3  744.63   22.30
  -6  -5  -3  196.38   12.50
   6   5  -3  206.68   12.80
  -6  -5   3  195.28   12.20
  -6  -5   3  182.28   10.50
   6   5   3  217.58   15.20
  -6   5  -3  172.38   12.20
   7   5  -3  293.77   15.40
  -7  -5  -3  273.07   14.50
  -7   5  -3  250.67   13.80
  -7  -5   3  256.67   14.50
  -7  -5   3  278.77   13.00
   7   5   3  273.67   16.80
  -8   5   3  420.76   14.90
   8   5  -3  427.26   19.00
  -8  -5  -3  457.35   19.60
   8   5   3  430.56   20.80
  -8  -5   3  422.16   18.80
  -8   5  -3  453.65   18.80
  -8  -5   3  418.66   17.00
   9   5  -3   54.39    9.70
  -9   5   3   47.20    6.00
  -9   5  -3   58.99    9.00
  -9  -5   3   55.69    8.40
   9   5   3   70.69   11.40
 -10   5   3    8.70    5.80
 -10  -5  -3   10.30    8.70
  10   5  -3    4.20    8.30
 -10   5  -3   10.10    8.10
 -10  -5   3    3.30    7.40
  10   5   3    1.40    9.80
  11   5  -3 2367.56   62.69
 -11   5   3 2328.67   59.49
 -11  -5  -3 2464.45   64.39
 -11   5  -3 2390.76   62.79
 -11  -5   3 2312.17   62.29
  11   5   3 2335.67   64.59
 -12  -5  -3  -14.40    9.60
 -12   5   3   -6.90    7.40
  12   5  -3   -7.50    9.40
 -12  -5   3    4.20    9.30
 -12   5  -3   -7.70    9.20
  12   5   3   -4.50   10.60
 -13   5   3  435.56   21.20
 -13  -5  -3  415.16   25.30
  13   5  -3  405.76   22.70
 -13   5  -3  442.06   24.30
 -13  -5   3  407.66   22.20
  13   5   3  389.66   24.40
  14   5  -3   51.29   11.80
 -14   5   3   72.19   11.60
 -14  -5  -3   54.99   13.90
 -14   5  -3   50.79   13.20
  14   5   3   47.30   14.40
 -14  -5   3   59.79   12.80
 -15   5   3   75.79   12.70
  15   5  -3   62.89   12.80
 -15  -5  -3   78.59   15.60
 -15   5  -3   83.59   15.00
 -15  -5   3   79.99   14.40
  15   5   3   68.29   18.60
 -16   5   3   -9.50   11.20
  16   5  -3   11.00   11.60
  16   5   3   -7.80   13.20
 -16  -5   3    0.10   12.40
 -16   5  -3   -4.90   13.40
 -17   5   3  590.34   31.40
 -17  -5  -3  594.74   34.70
  17   5  -3  596.34   29.20
 -17   5  -3  573.24   38.60
 -17  -5   3  579.84   36.00
  17   5   3  602.24   33.60
 -18   5   3    2.10   14.20
  18   5  -3    3.90   12.90
 -18  -5  -3    2.80   15.60
 -18  -5   3    0.30   14.20
  18   5   3   17.20   14.70
 -18   5  -3   12.40   16.20
 -19   5   3  194.98   20.70
  19   5  -3  232.78   24.10
 -19  -5  -3  212.68   28.60
 -19   5  -3  219.58   28.30
 -19  -5   3  224.78   27.70
 -20   5   3    2.80   16.30
  20   5  -3    4.70   13.80
 -20  -5  -3   11.90   17.70
 -20   5  -3   17.50   17.60
 -20  -5   3   40.40   17.10
 -21  -5  -3    2.80   19.00
  21   5  -3    8.20   16.40
 -21   5   3  -19.00   15.90
 -21  -5   3   -1.70   16.00
 -21   5  -3   15.70   19.40
  21   5   3   -1.00   17.50
 -22  -5  -3   61.49   21.90
 -22   5   3   65.89   19.00
  22   5   3   53.19   19.90
 -22  -5   3   44.60   18.80
 -22   5  -3   74.69   22.00
   0  -6   3 1830.32   44.70
   0   6  -3 1766.82   44.10
   0  -6   3 1859.71   45.00
   0   6   3 1738.63   42.80
   0   6  -3 1778.72   44.10
   0  -6  -3 1715.93   42.50
   1  -6   3  249.18   11.70
   1  -6   3  225.28   10.80
  -1  -6  -3  231.98    7.70
   1   6  -3  224.88   10.20
  -1   6   3  206.78    6.60
  -1   6   3  207.48    8.30
   1   6  -3  231.28   10.00
  -1  -6  -3  224.58    9.00
  -1  -6   3  215.28   10.30
  -1  -6   3  227.98   10.30
  -1   6  -3  230.48   10.40
  -1   6  -3  226.58   10.70
   1  -6  -3  182.68    6.90
   1  -6  -3  216.48    8.30
   1   6   3  216.48    9.30
  -2   6   3   31.70    3.60
  -2  -6  -3   21.50    4.00
  -2  -6  -3   19.00    3.20
   2   6  -3   21.90    4.80
   2  -6   3   15.30    5.10
  -2   6   3   24.80    2.70
   2   6  -3   12.70    4.30
  -2   6  -3   18.30    5.00
  -2  -6   3   21.40    4.80
  -2  -6   3   21.60    4.60
  -2   6  -3   11.60    5.10
   2   6   3   18.40    4.40
  -3   6   3  305.07   10.10
   3   6  -3  325.47   13.70
   3   6  -3  323.17   12.80
   3  -6   3  307.57   13.80
  -3  -6  -3  285.57   11.60
  -3   6  -3  299.87   13.60
  -3  -6   3  323.87   12.60
  -3  -6   3  310.67   12.90
   3   6   3  324.07   12.80
  -4  -6  -3    1.10    4.10
   4   6  -3   -3.30    4.60
   4   6  -3   -4.60    5.00
  -4  -6   3    2.50    4.40
  -4  -6   3    3.20    4.80
  -4   6  -3   -7.00    5.10
   4   6   3    5.00    5.50
   5   6  -3    9.40    5.80
  -5  -6  -3   13.30    5.30
  -5  -6   3   11.30    5.00
  -5  -6   3    9.70    5.80
  -5   6  -3    6.20    6.30
   5   6   3   23.90    7.00
   6   6  -3    6.60    6.20
  -6  -6  -3    6.40    5.70
  -6   6  -3   -2.30    7.00
   6   6   3   11.90    7.80
  -6  -6   3    3.30    6.10
  -6  -6   3    2.80    5.30
   7   6  -3  351.16   17.40
  -7  -6  -3  331.27   15.80
  -7   6  -3  330.97   15.60
   7   6   3  389.86   20.00
  -7  -6   3  340.77   17.20
  -7  -6   3  331.57   15.20
   8   6  -3   -0.20    7.50
  -8  -6  -3    2.90    6.80
  -8  -6   3   -0.50    6.00
   8   6   3    7.70    9.10
  -8   6  -3   -3.40    6.90
  -8  -6   3    4.20    6.90
  -9  -6  -3   72.29    9.90
   9   6  -3   85.79   11.20
  -9   6   3   89.69    9.50
  -9  -6   3   71.89    9.70
  -9  -6   3   73.99    9.40
  -9   6  -3   91.89   12.00
   9   6   3   67.09   11.90
 -10  -6  -3   27.90    9.30
  10   6  -3   34.00   10.00
 -10   6   3   29.10    6.30
 -10   6  -3   27.30    8.50
 -10  -6   3   30.10    8.70
 -10  -6   3   32.80    9.30
  10   6   3   31.50   11.00
  11   6  -3   55.59   11.10
 -11   6   3   70.89    8.30
 -11  -6  -3   85.69   11.80
  11   6   3   84.19   13.70
 -11  -6   3   57.29    9.90
 -11   6  -3   67.99   11.20
 -12  -6  -3   13.20   10.90
 -12   6   3   18.10    7.80
  12   6  -3    2.00   10.30
 -12  -6   3    6.40    9.00
 -12   6  -3   12.80    9.50
  12   6   3   -3.70   12.00
 -13   6   3  398.16   20.20
 -13  -6  -3  446.26   24.00
  13   6  -3  375.86   24.10
 -13   6  -3  398.56   23.20
 -13  -6   3  347.57   21.60
  13   6   3  421.66   27.40
  14   6  -3   -2.20   11.80
 -14  -6  -3   14.00   12.00
 -14   6   3    7.30    9.40
 -14   6  -3   20.50   11.70
 -14  -6   3   20.50   12.00
  14   6   3   11.90   13.50
  15   6  -3   -6.30   11.80
 -15   6   3    8.60   10.80
 -15  -6  -3  -14.30   11.80
 -15   6  -3   11.50   12.20
 -15  -6   3   -9.40   11.40
  15   6   3    5.20   13.60
  16   6  -3   68.39   14.60
 -16  -6  -3   90.29   16.80
 -16   6   3   70.19   13.00
 -16  -6   3   64.99   14.20
 -16   6  -3   66.59   15.30
  16   6   3   60.89   16.70
 -17   6   3   58.29   14.30
  17   6  -3   70.09   14.40
 -17  -6  -3   54.99   16.10
 -17  -6   3   59.69   15.70
  17   6   3   63.69   17.50
 -18   6   3   -5.70   13.10
 -18  -6  -3   -4.50   15.20
  18   6  -3   -3.10   13.50
 -18  -6   3   15.50   15.40
 -18   6  -3    0.20   14.70
  18   6   3   -7.50   13.50
  19   6  -3    4.00   15.90
 -19  -6  -3  -13.40   15.70
 -19   6   3    5.70   14.90
 -19  -6   3  -15.10   14.60
 -19   6  -3   17.20   17.40
  20   6  -3    2.70   21.40
 -20   6   3   -6.10   15.60
 -20  -6  -3   -8.50   17.50
  20   6   3   -7.60   17.40
 -20   6  -3  -14.30   16.90
 -20  -6   3   40.80   16.70
 -21  -6  -3   56.99   20.10
  21   6  -3   29.20   15.50
 -21   6   3   49.30   17.70
 -21   6  -3   62.79   19.90
  21   6   3   26.00   18.90
 -21  -6   3   25.20   17.50
 -22   6   3  -29.70   16.80
  22   6  -3   -6.50   15.00
 -22  -6  -3  -26.50   16.40
 -22  -6   3  -11.10   17.70
 -22   6  -3   -9.10   20.00
  22   6   3  -15.40   19.00
   0   7  -3    4.50    4.50
   0  -7  -3    5.90    3.50
   0  -7   3    8.70    5.00
   0   7   3    2.80    2.30
   0   7   3    8.10    3.70
   0  -7   3    3.40    5.00
   0   7  -3    7.80    4.30
   0  -7  -3    3.80    2.40
  -1  -7  -3 2997.40   71.49
  -1  -7  -3 3020.30   70.29
   1  -7   3 3257.57   74.39
   1   7  -3 3027.10   72.69
  -1   7   3 2939.61   71.19
   1   7  -3 3016.90   72.99
  -1   7   3 2961.60   69.59
   1  -7   3 3166.68   73.89
  -1   7  -3 3045.70   72.79
   1   7   3 3017.70   71.89
  -1   7  -3 3123.09   73.09
  -1  -7   3 3047.09   73.19
   1  -7  -3 2929.51   69.79
   1  -7  -3 3041.80   71.09
  -1  -7   3 3055.99   73.29
  -2   7   3  542.45   16.10
  -2  -7  -3  567.74   15.80
   2   7  -3  549.95   17.60
  -2   7   3  545.05   14.60
   2   7  -3  556.14   18.80
   2  -7   3  530.35   19.00
  -2  -7  -3  562.74   17.00
   2   7   3  563.04   17.70
  -2  -7   3  513.35   17.80
  -2  -7   3  538.25   18.10
  -2   7  -3  545.75   18.30
  -2   7  -3  547.35   18.40
   3  -7   3    9.40    6.00
  -3  -7  -3   12.30    4.00
  -3  -7  -3   11.70    4.60
  -3   7   3   13.90    3.50
   3   7  -3    5.60    5.40
  -3   7   3    9.00    3.90
   3   7  -3    5.50    5.10
   3   7   3   22.40    5.60
  -3   7  -3   13.00    5.70
  -3  -7   3    6.00    4.90
  -3  -7   3   10.80    5.30
  -3   7  -3   11.90    5.90
   4   7  -3  155.98   11.50
   4   7  -3  161.28   10.60
  -4  -7  -3  152.68    9.50
  -4  -7   3  157.78   10.90
  -4   7  -3  149.49   11.70
  -4  -7   3  172.68   12.00
   4   7   3  169.78   12.40
  -5  -7  -3 1602.54   42.60
   5   7  -3 1689.73   43.90
  -5  -7   3 1642.24   44.00
  -5  -7   3 1650.53   43.00
  -5   7  -3 1676.43   44.60
   5   7   3 1688.33   45.30
  -6  -7  -3  228.78   12.50
   6   7  -3  214.78   13.60
  -6  -7   3  209.08   13.70
   6   7   3  252.07   16.80
  -6   7  -3  208.58   14.60
  -6  -7   3  207.08   12.20
  -7  -7  -3    3.70    6.30
   7   7  -3   11.40    7.90
  -7  -7   3    7.10    6.90
  -7   7  -3    3.10    7.60
   7   7   3    3.50    8.70
  -7  -7   3    6.90    6.10
   8   7  -3   60.99    9.90
  -8  -7  -3   54.19    8.80
   8   7   3   56.19   11.10
  -8  -7   3   54.79    9.00
  -8  -7   3   61.79    8.60
  -8   7  -3   59.09    9.00
  -9  -7  -3  464.65   20.40
   9   7  -3  456.35   22.60
   9   7   3  483.15   24.90
  -9   7  -3  485.05   20.60
  -9  -7   3  497.45   19.70
  -9  -7   3  468.35   21.30
  10   7  -3  211.48   18.90
 -10   7   3  229.48   13.10
 -10  -7  -3  223.08   17.40
 -10   7  -3  218.48   16.40
  10   7   3  205.98   21.40
 -10  -7   3  235.18   16.30
 -10  -7   3  207.98   18.20
 -11   7   3  855.61   26.80
  11   7  -3  822.12   32.00
 -11  -7  -3  876.91   31.30
  11   7   3  893.91   34.00
 -11  -7   3  900.61   29.70
 -11   7  -3  843.02   29.90
 -11  -7   3  805.42   30.70
 -12   7   3  606.14   22.60
 -12  -7  -3  619.94   27.70
  12   7  -3  589.84   28.30
 -12  -7   3  556.74   27.40
 -12   7  -3  607.44   26.20
  12   7   3  615.14   30.00
 -12  -7   3  605.34   25.90
 -13  -7  -3  442.66   24.30
  13   7  -3  416.86   26.20
 -13   7   3  412.16   20.40
  13   7   3  441.66   27.70
 -13  -7   3  404.86   23.20
 -13   7  -3  441.76   24.20
 -13  -7   3  401.76   24.20
  14   7  -3   62.39   14.20
 -14  -7  -3   50.69   13.40
 -14   7   3   62.89   11.00
 -14   7  -3   60.39   13.00
  14   7   3   48.00   18.10
 -14  -7   3   58.29   12.20
  15   7  -3  621.44   30.90
 -15   7   3  622.94   26.60
 -15  -7  -3  552.94   31.90
 -15   7  -3  611.54   29.90
 -15  -7   3  573.14   29.50
  15   7   3  582.44   31.80
 -16   7   3   27.50   12.00
  16   7  -3   20.60   13.90
 -16  -7  -3   23.70   14.50
 -16  -7   3   20.70   15.50
 -16   7  -3   10.20   13.80
  16   7   3   39.20   16.40
  17   7  -3  741.33   34.10
 -17   7   3  773.62   33.00
 -17  -7  -3  751.02   35.40
  17   7   3  596.74   36.00
 -17  -7   3  749.42   35.10
 -18   7   3   43.80   14.50
 -18  -7  -3   34.60   16.40
 -18  -7   3   36.70   15.90
 -18   7  -3   25.60   16.20
  19   7  -3  441.76   30.50
 -19  -7  -3  423.86   33.40
 -19   7   3  427.26   33.90
 -19  -7   3  422.16   32.40
 -19   7  -3  427.76   33.60
 -20  -7  -3  -15.60   16.70
  20   7  -3  -14.90   15.30
 -20   7   3  -12.70   15.40
 -20   7  -3  -11.60   17.30
 -20  -7   3  -25.80   14.30
 -20  -7   3   14.60   16.50
  20   7   3  -10.30   18.60
  21   7  -3   14.00   16.00
 -21   7   3   31.00   17.70
 -21  -7  -3   -5.00   16.70
  21   7   3   35.70   20.10
 -21   7  -3    6.00   18.10
 -21  -7   3   29.70   18.10
 -21  -7   3    6.70   18.30
  22   7  -3   78.49   17.50
 -22  -7  -3   53.99   20.10
 -22   7   3   81.79   19.70
 -22   7  -3   56.69   20.60
 -22  -7   3   77.79   18.40
  22   7   3   55.09   21.40
 -22  -7   3   37.00   18.50
   0  -8   3  572.04   20.30
   0  -8  -3  734.03   19.40
   0  -8   3  585.44   21.20
   0  -8  -3  706.63   17.40
   0   8  -3  551.84   19.70
   0   8   3  691.03   19.30
   0   8  -3  570.04   19.60
   0   8   3  607.94   17.00
   1  -8   3  324.67   15.10
  -1  -8  -3  318.67   12.60
  -1   8   3  286.47   11.90
  -1  -8  -3  319.37   10.80
   1  -8   3  331.67   15.00
   1   8  -3  339.57   14.50
  -1   8   3  316.87   10.10
   1   8  -3  303.17   13.40
   1  -8  -3  292.17   12.20
  -1  -8   3  316.87   14.70
  -1   8  -3  299.37   13.20
   1   8   3  315.97   12.70
   1  -8  -3  302.07   10.70
  -1  -8   3  315.47   14.30
  -1   8  -3  305.57   14.20
   2   8  -3  109.69   10.40
  -2   8   3  136.79    6.80
  -2   8   3  122.09    8.70
  -2  -8  -3  136.19    9.00
   2  -8   3  121.69   12.00
  -2  -8  -3  136.59    8.00
   2   8  -3  139.59   11.40
   2   8   3  140.39    9.90
  -2   8  -3  114.39   11.30
  -2  -8   3   98.89   10.20
  -2  -8   3  131.19   11.30
  -2   8  -3  129.59   11.10
   3  -8   3   52.09    7.70
  -3   8   3   87.59    7.10
  -3   8   3   64.69    8.30
  -3  -8  -3   70.79    8.90
   3   8  -3   46.70    7.30
  -3  -8  -3   55.79    7.50
   3   8  -3   62.89    7.50
  -3  -8   3   68.69    9.50
   3   8   3   73.79   10.10
  -3   8  -3   79.59   10.20
  -3  -8   3   86.19   10.90
  -3   8  -3   93.29   10.90
   4   8  -3   83.29   10.20
   4   8  -3   70.89    8.60
  -4  -8  -3   88.29    9.10
  -4  -8  -3   96.19    9.60
  -4   8   3   83.99    8.50
   4   8   3   92.19   11.10
  -4   8  -3   89.59   11.40
  -4  -8   3   91.29   10.10
  -4  -8   3  100.09   11.80
   5   8  -3    0.80    6.30
  -5  -8  -3    2.30    5.30
  -5   8   3   -3.50    4.80
  -5  -8   3    7.90    6.70
   5   8   3   16.40    7.50
  -5   8  -3   -2.20    7.00
  -5  -8   3    4.20    6.10
  -6  -8  -3   27.70    6.70
   6   8  -3   25.70    8.10
   6   8   3   33.60    9.00
  -6  -8   3   30.40    6.90
  -6  -8   3   26.60    7.50
  -6   8  -3   24.50    8.20
  -7  -8  -3  103.99   11.40
   7   8  -3   98.59   10.90
  -7  -8   3   93.79   12.60
  -7  -8   3   93.29   11.20
  -7   8  -3  112.99   13.90
  -8  -8  -3    1.00    7.10
   8   8  -3    4.00    8.70
  -8   8  -3   -1.20    8.60
  -8  -8   3    0.50    7.60
  -8  -8   3    4.00    7.00
   8   8   3    0.00    9.80
   9   8  -3   80.59   11.60
  -9  -8  -3  100.59   13.00
   9   8   3  107.09   14.10
  -9  -8   3  101.39   12.80
  -9  -8   3   76.99   10.90
  -9   8  -3  110.19   13.00
 -10  -8  -3   77.49   10.80
  10   8  -3   56.89   12.00
 -10  -8   3   51.39   10.60
 -10  -8   3   67.09   10.30
 -10   8  -3   42.30    9.90
  10   8   3   77.59   13.50
  11   8  -3   68.59   13.20
 -11  -8  -3   83.99   11.80
 -11   8   3   63.09    8.40
 -11  -8   3   56.39   11.20
 -11  -8   3   84.29   10.90
 -11   8  -3   77.29   11.30
  11   8   3   96.29   15.30
 -12  -8  -3  157.78   19.20
 -12   8   3  166.38   14.50
  12   8  -3  146.59   16.60
  12   8   3  143.59   17.20
 -12   8  -3  162.18   17.60
 -12  -8   3  144.49   18.30
 -12  -8   3  131.99   18.10
 -13   8   3  131.39   15.50
 -13  -8  -3  177.98   20.50
  13   8  -3  115.99   16.40
 -13  -8   3  143.09   19.20
 -13   8  -3  158.88   19.70
 -13  -8   3  103.49   14.60
 -14  -8  -3  -17.90   11.40
  14   8  -3    3.40   13.90
 -14   8   3    0.20    9.20
 -14  -8   3    2.60   11.50
 -14  -8   3    4.70   12.10
 -14   8  -3   12.50   11.60
  14   8   3  -26.80   14.40
 -15   8   3  344.67   22.20
 -15  -8  -3  307.07   28.70
  15   8  -3  313.47   27.60
 -15  -8   3  380.36   23.90
  15   8   3  343.37   30.10
 -15  -8   3  268.17   24.70
 -15   8  -3  346.67   24.80
  16   8  -3   22.10   15.50
 -16  -8  -3   12.00   13.50
 -16   8   3  -12.10   11.00
  16   8   3    7.00   15.40
 -16   8  -3    2.50   12.70
 -16  -8   3   -4.10   13.20
 -16  -8   3    6.20   13.30
  17   8  -3  -13.50   15.00
 -17   8   3    8.00   12.50
 -17  -8  -3   -1.90   14.30
 -17  -8   3  -14.60   13.00
 -17   8  -3    0.90   14.00
  17   8   3   -5.20   13.60
 -17  -8   3   -0.10   13.10
 -18   8   3   12.50   13.80
 -18  -8  -3   17.10   15.70
  18   8  -3   35.70   16.90
 -18  -8   3   16.90   14.80
 -18  -8   3   14.10   15.50
 -18   8  -3   23.10   16.20
  19   8  -3    9.80   15.80
 -19  -8  -3   50.09   18.60
 -19  -8   3   53.59   17.10
 -19  -8   3   53.29   17.00
 -19   8  -3   28.90   17.60
  19   8   3   11.90   18.40
 -20   8   3   48.90   16.50
  20   8  -3   35.20   17.10
 -20  -8  -3   47.60   18.50
 -20  -8   3   41.60   17.20
 -20  -8   3   33.60   17.70
 -20   8  -3   21.90   17.10
  20   8   3   19.80   18.90
 -21   8   3   19.10   17.20
 -21  -8  -3   62.49   20.70
  21   8  -3   59.59   17.70
 -21  -8   3   90.39   19.90
 -21  -8   3   66.79   18.30
 -21   8  -3   47.30   20.60
  21   8   3   53.69   22.00
  22   8  -3  -24.30   16.00
 -22  -8  -3   24.90   18.40
 -22   8   3   32.50   18.50
 -22  -8   3   39.20   19.20
 -22  -8   3   52.19   19.80
  22   8   3   -1.50   21.70
 -22   8  -3   28.90   19.10
   0  -9   3    1.20    6.20
   0   9  -3   -1.90    6.00
   0  -9  -3    1.30    3.70
   0  -9  -3   -2.10    4.80
   0   9   3   -0.20    3.60
   0   9   3   -1.60    5.10
   0  -9   3    4.70    6.90
   0   9  -3    4.30    6.10
  -1   9   3 4352.36  100.89
   1  -9   3 4458.35  103.89
  -1   9   3 4383.76   99.09
   1  -9   3 4302.77  103.29
  -1  -9  -3 4295.17  101.09
   1   9  -3 4244.68  102.09
   1   9  -3 4286.87  102.49
  -1  -9  -3 4235.68   99.49
  -1   9  -3 4154.88  101.89
   1  -9  -3 4292.77   99.39
  -1  -9   3 4386.26  102.79
   1  -9  -3 4409.26  100.99
  -1  -9   3 4269.57  103.09
  -1   9  -3 4153.28  102.09
   1   9   3 4477.35  101.59
   2   9  -3   78.09   10.50
   2  -9   3   56.99    8.30
   2   9  -3   67.89    7.90
  -2   9   3   95.59    6.90
  -2  -9  -3   90.19    8.90
  -2  -9  -3   81.19    8.10
  -2   9   3   90.59    9.20
  -2   9  -3   87.89   11.20
   2   9   3   64.19    7.80
  -2  -9   3   63.49    8.30
  -2   9  -3   69.69    8.50
  -2  -9   3   74.79    8.50
   3   9  -3   -4.70    6.10
  -3  -9  -3   -0.90    4.60
  -3  -9  -3    0.50    5.40
  -3   9   3    6.40    4.00
   3  -9   3   -0.90    6.50
  -3   9   3   -0.90    5.00
   3   9  -3   -6.80    6.20
  -3  -9   3   -7.00    5.90
  -3   9  -3    1.30    6.70
   3   9   3   -2.40    6.30
  -3  -9   3    3.70    6.20
  -3   9  -3    5.60    6.90
   4   9  -3   92.29   12.20
  -4   9   3  133.09    9.50
   4   9  -3   92.59   11.90
  -4  -9  -3  119.69   10.80
  -4  -9  -3  102.79   10.00
  -4   9   3  117.69   10.70
   4   9   3  107.79   12.80
  -4  -9   3   92.59   11.00
  -4   9  -3  116.59   12.30
  -4  -9   3  120.39   11.80
  -4   9  -3   93.19   10.40
  -5  -9  -3  246.48   13.60
   5   9  -3  266.87   15.20
  -5  -9  -3  264.57   13.60
  -5   9   3  254.07   12.80
   5   9   3  253.57   16.80
  -5  -9   3  256.07   14.10
  -5  -9   3  270.37   15.00
  -5   9  -3  260.97   15.70
   6   9  -3  223.98   15.20
  -6  -9  -3  210.68   13.70
  -6   9   3  208.48   13.00
  -6   9  -3  225.48   16.80
  -6  -9   3  237.68   14.80
  -6  -9   3  231.88   14.90
   6   9   3  220.58   17.80
  -7  -9  -3    4.20    6.80
   7   9  -3    3.10    8.50
  -7  -9   3    7.10    7.20
   7   9   3    5.60    9.20
  -7  -9   3   -1.80    7.40
  -7   9  -3    2.40    8.20
  -8  -9  -3   25.50    8.10
   8   9  -3   13.70    9.40
  -8  -9   3   12.10    8.20
  -8   9  -3    9.90    9.90
  -8  -9   3   22.70    8.10
   8   9   3   12.00   11.10
   9   9  -3  428.76   23.00
  -9  -9  -3  488.75   21.60
  -9  -9   3  438.86   21.90
   9   9   3  543.25   27.60
  -9  -9   3  440.56   21.10
  -9   9  -3  465.05   24.30
  -9   9  -3  436.06   21.20
  10   9  -3    4.50   11.10
 -10  -9  -3    5.50    8.80
 -10   9  -3    1.10   11.20
 -10  -9   3    3.70    8.70
 -10  -9   3   -4.40    9.20
 -10   9  -3    5.40    8.40
  10   9   3   -2.00   12.00
 -11  -9  -3  603.74   25.30
 -11   9   3  590.64   22.50
  11   9  -3  601.54   29.50
 -11   9  -3  607.94   24.80
 -11  -9   3  595.34   25.80
 -11  -9   3  619.14   28.20
  11   9   3  637.94   31.00
 -12  -9  -3  269.17   19.80
 -12   9   3  269.57   16.70
  12   9  -3  253.87   24.80
  12   9   3  267.37   27.70
 -12   9  -3  279.97   20.40
 -12  -9   3  254.17   21.00
 -12  -9   3  274.07   19.30
 -13  -9  -3  508.05   26.80
 -13   9   3  523.35   22.90
  13   9  -3  521.15   30.70
 -13  -9   3  514.85   28.70
 -13   9  -3  542.35   26.60
 -13  -9   3  525.55   26.10
  13   9   3  499.35   33.40
 -14   9   3   27.60    9.90
  14   9  -3    4.50   14.00
 -14  -9  -3   10.20   12.40
 -14   9  -3    5.80   11.60
 -14  -9   3    3.00   12.10
 -14  -9   3   20.50   11.90
  14   9   3    8.50   16.80
 -15  -9  -3  101.49   15.60
 -15   9   3   90.29   12.50
  15   9  -3   79.59   30.60
 -15   9  -3   71.19   14.70
  15   9   3   79.09   19.50
 -16   9   3    3.40   11.50
 -16  -9  -3   -5.20   13.00
  16   9  -3  -10.70   15.50
 -16   9  -3   -4.50   13.90
 -16  -9   3  -13.60   13.30
  16   9   3  -26.00   13.00
 -16  -9   3    0.20   12.80
  17   9  -3  333.87   31.00
 -17   9   3  350.26   25.60
 -17  -9  -3  344.87   27.50
 -17  -9   3  338.67   28.10
 -17   9  -3  362.16   29.10
 -17  -9   3  346.07   28.50
 -18   9   3   26.10   14.20
 -18  -9  -3   24.90   15.60
  18   9  -3   44.50   18.10
 -18  -9   3   35.30   15.40
  18   9   3   34.60   19.00
 -18  -9   3   32.80   16.00
 -18   9  -3   29.70   16.10
 -19  -9  -3  105.99   19.90
  19   9  -3  111.79   18.90
 -19   9  -3  106.69   18.60
  19   9   3   84.59   21.50
 -19  -9   3  119.29   19.30
 -19  -9   3  109.29   19.70
 -20   9   3  -23.10   14.90
  20   9  -3   -4.00   13.30
 -20  -9  -3  -28.00   16.30
 -20   9  -3   -8.00   16.90
  20   9   3  -25.30   20.00
 -20  -9   3   -3.80   15.80
 -20  -9   3   -8.90   17.10
 -21   9   3  -10.90   16.80
 -21  -9  -3   -5.00   16.50
  21   9   3   -2.10   21.60
 -21   9  -3  -16.10   18.00
 -21  -9   3   -8.90   17.60
 -21  -9   3  -16.10   16.70
 -22  -9  -3  -21.00   17.20
 -22   9   3   26.40   17.80
 -22   9  -3   -7.20   18.20
 -22  -9   3   21.50   16.50
 -22  -9   3   39.10   18.70
  22   9   3  -10.90   20.20
   0  10   3   54.59    7.50
   0  10   3   50.19    6.80
   0 -10  -3   64.99    7.40
   0 -10   3   50.39    8.70
   0  10  -3   52.29    7.90
   0 -10  -3   54.99    7.50
   0 -10   3   53.39    8.10
   0  10  -3   43.20    7.40
   1  10  -3 1201.28   33.80
  -1  10   3 1162.18   31.90
  -1 -10  -3 1146.09   32.00
   1  10  -3 1102.29   33.10
   1 -10   3 1179.08   34.90
  -1 -10  -3 1141.29   30.10
  -1  10   3 1196.58   29.80
   1 -10   3 1165.78   34.40
  -1 -10   3 1175.98   34.00
   1 -10  -3 1186.88   32.10
   1  10   3 1211.08   32.80
  -1  10  -3 1136.79   32.90
   1 -10  -3 1170.08   30.20
  -1 -10   3 1165.08   34.00
  -1  10  -3 1089.39   32.90
  -2 -10  -3   58.89    7.30
   2  10  -3   49.40    8.30
  -2  10   3   49.50    6.80
  -2 -10  -3   68.49    8.30
   2 -10   3   59.39    9.20
  -2  10   3   69.69    7.00
   2  10  -3   53.49    8.00
   2  10   3   60.39    8.00
  -2 -10   3   52.49    8.30
   2 -10  -3   55.69    5.70
  -2  10  -3   55.09    8.60
  -2 -10   3   50.49    8.20
  -2  10  -3   66.89    8.40
  -3 -10  -3 3468.65   84.29
   3  10  -3 3545.35   85.49
  -3 -10  -3 3497.45   83.19
  -3  10   3 3479.15   83.59
   3 -10   3 3551.24   86.59
  -3  10   3 3403.76   81.79
   3  10  -3 3555.14   86.09
   3  10   3 3575.24   85.39
  -3  10  -3 3510.75   85.79
  -3 -10   3 3489.45   85.79
  -3 -10   3 3489.45   85.59
  -3  10  -3 3539.55   85.49
[truncated: 2,494,786 more chars]
